# Supplementary material for: Screening and characterization of long noncoding RNAs involved in the albinism of Ananas comosus var. bracteatus leaves
Source: PLoS One. 2019 Nov 22;14(11):e0225602. doi: 10.1371/journal.pone.0225602 (PMC6874346; doi:10.1371/journal.pone.0225602)
Supplement: S2 Table — (XLSX) [file pone.0225602.s003.xlsx]

## Sheet: LncRNA
>TCONS_00128883 LG23 6663372-6667995
CAGCTAAGATCAACCAATGCAGTTAAAACAGAAAGTGCAAAAGAATTTTAATAGCAGCTCTGCTCAAATCCAAAACAAGCAGCTCTCTTGGGCCCCAATCTGACTTCTTTACTAAAGACTAAACTTTTACGAACTAGCGGTGGACTTAAACCTGCAAAAGTCAACAATAATACTATCATCTATCCCAAGAAATGTTATAGCTTGGAATGTTTTGGGTTCGGCTTCACCATCTACTGCTCGAAAAGTAAGACGTACTCAAATCCCGATGCAATAATGCAAGTTATCTTCTCTAACTTAAAAAACTCATAGCTCGTATTATTCTCACTGTTAAAACGTTCAATAGCTGCTTTTGCACATTTGATGATGTGTTCGGAATCATAACCCTCTACCCCTATAAGA…
>TCONS_00141177 scaffold_1816 19987-21643
GCCACGCCTTTCCTTTCTGATGACCTTTTCTCGCAGATAGATGCCATGAGTCAGTTGATTCTACGTACAATTAGAAAAAACCGGTTTACTTTTACTTTCCACCCAAAACAAAATCTCCTTAGAGCCCTCGCAAATAACACCTCGGCCTCGGTCTAGTTCTGAAAATCGGTATCTAGTGTTTAGGTTTCAAGAACTCTTTTATGTTGCCGACAAAACCTTTATCATAGGGATTAAAAAACCTGATTTCGGAGAATGCACTCCCTGAGAAAGTACAATGCAATGATAATCGCATTAAAGGAAACAGGCAAACGCATTTCATAACCTTCGGAATAGTCTGTTAAAAGCACCTTGTTGAGCTGGAGCTGGAATGTTAAGCTGGAATTCGGGATACTTCCGCCA…
>TCONS_00137324 scaffold_1251 6442-9979
TCGATACATTTAATTACAACTTGCATTCTTTTCCAAACTATGAACATAAGCTTACATTCTTCAAAAGATAAACATTAGTTTACATTTATCTCAAAATACCTCACATCCTATACATCATCTACTCTCAATACATGTATAGGGTAACTCTAATGCAAAATAGGAAAGTAAACTAACTAGCACTAGGGCGCTAAGCCCAAACTGCGATCCTCTGTCGATCCGCTCTCGTGTGTACCTGTACCCCAAAACCACACGGGGTGAGAACTATATAAATATAGTTCCCAGTGGGTTCGGCCGCCGACTCCGCCGATCTTCCCACTAGGTCCAAGCTGGCACAGATAGATAGATAGAAAGATATATGGAAATACTACTACTATATCTACTATGCCATCAAATGCAAAG…
>TCONS_00125034 LG22 1634447-1641245
AGTCTAGAAGACCTTTTAACATTGAATCGAGCAATGAATCCTAAACAGTTACGAGACAATCGAAAGAAAATTATTGTGGTACTTCGTCCATCCACGCCCCCCTCTTTTTTTCTTGCAGGAATATCCCAACAAGATCCCACAGGAAAAGAATAAGCCTGCGCACAAATTAGGTTTTCACAAGATAACCCAGTATGATTCCGAGCAACGCAACCAGCAGCACAAACATAAAGGAGAAACCACCGCCCTGTTGCTTAGTGACCTCTCGCCTTACTAGTTCCAATTCCTGTCTAAGCTTATTGCTTTGTTGAATAGCAGAATTTCTCTCCTCTGTCAACTTTGAAATCAAAGCCGCAACCTCTGAAGACCTCTCCTGGGTATCAACGAACTCTCTTCTTGCAG…
>TCONS_00003104 LG01 3542759-3544777
TGACGAAAAAAATAAAAAACAGTCTGGATATCAGAGTGTGGAGTTACTGGGAAAAAATTGAAGCCCAAAACAAAACAAAGGGAAGAAAAAGAAGAACAAATAATGAAGATAGCGGAGAGCAAGGTTCAGATTTAGACTTGTGGATCCTCTAAGCAAAAATCTATGATAACTATTGTGGGGATCTCTACAATAATATTCGTAGGCTACAGCGATTGCCCCGGGGCCAGTCAATATGTTGTACCGTCATGAGCAAATTTAGTAAAACTATCCTTATCATCATAACCTCGCACGAAAGAATAGTAAAAGCAACACTAAGTAGGCAAGATGCTATAAAAATCCCCAACACCACAAATATACTATAAAAAATCCCCAGCACCACAAATAGCCATGGAAATTTTG…
>TCONS_00083336 LG13 6132893-6135969
GAAGGGTTTAATTGCGCGAGATGGGAGCCTTTAATTGTAAAACTGATGCTTGCAGTTTGGATTAAATTGGATGCAATCAAAGCCTCAATTTTGAAATTGAGGTTCAGTTGCAGGAAAAGGGGTAGTAAAAGCTCAATTTCCATCTTCCACCTACTTGGGATTTCAGGTGTTAATTGTTTGGAATCGAGTAAATTTAGAATTTGAGTTGATTTGTAAGTAATATATAGTGGAATTTTGTTATCTGAAATTGTGGCTGCAAAATTGAGCTCTTGTTGGTGTTCTACCGAGGGAGAGGAATTTGTGGACGCTATGACCTGAAATTACAAGGACGGCAGGAATTTCGTTAAGTTTCTTAACTCCAAATCCTGATAGGAAGCTTCTTCCGTGCTGATTTGCGGC…
>TCONS_00016569 LG02 10210586-10211422
AAAAATTCAATTTAATTTTTCAATTAAATGTGAATTAAAATTTGGATATTTTTAGTTTTAAATAAAGAATTAAATTTTAAATTCGCTAGAGTTCGAAAAATACATAAATATCCAATATATATTAAAAAAATAGAACTATAATTATTGTCTGCAGTAATTGAGTGCGCGATGTGGTTTCATATGCGATTGTTTGATGTCCCATTAGGTAAGGTGCAAACTCAAATGGACCTTGATTGGTCGGGTTAAGCGGATATTGAGCAATCAATGTATATTCATAGTATCCCTTGTCCTTCATAGGTAATCGAGGTAAAGGGATTGCACAATAGCTAGTCGTCCACCATTCCTTTTGGTTTGTCTAGAGGTGAAATCTTTTGTAGAACAATGACATTTCAGGAGTTG…
>TCONS_00104723 LG18 4009961-4013040
CTTCCTCAGCTGGTCCTTATCCATTTTGGCCCTGGGGAACATAGGGTAAGCTCTCTCTTTCTCTCTCTAAAACTTCTCTCCATTTTTGAGTAGAAGTTAATGGAATTAACTCCTTTCTCTTCTCCTCTTCATGTTGGCTGAGGTGGTGAGCTGGGAGGGAGCTGCGGATGAGGTGAAAGGGAATCTTTGGTGGTCTTTAACTTCAACCCTAATTCAGGAATGGGCTGGGATTAAGCTTCGAATGCTGAGTTCAAGAAAGTTTACAAAGGCCGTAGAATGAGTATCTTGGGCTGTGACTATCGATTTTAATCCAAGAGTAAGCTGGATTAGGATTTTAAGAAGGGGCAATTGAGAGCTGATTTGGGATGCTCCAACTAAGTGGAATGGAGATTGAGCTCT…
>TCONS_00063101 LG09 10347993-10348458
AGCTCGAATTGAATGAAGCTTGAAGTAGAGAAGAAATCCATGGAGGAATGAGAGATTACCCACCTCAACCAGCGACTCCAATTCCGGCACGGCGTCGAGAATGACGAAATCACACCTTCGCCCGGCCTCCTCACAATGCTACGACGACGAACGCACGCTCGAACGGCACCGCGGCGCAACGTCGACGACAAAAACCTCCCGAGCTCGAGCTCTCCACCGTGCCCACGAGCTATTACGATATTCAACTTTAGTCCTCTACTTTGAAACTTGAGTTTTAAAGTCTGTTTTTTTACGTCTATTCTGCGCCAAACGTCTCGAGCTCAATCAAGCATAACTTATACTATAACCTTACTA
>TCONS_00068182 LG10 3801612-3802970
TTTTTTTTTTCGTTTTGATAGTTTTTTATGTTTTTTGAGTTGTAACCAGATAGCAAATAGATTAGATTCTTGTTGAATCTTAGGTCAACCGCAAAAATTGGCAAGCATTCCTCTGGGTTCTTGAGAGATTTGGCCCAACAAAGTGTTGTGCTCATTTACTAAAAGAATCTCTCGCACACTAAATTCCAAAAAAATCCATAAAATTGTCAGGCTTTCTTTTCATAGGTGGGGACAAGTAAACTTAGAAAAGTCAAAATGAAATCTTTGTTTCAGTTAGTATGGAAGTCCATCTCGAGATAAACTACCA
>TCONS_00106224 LG18 7855319-7856380
TCTTAATTCAAAAGGGGCAAAAAATAAAAATAAAAAGAATAAAAAGACATAAATAATAATTAGACCAAGATCACAAAATTAAGTTAACATGCCAAGATATTCAGCATGATGAGGGCACCATTCAATGACATTATTATTACTAACCCAAAATAAGCATAGCACAGGTGAGAAAGATCAACAAGTAGATAGGAATTGTAAGCTTGTTTCCATGATCAAAGCAATCACCAAATCCGTCGAACCCGTAGGGATTATCGATATCAAAGTGCTCCGCGACAGCAACATTTCCTCTTTTTGGGGTGTGTCCACATCTTCTAATGAGAGCACTCTTCACATCTTTCACTGATGCACCATTACTGAACCTAAAGCTATTGTGTACATCACCAACACAAGTTAACACCA…
>TCONS_00116882 LG20 4972394-4973367
CTGGTAGTAAAAGCTTACGCAGACGAGCAGTCATATGATACGCATGCCAATCTAAGCACCTCACACCCGATTTTCAAAGTATCGTCGCCACGATTACATGAGAACGTCAGAAAAGACGATTACATAAGAACGTCAGGAAAGCTGGCATTCGATTACATAAGAGTGTTAGAAAAGCTAGTATTCGCCCTTTTACTCCGAATGCTAAGATGATTTCGATTTCGAGGGCATTCGACTCATGTAGGTTCTATTTGATTGGCGAAAACAATTAGAACTGCTTGAAATGGCTTACAACTTCAGCTTTCACAGAAAAGTTTCGAGTAAAAGAACACAGTAATTTTCCCGAGTATCAGGCAGGCACAACGCTCCCCATATTTTTCTCTCTTACTACTACAAATTTAT…
>TCONS_00010262 LG01 22321638-22328759
AAAATAATCTAAATTTATACACCCAGCTACATGTTACTACCATGAATTAACATTTAAGATGCCTACTGAAACTACAATTACATGCAATGGAATCGCAAAGTTAAATAGCGAAGTCCCAAGTTTGAAGTTGCTACTACTAATCTTTTCCACATGTTTGTACATAAAACTTGGATTTAAATACAAATTCCCTTAACCCCAGTAATTTGCTTTATTATCTCTGTCGACATACAGGATTAAGGATATGGGAACCAAGCACAATCCTTTACTCCTTAAATCCTTCTTTGGCTCATCACAAGCATCCTGATCAAGCTGCCTCGAATTTGTTGATCCATCAACCAAGTGTGGTAAGCACAGGGCCTCAATTTGATGATGGAGGAATCTGATGTAGCCAATGGCTTC…
>TCONS_00122650 LG22 7268118-7270410
CTCGGAGCGATCCGATTCTGTGTTATAACTCGGACAAAACCTTGTCCGTAACCGTAAACCCCAAATACGAACACGCGCCCCGCGCGCCGGTCATCGGTGGACAGTGGTGGTGTGGGGGATGTGGCGCGTCGGACGCTCCCCTCTCGCCGGGTTTCCTCCGAATCCGACAACGCCTCCTTACGCGCAAGAAACCAAAAACTTTACTCCACTTCATTAAAACCTCTCTCTCTTTCTCTCTCTCTCTCTCTCTCAGTATAAGTGCCTTCTCTCTCTCTCTCTCTCGTATGAGCTGTCGATCGATCTCTCACTCCCCCCTCCTCCGAGGTCGAGTTCCGAGGCGGAGGCGTCGCCGGAGGCTGGTTCTTCGATCTCGATCATGGCCTCGTTTCCCGGGAACTG…
>TCONS_00071019 LG11 10027567-10028362
AGCGGAAATAAATAGGAGATACAGCTCCTCATAGTAAGCCAAGCTGGTGTGTGATTCGTGCCCTCTTATTTCTTCACGGCCTTAATTTTTAGCTGCTGCTTTGCCACTCTTCGTCTTCTTCTTCGGCTCCCGCGGCTTTTGCTCGGCCTTCTTCGGGGCAGGCTTCGAGGCCGAAGCCTTCGGAGGAACGGCCTGGCTGGCTTTGGCAGGGTCCTTGGCCTGCCCCATCAATCCGACGGGCTTCTCGGCCTTCATTGATGCCATTTTCGCCAAGCTCTCTTAACACACTAAAGCAAAGGTAAAAGAAGGTGATGCAGTGAACTTTTGAGTACTTCTCAGCTTCTAATCTCTGGTATTTATAGGCAGCAGAACCTGAGGGAATAATTTGTAGCTAGAATA…
>TCONS_00120939 LG21 4161826-4165045
GAGGTTGGGCAGTCTTAGTAGCTTGAAATCCTTGCTACTCCGATGCATTTGCACCTTTGCCATCTCTACTATGGGAGTAGCCGACATTTCCTCTTCAAGAGAATAGATGCGAAGCTCATATATTACGTGGTGAGTGGAAAATGGGTGGCGTGTAGGAGATGTTGCAGCCCATGCAGCATCAAGTTGCATGCTTGATCGCGTTCCAGGATCAGATTCCGTATGAGGCAGCAAACAGGCAACACAAGCCACCAAATATCGGCCACACGGAGAAAAGTGGGCGCCCATTTCACTGCAAAGGACCACATGTGATATAGTTAGCCGGCATGTTTCTGGGTTTAACGGGGCACATGGATCTTGTATATTGTGCGGCCATATTCTAAGCTTCACGGTACAAGGAAT…
>TCONS_00038694 LG05 6576167-6579142
CCACCACTTAACTTTGCTTAATGGATAATGTACCGGGAATTTTAAAGCATAATATTTAAGTAGGATTATGATGCAAGTAATTTGTTTAATATCTTTGTGATTTAACCCGTTAATTATGATTAGTAGATAGATATTGAGTGAGCAAACCAATCACATTGTCTTTGTCAAGTAAAATGAGATAAGCCCAAGTACGGTTTTACGCGGTAGGTGTGGTTGGTGATTTGGATGCGAACAGGCCACGTGGACAAATATCTTGGTAGGTTTCAACCATATAATAATAAAATAAAATAATTTGAATTTGAATATATATCTTTGGGGAAACTCCTAAAACCCAATCCAACCTCCCGTGGTTTCGTACTTTTTTATTTAAGTACCTTATGATTTAAAGTGTATCAAATT…
>TCONS_00075331 LG12 465325-468196
AAAAGTAGAAGAGATGTCACTCATATAAAAAAAAAAAGAAAAAAAGAAAAAAGAGTTGAAGGATCTTGTATAAAAATGCTGGGGATACATAATTGGGCAAGGCAAGAACATGGCATTTGTTGGAGAACACTGAGGGTTATTTGGGCCCAACTCGCCCAACGCATGCTCAAACCCAAATCATCGCGCCACTTGTTCTGGTTCGACTGCTGCGCTACAGTTAACCAATGCATCCCCATTTTACAGAGGCTTGCTCTCCTTTTACTTGATCAATAGAAACTTCTACATATCGCGAAACTACGAAGAGGATTTTCTCCCAGCTTCTTCGTCGTGTTTTCTCCATGGGTTTAGGGCTTCTCTCATAGCTTGAGCTTCTGGGGTGCTCTCCAACGCTCTCTTTTC…
>TCONS_00137620 scaffold_1284 2004-3649
CTAACTTGTTCACACTAGTATACTGTTAACATAAATACATGCTAATCAAGCACATCGTTTATATAAACTAGGCAATTTTATAACTCTTCCTCTACTATATAGAGGTTCCACGATATGCGATCTAGTATGCATTTTAATGCATGTCTCATTTCATTCGAACATCCATTTATGCATGTGAATATGCCACTATTCCAATTCACAATGTTGAAGATGACATAGAGGGAATTCACCCATTTCGGGAAAGTCAGACCCACCTAATTGCTGTCGGCTCTCTTCGATCCTGTAGGGATGCCAAAAACTGGAATCAACGTCTCGAATTGTATAAATACTAGCCCCCGCGACTCGATGCGCGTAAAGCTAGAACGACGTCTACCGTAATTAGCGCGCCGTGAGTCCGTC…
>TCONS_00028986 LG04 10190962-10192058
GTGAAAAAGAAAAGGAGGGTTTCCAAAAATCATTTTAATTTAACAGCATTTATATAAGGTCGAATTAGACAGTAAATAAACCTCAAAAAAGCCTAAAATACTGTCATTTAAGAAACAGCGAATGCAATTTTAATTAATGCAGCATTATTCTCCCAATAGTGGTAGATGATAAAAATCTTTAGAGTTAATTACCAGAAAGCATAACTTAACTCATTTTCTGTAAAAACTAAGACCAACAAAATCATTTCTCCCACATTTGGAATAGAGAATAAGAGGCAACTTACAAGTAACTAAACTTCCACACCAAACAAATTCAAAGAGGCAACTTACAGGTGAAAAAGTAGTTTGAAATATGGCCTTGGCAGGCATCTCCTTGCAAAGAAAAGTTCAATCAGAACC…
>TCONS_00041344 LG06 10403915-10405191
CGCGTTTGAAGGCGGCCAGGCGCGTTTGAAGGCACGTTTGAAACACGGATGAAATGATTTTTAGTTTACCATAGCAGTATCTTAATATCATAATTCAATTCGATATGTATTGTAAAAATATAGAGATCTACGTGCACGGAGTGTGTCTAGTATTTGGAAGATATAAGCCTCCGAACTGATTGAGATTTATCTGTACAGCAGATTTTTCAATCGTCCCCTCTAATAAGAAGAATAGCTTTATATTTATATAAAACAAAATCTTGATTCATGTATAAGTCCCATTGCATGAGATAAAACTATTGCATGGATCCATATGGCTTCAGAACTGAAACTGTTGTCTTTTCTCAATAACACACTAATAAGTTCAACCTCTCATTTTTACCCAACCAAACAAACTCA…
>TCONS_00051462 LG07 5377934-5382766
CACGCCAATACCAAATCTTTACAATAATGAACAAAAATATTAAAATGTTTCAACATTAATAAACTTTAATCAACAATATGCTAATCCCAATTAAGAAATCAAAAATTCTCTCCTACTATAGAAGCAGGGAATAATAAGAACAAACAAAATTTTCATCACTTCTTTATTCACAATGAATTATTAATCGTATAGCGTATATATTGTTTTCAGTTTAAACGAATGCCCTCTGGTAATGTATATGCAGCTGCAAACAAAATGTGACGAAAAGAGTAATATGAGCAGAACTCAATTGCTTCAGGATTCCCACCAAAATAGTATATGTCAGACAATATTCATCATTTCCGAGCACTGATATAAACTTAAAACTTTTCCAAGTTCCATGCAAAAGAAGGAAAATAA…
>TCONS_00059945 LG09 7214428-7216072
TCAAAAGTTGGTAGTGAAAATGAACTCGACAAAGATAAGCTGGACTGTATGCGGAGAATATGCAAAACCCTGAATCAAAGCCATAAAACAAATTACATCATTTTCTTCAAAGATACTGCGCATGTTGAGTTCATCCACAGCAGTTCTCCGCCTCGTGCCGGCAAGTTTCCAGCACGACCCCTTGCCATGACACTTAAATCCTTGGTTCAACGGCTGCCATATAAGCATATAGCAAGAAAATGAACAAACCAGACAGCACATAATCTAACAAGTTTGATCATTTCAATGCAACAATTTACTTCTTAAGAATCTAAAAATCTGCCTAAATATGTCTAAAAGATTGGTTTGATATTCATCATGAACACTTTCTCATAGACCCACCATGAATAAAGATGTACG…
>TCONS_00101429 LG17 5657464-5660450
GCCGCACGTCACTCAAATACAACACGGTTAGGTGGAGTTTAGAGGACAAAAAGAAAAATGCAAAAATAAATCTCGTCCTAACAGAGGATCCAGTACAAAGAGGATGTTCCTAGGGAAAATCTTCAACAAAAATGCCTGATACTTCTCATGCAACATAAAATCAATTGCAGAATAAAATGCAGGAGCAAGAGATTTGGGCTAATAATCAGCTGAAAAAGACGGACTTAACGATTCAGCCTTTTGTTCTCAGTATAGTAATGCAGCCTTTTCCTCCTTCGGTGCGAATTTGAGTTTTCTCAACTACTGGCTTCCCAGAGAAAGCCGAAGTGAGGTAAGGAGGCTCATCGTCCTTCTTGCTGTTAGATTTTGATGGTGGCGGAGAATGGATGAGATGATTTA…
>TCONS_00030165 LG04 14383579-14385095
GTCAAAACATTCTTTCTCAGTGAACTGACCATTCTCTCATCAAGAAGACTTCCAGAAGGCTTCTCTGTGAGTTACAGTCTCTGCTCTTCATGATATGATCTATTCTGAAAGCTCAATTAATTTAATCTATTGAAAATGTTTCCAATTGGTAAGGAAAAATTTTCAATTAAAATTGATCTAGTTCTTGTTGGGTTGTTAAACTATTAGAAGAATGGTAGGATACAGAGTAGAAATTTCTCCAAGCTCCTAAATCTCATTTTGTTTGGACACCATAATCATTTTTTATAATTAGGTTAAGCATAAGCATGTAGATAATTAGCTACTTTATCATTAGGTTAAGAGTAGCATTTAGATAATCAGCTAGTAGGACGCATAGCTTGTAAAACTTGGTTTGAAATA…
>TCONS_00034133 LG05 2686364-2688840
GAAATGAAAGGATTAGTTAATTGGCTTGATCAAAAATTAAACTTATTTGTTCAACCATCAGAGTGCAACACCAATCCCACTTATTAATTGGCATTTAAATCATTACAATCATACCGAAAAGCAAGTGACAATAAGTCAATGACCAAATTGATCAACATTAATATACAAGAGTTCTGCGAATAGTTTTACAACGACACCGACTCTTGCTTCTACTGATGAATTTGAAGCAACAATGACTAGTTATCATCATACTTCTACAAGAATTATTCTCATAACTTGCTCTGCTAATTTTGGCGGAGTGACCATCCACCCAGCTGCAACGACATCGACTCTTGCATCAAAAAGAACCACCCAGCATAATAGCCTCAATCTCTTCTTCAGACAGTGGGGTGCGTTTTG…
>TCONS_00062690 LG09 13296381-13298321
TCATGTGGCGCTGGAACATGAAGATCCAAGATACCAATCCAAGTCATTGGTGCACCAAAGCAAGCGAAAGACACGTGGCACTCGTCTAGTGGCTGCCAACTTATCCAAACTAGCCACGGGCAGATAAGGCTCCCCGCCATCCTCGCTGACCTTGTTGCCGAACTGGATGTGTCGTCCCGCGAAGATGCCGCGCTTGGCGCGCCCCATAACGACCTTGTTGTTGGGAAGCATCTTCTTCACCGACTCCATCACCTCCCTCGGGAGCGCCTCCTCACCCCCCACCCTCCGCACGATCTTCTTGTAGATCTCCCGAGCCCTAAACGCCATTCCCTCCCCCTCTTCTTCTTCTTCGTCGGCTTCTTCGTCTTCTTCCTCTTCTTCGGCGGCGGACGAGGAGGA…
>TCONS_00083574 LG13 5044869-5046062
TGAACCCCTGAAATATAACTCTTTGTATATAACAAGGGCCCACCGACCTCTAATTTTGACAATTAAGCTCTCTAAATTTTATAAAATATTTCACAATAGATCTCTCTTTTCAATCAAAGAATCTTTGCACAACGTTTCCTGTAAGAAATTATATGCTTACACTCAAACCAAATCACCCAACACTAGAATATAAGCTCATTAGAAACATTCACTTCTCCATATGTAAAGAATATACTCTCACAAACATTCCCTACTCCTATTAAAAAAATAATAATAATAAAGGAAAAAAGAAAAAGAAGGAAAGGGCAATCAACATATACCCATGCATCAAAGACTACAGAATACATAAAACGATCAAAACTTTCAATTGAAATAACATAAAATTTGCTCACCAAGATC…
>TCONS_00057268 LG08 12170359-12180318
TTGGAAAAAAGTTTTCCCTTACATTGCATTCAGCAAGCTTTTTTGTCTTTTCTTATGTCATTTCTTATGCTGCATATAACTATTCACTTCTATATGTTCAAAGATAATCTCTATGTAGATTTGGGCTTATTTTTGTAATTTGTGGTAGTTCTCTTATTAGTGATATTATTAATCATTTTTCTAAAGCTGCTTTGAGGACTTTGTTAATTTTTTGTTTGTAAAATTTCTTACATTGATTTTACTTAATTAATTCAGTTTTTTCTGAATGTGTGCATGATGTACTTGTTTGCATTGTTTCAAATTCGATAAATTCTGAAGCTCCATTGCTTAGGAAGGGTTTATTATATGAAGTGTGGATACTTCTATATTTCTATATATGCATGTAAGGTCGAAGATAAG…
>TCONS_00040511 LG06 620808-621635
AATTACTAAAAGAAGGATAAAAAAAAAAAATTATCTGAACATTACAGTGACCAAAATACAGTTTTGTATATAACTTAAATAAAGATGTTTCCTTACAAGTTACAACTAAGGGCATTTATTCCCTTCAATTCAGAATCAATATACAACACGATTATCCGACTCGTATTTTCAGTTCTGATCACTTCAATTAGTAACAGAAAAAAGAGGCAGCAAATGGGGCTGCCTACGGATTCGTAAACAGTACAGTCTCCTGCTCGACTTCAACCCTGGTGCCATCGACTAAAACCCAAACCTCGGAAACTTTTTCCACCCTCCGATCGAGAATATTTACTAAACTGAACGCCCGTGATGTTCCGTTTGTGAACTCCGAATTCTGGCTTGTTTGTCCCGATTGTTTCA…
>TCONS_00076483 LG12 9980851-9981570
AAATAATAAAATTATAAGTAAGGATAAATACAAAATTTACAATTGATTACACATAACAATTCAAATAAAAGGAATTGTTAAAGTTCAAGCGAGTGTTAATTGAAAATTAAATAAAATTGAGGGCCTATTTCAAATGGGCTAGAGAGGATCTCTCCGTAAACATTTTTACCAATCTTTTTTTAGTATTTAAAAAAAAAAAGCCAAACAAAGCTAAACCTGCACTTCTCCGGGCCTAATTATGCCCTTATGTCCAGCAAAATTTTGATGAGTGAATGAGCCCTGAAACCCCACAGAAATAATTCAGTGAACACCTTATAAGCATCTACTACAAACCAATCTGAATTATAACAGAGATGTGTAACTTGAGTTACTTCTAGTATGTATGTAACAGTATCAAAT…
>TCONS_00115758 LG20 3233331-3239588
GCAACAAAACTACAAGATGGTAAAATCATAATATGTAGCAATGACAAAATACAACGAAACAATTTTTTATATTAATAGAAATCAATGCAAAAGAAAATTTATTTGAACTCGAAATGTTAGAAAGCTAAGAAAATGGAGAGTGAGCTCCAGCTGAACGTTCTTGAAATGCAGAACATCAAATCCCGCTTGTTGCTTCAATCTTCTATGATTATTTTAGATGATTTTCATATCCACATTTAGTCTGTCCAAAACTTTTTCGAAGGCGACGTCGCTTGCGATGTTGGGCAGTTTCAGTAGCTTGAAATCCTTGCTGCTCCAATGCACTTGCACCTTTACCATCTCTGCTATTATGCTATAGAATCAGCTGAAATTGGTGAAACCCTTTCTTACAGAACTGGA…
>TCONS_00084833 LG14 1943351-1945119
AAAGAAATGATTGCATGTGAGATAAGTTTAACGTAGCACCTCTCTATCTTTTAGGGCATTGGATATGAACATATTCTGCATGAGTTCAGATGGCACAGTAGTAAGGAAAGGAAAGACCAAAATTGACATTTGAGGGGAGTAATAAGAAAGGACATCATAAATCAATCTTGGTTTAAGAAAGAATGTGGCTCAAAACAGGAGCTGGATGAAGGAATATGTCCACATAGCTATTGTCTAGTTGTCGATCTGACTATGTCACCTCATTGTGCCCTATGACATCAAGTGACAGCAAGAAAGCTTCAAGGCCCCCTTTGAGGTATAAGTTGGTTTGCATCACTTTTCCTTTATCTGGAAGTCTTATTTCATACTTCTGGTCATGTAGTTGAACAGCATATGGAG…
>TCONS_00013183 LG02 10627819-10630791
AACACATTATCTTGGTAATAAGCTTGAGTAAGCTTGAATGACAGTAATTCATGCCATTATATATTAGCCCAAAAAAATTTTTTAGGATTTTAAGAAAATGGAGATTTTGAATGTACATAGTAGAACACAACTACATAAATGCAGCATAAGGAAATGATTTTCTCTTTCAGAAATGTAGATGCTAATTACTCAATGGGGGTCTTTTAAACAGCCCAAATCATCTGATTCAAAAAGAGTCTTGGTACCAGACATTTTTCAAAGAATATAAAGCTCCTATATTTCAAGAACAATGAATTGTGAATCTGTTTTGACCCATTTGCCCCCATCTTCTCCTTTCTCCTGCTTCTCTTCCTCGATTTCCTGTGGTTTGCTCTCCAAATACTTGCCTTTTTTTGTTGT…
>TCONS_00023906 LG03 10327110-10329611
CCGGAATATTACAAAGTTTGAATCAGGTCGCCCCTAAAGGTAAAACCAATCAACTAACTAAAATGCCAGATGTAGGGAAGAAAGAGTTATGTAATTTTAACCACCCTACCTGTGAAGTTCATTTGATTCTGGAACTCCCCTACCGCCACTTAGTTCATCTCCCTTTGGGCTGTTAGGCGCCTGTGAAGTGCTCACCTTTGTCCTGTTGTGTTCTGCTTCTTCTGAAGAAGAATGTGAAGTCTCTATTACTGTTTCCAATTTGAAGGAAGATGAATGTTGGTTTTGCTGAGAACTATCAGTGAAGGTACTTGTCACGTTGGAGTTCAGAGACCCAACGGAATCCTCAGTTGATACCAGGTCTAGAGGCTCTTCAGTGGAGATATTCCTGGCATTGCCAGA…
>TCONS_00092081 LG15 9632642-9763864
TGCCTAGTCACTCAGAGTGATCCGATTTTACCAACTTACTGATTAAACATAGCTGAGATACTAAAGTGTACCTCCATCCTACTACAATGCCAATACATTACCAAAATACTCCTATACTTTTATAAATAAATCAAAACAAAGTGCCACAGCCTCATCCACGATTCCATGCTGATTTAACATCCCTCATTCGAGCTGCAGCACATCTCTATCTTTGCAAAGTCACTGACAACATGCCATTCAACCTGTGATCTGCACCACATCTCTATGTTTGCAAAGCACTACTGTTGCGAAAATAGGCTGCTTCATATACTTTGCTTCTCCATTGTCCCCCTTAAAGAAGATTAAATAAGTGTTTTTGGTATATCAAGTTTTCGGCGTGTATCCAATATATGCAGAAAC…
>TCONS_00007223 LG01 20886515-20889460
TCAGTGAGGTAACTTTGATTTTGTTCTTGCAAGTGGTGCTTGTAATGCATCATAGTGTCCATAACCATGATAAATCACACGAATTGGATTTTCCTTGCCGTACTCCTGACCATACTCTGCTATGATTCTGGGGCTATCAGATCCCTTTGTATACATGTAGACGGTTATTGGCATCATAAGCAGCTCGGGCTCTCCTCCCCATATATGAGGTTGTCTAATATGTGTGACATATGTATCAAAATCTTCTTCAAGAAACCTGCATAGAAAAAAAAAATATTTCATAACTGGAGTGATATTGATAAGGTTCAGTAGACACATGACAACAAAGCTGATATTATCAAGAAGTAGAAACTGGATTTTATTGTGCATCAATGGAATTTTCGCTTTATGTAAGTATTA…
>TCONS_00087961 LG14 2184510-2186372
GTCAGATGTAATGGTTTTGTACAAGCACATAAGATGCGAGGAGAGAGATGGCACGGGACAAAAGCAACACGGAGGTCAAAGTAGGGGCGTTCACCATCGATGATGTTTACGTGAACGAAGGGTCTCGATTGTGACTCAGTCTGACTAGCCTCGTGAACTCCAGCCATTTCGAACGTGACTCAGCCCTCTGACCCCTTTAAGCCAACATCTAGAAGTAAAAGTTATAATTTAGAGTTATTGTTGCTCCTCGGTGTAGTTCAAACAACCATATTCAAATAGCACTTTTGCAGAACCCGCATTCGGGCTAAAAGAATCTTAACCAGATACTGCACATAACACAGCAAAGATTCTAAATAAAATCCTATGCATTCTAACAACAAAATATCAAAAAAAAGTAAC…
>TCONS_00073573 LG11 2892951-2896058
CCAACCACTTGCTATTAGATTTTTGACCTTTAGATGAAGGAATGTGCGGTTAGAATGACAGTGATCCTCTAGGTTAAGTAGGTGGTTAGTTGAATAATATGATCTAACGGCACAAAATTCGATAGTACCAAGTATTTAGTACTATCGATAATATAGTTGTCACGCCCTGGCCATCAGCGGAAGCTCACCCATAGCGTGCACAGACCCGCCGTGTACAACACAATATCAATTATACACCAGGCGTCTACAAATCAACATAGTAAAAGGCATTCAATTCTAACCAGGTAATCAGAGTATAACTAATAGTTTCTAAACTTATACAAATACACAAGACCAACAAGGTACATTCTACAAAATCTCAGTACACGACACTGATCTATATCAAAATAAACTGGTAGA…
>TCONS_00016794 LG02 4612386-4633640
GTAGATAATAATATTGGCTATGAACTATATAACAGACAGAAATCGATATTAATTCAGTTCATGTAACCAAATATTGAGCATTAAGAATAACAAAAAAACTGAGTAACTTTGAGACTTCATTTTCCCTAATAAGTATATGAAACTCTCACTAGATGTCGAGAAATCACACATCCTTAAGTCCATACATGTTTGTGTCGTGCATGAAAATACAAGCCGATTTTTCACAAACAGATTCAGCTTGTATAGGACTTGGTTACTTCACATGGTATAAAAGCAGCTGGACCACTCCACTTTTTAGTTTTGAAACCCCACCCTTCCATTCCTGATTCCACTACATAGGCATTTTATAAGTTGCGAGACCAGACCTAACAGGGACAATTATTACAATTAAAAATACAT…
>TCONS_00126071 LG22 10360420-10365789
GGTCATTATAACTAATGCCAAAATGTGCAAGTATAATGTTCACTCCTCACAAATAAAGGGCCTCGATAGTTTACCCAAAAAAGCCAAAAAAAATCCAACATGTTTAGTACATTTACAGCATTACTCTTGAGTCCATTATACAGCGTGATTTGTTCAATACTAGCTGTCCTCGATCAACACTACAATTATCTATTTCTTTCACGCAAACGACACTCCATCCACAATTGCAAATCTGAAAAACTTGTTCACCTGCATCAAAATCAGTAAAGGAGCACCCAACCTTGCAGTGTACAACTCAACTAACTTCGTATTAATTGTTTTGCTTCTAGTTTCCCTTCATTTCTTACTTAGAAGGCAAAAAATTTGGTGAAGATAGGAAAAGATAATAGATAAACTTTC…
>TCONS_00113170 LG19 8317647-8330448
CTGAAATACCAAATAGATTACATATTGAATGAACCAAATGCAGTAATCCTGACAGGATTGCATGTAATCTCTTGCAAACAGCTTGTGTGTAGCTTGAAGCTCAATTGAGTTGATTACATTGGCTGCTTTAAGAAATAAGAAAGACAGGAAACATTTTTGAAAAAAAACTCCCTTATCCATTTCCAAATCCGAATGATAGCGCAGATACACCACTTCAGAATCAAACCTTTGCAATATTGCAACTTCGATGCTGATGCCAAAAGTGACAAGCTTAGTCAGCCACTCATTTCTGATAGCAGGATGCAAATGGTTGTCTGCAGAAAACAGACCATCCAACATTTGCCATGCCTCTTGTATTAGGAGTAGGGATGCAAATGGATCCGGATTGGTGGAGCTCCA…
>TCONS_00022353 LG03 13568240-13570951
AAACTGGGAGTTAAAAAAAGAAGATAAGAGTCTAATGTGGTAGCAGCAGTAGTGGAAGGGGCATGCAGAGGAGAGGAGAGAGATCCAACACTCCCCCCTCTTTTCCATTTCCTGTGCTCGCCCCTTCCACCCCTGTTGTTTCCCCTGTTCTTAGAGTGGCTCCTCCTCCGGTAAAACATTGCACCGCATTTATATCTTTTGCAGGTAAAAACCACTCCTAACAACATTTACGTCAAAGAAAATGGCGGAATACCGCATTGGTGTGTAATTCCAACAATTACTTTACCAGGACTCAGTTTTTTGGGTCTTACTGTACCAACAGAGGGAAAGGAATACTCATCAAAGTTCACGAGCCATCACTCATACCTCTTCAATCATGAGGAAACAATATTATGTACA…
>TCONS_00139565 scaffold_1530 1530-3281
AAAAAGGGTAACAGAAGTCAGAAACTTTTTTTAGTTGCTGGGATGAATTTGCGATAAGTGAGAAAGTTCAGAGTTGAAGTCTTTATGCACAAGGTTTGAGGACTAAACTAATATTTTTCATGATTGTCTAGGGACTATTCATGAACTTTACCCAAAACCTTCGGGCAAAATATCATAACTCAATCATGACTTTCAAGATATCCAAGCATCACTAGGAAGGAAAAGATCACACATTATGAACTAAATATTCAAAAAATAACAAACCCTGCAAATGAAGCAGCATAGTGCACGGAAGGTAAATCCCGAGGTGAAGGGCTAGCTTTCCATCTGACCACCTGAGCTATATCAAGTAACATCTTTCTTCCAAGGACAATGTTCAAAGCCGATGTTACAGGATCC…
>TCONS_00078584 LG12 5201276-5203165
CTTTTTGGCCAATTTAAGGACACAATATGAGAATTGTGAGTTTAAAGTGATAATATTAGTTGAATAAGACAATCAGATATAGAAACTTTGGAAACTTAGAAGTAGAATATACATTACTGGTGGTGACAAAAATATTAGATTGCTAAGAATGAAACCAAGGGAATGATTTGTATGATAATCATCACCAACTAGTCAGAAATGGAAGTTCACAGTATCCAAAGTAACTCTTATGAAAATTATAGCATCCAAAATAATTAATATAATCATCACCAACAGAGACTACTCTTTTCACAGTAGAACTAAAGGAAGTTAATTGTTTTGAGGGGGGCAAAAAATGTTCATTAAATTAATAGAGGATTTTTTTTTAGTCTCTGAAATCAAAATCGAGCAGAGTAATAA…
>TCONS_00042167 LG06 12351984-12355112
AGACCATCTCAACCGTCAAAAGTCCTATATAAGAATCCCAAAACCCGCACTTTCTACGCACTAAAACCCCAACCCTAATTTCGCCGAACTTTGCCTCCTCTATTTTATCTCCTCTCCTAGCCTCCTAGGGTTCTCCAATCGCCGAAGCAGAAGCAGATGACGAGAAGCAAGACAGGGACATCAGCATTCCTCTCATTTGGAGGATGATGACTAAGTCTACATGGGAATCTCTCTGATGCTCATCTCTTTTTTTTTGTTTGATCATTTATTTTTGTTTTCTAAACTTTTAATTTGTTCGAGCATTGCTTGTTTTCTCTTTATGTTGGTATCACCTTGCCAATGATGCATAATATGCACGTATTATCGGATTTATAATGACGATTTCGTATGTTGTCACTA…
>TCONS_00054986 LG08 82518-86913
TTAATAAACGAATAACTTAGAAAAGGAAAAAAAAAAAAAAAAAAAAAGGAAACAAATGAAAAAATGACTACTTTCACACTCATCTACAATCACCAACAGAGGTCAGAAACGTAATTGTAATATGCATAGAAAACCCTCACCTAGCATAAGGGACTTAAATCAATGGTTTCATCCGCTTCAGAACAATTTGGTGACTCCCTAATTAAAGATAATAAAGAGTTTGATGATGATGATAATGAAAAAAATAAATAAGAAACAAAAAGGGAATGAAAGAACAATATCCAATGCAACTCTGAATACTAGAATCTATAAAGAAACTATTGATAAAATGGAAGCATTTACACAAGAAAAACAAATGTTAAAAGAATTCACAACCCAATAATTGAAAACTATAGAACT…
>TCONS_00140936 scaffold_1769 682-10758
ATTGGGACGCAATGAAATACATTTCTGTGGGCATGACTCTGGGTTTCTTCAGCCCTGTTGTCCAAGAACTCTGACAGGGAGAAGATTGGGAAAGAATCAGAACCGTCATGTTGATTGATTTCGTAGAATGATTAGAATAATCATTCTTACAATTTTGATTTCAAAGCACTTAGAATATAAGAGTATATGAATAAGATGAATGATAGGAAGAATAGCAAAGAGGCTGGACCTCCAAAAGATATACAGTTCTTCAAGGGGTGATTGTATAGCATTAGGCATCCGTGTTACTTTTTTCAGAAAGACATTGTTATGGACAGATGGACTTGAGTAACACAACTAAATAGAAATTTGCACGGTTAGGAAGATATCAAGTGAGCCAAGGATGCAGGGGGTGAGTTG…
>TCONS_00116222 LG20 10569660-10574978
GTTTAAAAGCCTAATGGTCTCTTAATATTAAATGTGGAACCGAATTTTCTACAAGCTTCATGGACTGCCCTTTCGCTTTTGAGAGAGTACGAGCAATGAAGAATGCTTAGTTCCAGCAATTATGGTGCCATTAAGGGGGTGAGCAGCACAAGCTACCACATTTTGAGATGCAGGAACAAACTTGTTTTGAATTGTTCCTCTGCGCCCCCTCGAATTGCTCTCTTGTTCCTCATCGAAGTCGACATGGCATGCTGAGTTTGTATTAGGGCGGAAATCCAAAAGATATATTCCAGCACCACTCAAAGATCCGACTGCATAGACCGAGCATGTTGGGAGCCAAGATGGTTTTCTTGTGCTTGGGCACAGTGACATATCCACACCTTCCAACCAAGCAGGAGG…
>TCONS_00007170 LG01 16439504-16440912
CGAGTGAATCATCCGCGGAGTACCGCGTCAAGTCAGGCTCGAGGTGAAGGACATCTCACAAGCACCTCAGCCTTAAGTCCACGCGACACTAGGTCCATCACAGGGAGAGGAGAACCGTCGATCCCCGTGATCCTAAGTCGCTCAAGCTTAACGGGCGAGGAGAACCGTCAAACCCGTTGAGCTCATACCGGGAGAGGAGAACCGTCGATCCCGTTGAATCACTACCGGGAGAGGAGAACCGTCGATCCCGTAGTTCTGATTCTTTACTTGACACCATAATGTGAGAAATCCACTTCCCACACTTTCCCGAGAATCGCAACCCGCGCTCCCGACAATTGTAGCCGAAAATGTCCTTTTTGGCGATATCTTCGCGTAGGCTCGACGGATTGCCGAACCGAC…
>TCONS_00056210 LG08 83293-87573
CATCGGTAATACCTATCAAAAGTCCAACAGAATTTACACATCAGTAGATAAAGTACTTTAACTCGGATTAATGATGAAGTTGTCTGCAAAAATATGAAAAAGAACCATGCATGCTGCCAATCATTAATACAAAGACTAAGGTAGAAAGTTACAGCGAGGGTGAAATTGAGAATAAAAGTTGTCAGTTCAAAGTTTATGTGTTAAAAACTAAATGGAACCAGGTTTAATGTATCAAAAAAGACCTAATTGAACGAACATTTCTCTAAGAACTCGCAATTGGTTCAACTATCCAAAATCTAGCAAACTTCCTATGTACGGTGATTCTAACATCTTTTTTTAGTTTGAGCTCCAATTAGGCTTGAAACTTGCACTATACAAAGTCTACTTAAAATAAGAGAA…
>TCONS_00048743 LG07 1191241-1196019
CTTTGTTATTTTTCCTTACAACAAGAATTCACATGGTTACATGTTTACAGATCCTACACTCTTGTGATCTAAAATACAGAGATTGAAGCAGCTGATAAACTACATCTCATAAACACAATGCACAAGCAAAGCATCAAACTGGAGATACAATTGGAACTAACACACTGTATTATTGTCCAGTTAGTTGAGGGAAAGTAGTTAAAAGTCTAACCGATATTGATGTTAGAAATTTGCGCGATCATGTGATAAGAAAATTCCACAGCTTCTCCTTCACAGGCACCTCTTTTTCGTCCTCATCATCAGCTTCATTATCGTCATCTTGATTTTGTTCTTGCTCTCTCGGAGCAAGGGCAACACCAGCTACTTGTTTGGCAATAAAGGCACTTAAATCTTTGGTTT…
>TCONS_00009931 LG01 7528863-7530132
TGCACACATTTTGCCACAAGCTTTTTCGAAAGCTTATCTGAGTCTAGTTCATCACTATAAGCCCTTTCTGTTTAGCATGATGCCTTCCGAGAGAGAGCCTTTGCCATTTTTTCTCTTCCAGAACACTTTTAAGAAGTTCACAAAAGGGCTTTGATATTCAAAATCAGAGTATGTGCTTTATTGCCAGTTGTGACTTGACTCTGCACTAAACCTCTTCCATTTTTAACTTGATATCCCCATCAGTGCTATCACGATTATTGCCGCAATCGAATAAATTCTTCACAATGCCTTCCAACCACTGAATAAGATGAATTAGGAAAACAAAATAAAGCATAAAGCTAACCCATTGATCTTTTGCACGCATATTATTGGCTGTTACATCAGCACCCAATTTGCTCC…
>TCONS_00105669 LG18 1247230-1247870
AAGATCAGATTTGAAGTCCTTCTATTTTTTTCCAAGAGCTTTCATAATCCATGGCCAATTATCATCTCCAAGATTATACTTTAACTGTAAGAAATTCACAAATTTGTTTACTTATGAATGTTCAAATATTAAAACATAGAGACAAACTAATTAATAAATTGATACCTTAACAATATTCTAGATATTAAAACATAGAAACAAACTAACTAATAAATTGATACTTTAACAATATTTCACATAATCTTTTTATTGTCCAGAGGTATGTGCCTCCAATCTTTATATGTCAATAGTGCATCTTTTCCACTTTTAGCAACAGTGCCTAAAAAATTCGTGAATTGTGCAGTTTCATCACCAATAGGCTGATCAAATTCATTAAAAGTTAATGCCAACAGATTACCA…
>TCONS_00026805 LG04 2429688-2430670
AGGTTTCAATTCAATCTAAAGAAGTTACCAAGAGAGTAGCTCCTCTACACGTACATAACAAGAGCAGAAAATAGTTTAAGCAAGATCATATATATTTGCTTTACAAGCTGTTGCAACTCCTCTATAGTAGTTTAAGCCTCATTTGAAGCAAAATAACTCCTCGAAAACATCTCAATATGGAGCAATTATAACTCGCATGCTTCAACTCGCAGTACTAGCCCAGTCGAAATCCGTTTGGTTAGCTAGTTTAACTTGTTTTTTCTTGTTTTTCCTATATGTAATTCTTTTCCGTTTCTTGTATCAGTTTTAAGGTATGTAACTCGTTTAGTTCCTCAAACTTACTCCGCAACTCACTATTATCATCATCATCATCATCCCACCCAGGAATGTTAGCAGTAG…
>TCONS_00037365 LG05 4176950-4179413
AGCATAGTTTCAATTTGGTCATTGACCTTTCAATGTAACAATTTGGACCTCGACCTTTGCAATTCGTTGCAATCTTATCCTTTTATTTCAGTTCCTCCATCAAACTGAAATGACAAATAGACATAGTCGTCTTTAACAGAGACATAACCAAAGTTCAGACTTCCAATATGGTGATTTATGTGCATAATTTCATGTTGTTATGTAATGAAAAGAGCAACACGGCAACGGAATACAAAAGTCACGGCCCCGATTCATGAAATATTGAAAGGCTAGGGACCCTTGGTGCAGTTTTCCCAATAAATAATTCACAAAGTAAACCTAGACATTTCTTTGGAGCCGCTATTCTCCTTGCTTTCATTTAAGCAATCAACTAACCATCCTTCTGACGATTGATCCAAC…
>TCONS_00060204 LG09 9807370-9809044
GTGGAATTTCAATGTACGATAGATGATGCGGATTTAACCTATTAAAATATAATATAAAAAAGTTAACCCAGCAAATACGGAATGTTACGAAGAAATTCATAATCTTACGGAACGAAGAGATTTCAAATTTGCTCTAATATTTTATTATCTTGTAAAAAATGGGTCAAAAATTAATTTTAACAAACATACTCAATAATAGGTTTGTTTATTTGTTTGTTTTCTTCCTCTTCCTCTTCCTCCACCGCGTAATCCACAAATATACCACAAAAATACCGAAGAATAAACAACAATTTATGATCCAAACCGTGATGCAAACTCGAGAAATTGCACAAACCAAAAGCAAATATGAAAACAGAAGCTAATCTCAAACAGCCAGAAGTTGTTGAAAAGTGCTTTTCA…
>TCONS_00050203 LG07 3674546-3677160
CTACAGTTGCCAAAAAAACTTTAAAAGTTTACATAACTGAATTGAAGGAAAAGTAACATATAAAAGACACTCACCTAAGGGGGACACAGATAATTTGCCAAGTAATAACATACATTTCTTTTCCTTTTGAGCTTCAAATATATTAAATATATACATACTTGGCAAGCTACAAGCCATAGTTTCTACAGTAGTCGACGAACTTTTGAGCCTTTCGGACCGCACCATGAGTCTCTGAAACATCTTTTCCCGATAAGCTCGCCTTCCCCGTTATCCATTTCTCCATAATACCAGCAATTTTGCTAAGAGATGTAGTAACTCCATATAACTTCACATAAGCGCTAGAGTTTACGTCTTCGTCCAATTTATCCATTGAATGGCTTTCGAGATCTTCTTCAATAA…
>TCONS_00051385 LG07 1990905-1992621
TTTTTAAGTTTTTATGAAATCCTCTTTCTATGATAAAACAATCGGTGAAATTGTCTAATACTTAAATCAACAAGGCGAACAAAGTCGTACAAAATACAAATCAAGAATAACATAGCAATTGCAGCAAAAAAGAAGTGGTTACTGCAAGTTAGTTCATCAACCTGACTCATTAGTTAATTTTATGCTACTGCAAAGGGTGGTTTATCTTTGCATTCACATTTCCATACTCAAGAAGCGCCTCTAGAAGATTGAATTTTCCCCCTTCCAAGAAGAATAATGAGAAAATATAGTAATCAAGAAATAGTTGTCTCAACTATTAAGTGCTCTGTAACTTACCATATTAGAGGTCCATGTAGAGTCGCAAACCATCATGAGCTAGCTGCACTGGGATCCCTTCTC…
>TCONS_00121711 LG21 2478314-2482923
GCCGAACACGAGCTGGCTTGCGAACAGCGAGCTGGATTGCCACCCCTACTCGAATTCAAGCGGCTAGCGTACATGTTGCGTGGCCCCGTAAGTAAAGCTGATCAAAATACTCATATATCTCAAACTCGATCAGGACCATATCCGAATCCTATCCAGACTGGATCTAGGCCCAGTAAAAAATATATAGTATACAGGGAAAAAAAAATTTATTAATTAAACTTTCGGATATGAATTCGAATATTTTACATACATATCCGACTTGGACCGGACACAAACATAACTTTTTAATGGGTAGAGTTCAGAATAAGACTTATAAATAAAGGGTCTCTATGTATTTTCATTTTGGTAAAATCTCTAGCTGCTCTGTTTGCTCCTTTCTTTTTTTTATTTTTCTTACTT…
>TCONS_00123274 LG22 2074909-2075961
TCCGTAAAAGTAAGCATTGCTATGTATAAGAGCTTCCAAATATGAAAACAATTGCAATATCAAATATCACTCACTTGAAGAGCCCCGCAAAGACCAACACTTTGCAAACAGAACAACAGATTGTCGTGCAACCCCAACAGAAACTTCATTTTCTTTTGTTGATCCTTGAAATCACATAAATTCTCCCTTAGCAGGGACATGCACTGGACTTTCAGCTTCTCAAGTTTCTCACTGCAAGTAACAATAAGACTCGAAGAAGTATGAACAATGGGGCCATAAGAGTAGACCTCAAGATCTGGAGAAGCAATTATACTTTCAAGTTCAAGATTATCAACTGTGCAGACCTACACAATGATAAGAGAATTTCATGGAACTTTAAAATACAAAACATATATAACC…
>TCONS_00072540 LG11 6220608-6254969
ACTCGATCTAATTCACATACTAATTGTCCAATCAAGCATTCTACTCATTCTAGAGTTATCAATTCTCATTTTTCAATGTTATCTCTCTAATCAAGCTAGAGTTATCAACCAAGTTCATATGCATATATAATCTCACTTTAACTTAATGTCATCAACATGCATTTCATTCTATGCATTATGCTTACATGCATTCACATAATTATCTACCATTATTCAACTTGCTCATAATGCATTCTATTTAGCATTTACATCATACTATCAACATGCATTATTTAGCTACATGCATCATTTACATGCTTCATTTACATTTATATGCATCAACATGGATTCTTAGTTTCTTAGA
>TCONS_00071776 LG11 727401-737182
CCCTTGACGGCCTCCCTCAACCTCTTCAGTGTGTCATCGCTAAAGATACGATTAACGAAACTGTCAAACTTTCTCCTACATTTAGAGAGAATGCCACGCACCTCGTCATCTCGATCTTGTACTATCTTCTTCTGTAACTCGTAGTACTCCAGCTCGTCGAGCACGTCCTCCGCGTTCTCCACGGCGTCTCTGAGCTGCCACAGCCACGTTTCTAGCGCCTTGTTCTGCACCATGACCGGCGCACCCCCCTCGACCGCAGTCAAGACTGCCTGGACCTGCGGAAGTGCGTGCTGCAGCCTTTCGAGCTCGTCCTGCATGCCGCTGGTCGCCGGGTACACCTCGAGGTAGGATGAGCAAGTGCTAACGAGATTGTCGATGATCGCCGACGCCGCCGATTCG…
>TCONS_00141987 scaffold_1962 4647-6371
GTCGAAATTCATTGTCAAAATCAAAAAATAGTGGAAAGATTGTGCCTCAATATGCAATTAATCTTTTAGAAAATTAGATTGATCCAATGCAAAACATTAGATTAAAAGAGGAAAAACCAAGAATAAGCAAAGAACAACACAATAAATAGATACTATGAATCAAAGTTGACGTGCATAATGATGATTTGACCCAAATTCCCAAAGCTCATCCCTAAAATCCAGTAATGCCCACAATTCCCAGGCAAAATAGATTAACAAAATGGGCAGAAAACTATAAAGAGATTCAACAGAATCGGTAATTAGCAAACTCTCGAGTTATATTTGTCTTGTCCACTGAACTTCAGTTAGAATAGCTAAATAATATTTTCAAACATGTTTAACTGGAGTTTTCTTTCATAC…
>TCONS_00104224 LG17 3641074-3642770
GTTGCACTGACATGTATATCTTGTCAATTCCAAAACTCATCAAGAAAAAAAATGAAGCACATTGCTGATGTTCAGAATTTAGCAAGTCAGCAGGAACTAAATGAAATAATGAAAAGGAAAAATATGCAAAAAAAAAAGAGAAAGAATTGAAAGATGAATCAGGCACGTGCGCGCACACACACAATATCTATGAGAGTGCAAATCTCAGCTCTACATCCTCTCTGCAAACTGATGAAATCACGAGGGAGAAATCGAGTATATACATGTTATCCCGGTACATCTCAGTTTGCGTTGTTGTGTCAATGATAGTGTCCTTAACGGTGCTTCCAATATAAGTTCCTACACTGCGAACCTCTTCCATTATGTCAAGCCTAGCTTTTGGGACCACTCCCCCAAACA…
>TCONS_00140367 scaffold_1669 2604-8755
CCGGCGACGATGCGGTGGATGTAGCGGCTGCCGGACGTGGGCGGTGGCGGGCGGCGCGCCTAAAAATTATAACCCGAGGCTCCAAACAAAATAAATGCTTTGCCAGAAGTAGCAGTTCCACATAAACTCAAGCTCATTCAAGTTGATAGTTTCTGCAGAAGTATTGTTCGAATAGAATTGTTCAAACAAAGCCAATAGAACAGATTTCAAAGATAATCGCTAAATCCCAAAACTTGTGGAAGAATAATATCAAACAATTTGATCCGGAAGCGTGCGAGACACTGCCCAAAGATGTATTTCCGTCCTTCGTGCGGGATTAACCGGAAACACCGTCCCAAGGTACAACCAGAATTCCTCCTTCTATGAACACAAGCGTGGAAGAGGTTGAGGGAGACTCTT…
>TCONS_00009143 LG01 21043461-21059985
TGGAGAGCCATGAATTATCAAGTGAAAGTGGCTAATGCTGAACAACATGAATTAATTGCTAACGAAAGCCAAAAAGGGAGGCCTAGTATTAAAATTCTGGGAGATTTGATGCAAGAGACCAACATATATTATTCATTAAAGCAGGCATACAAAAGGAAAATAAGAAGATGAGGAGACTTAAAAATTGTGTTTTAATGTAGTGAAATATTCCAAGTTGTCGTCTTTCATGTGCTTGTGCATGCCTCTTCTTGACATGGACTGCAACATGAACAAAATTCTGTGAAAATACTACGAGTGATATCTATTTCCCTTGCTGGACTCAAGAGAGCAAATGGAGAGTAGCATGTTCTTGGTGACAGGTGCATTTAGAAACCAAATGAATGTAATTAAGAAACTACG…
>TCONS_00036776 LG05 10766277-10768338
CGCATTTACATTAAATCAATGAGACTGAGAAAACACAATCAACAAAATTATTTTAAATTCTTGTTGAAATGATAAAACTAAAAAGCAATATCCACACATCACAACAATAATATCCACTCACATGTTATACTAAAAAAGTTACAAAAAATTAAAAATTACATAATAACAAAATCAAAAAGTGTATGAACACATTTTAATCCACTCCACGACTATATACTTGGACCTTCACTTTTGCATGGGTGTAGACGGTGCGATGAAGTTCAACACGAGTTGCAAACAATTTCTGGATGGTAAGATCTGGTCCTGAAATCATTAGTAACTCGACAAGCACAAAAATAATTTTCGAGTATTTTCAACATGATAATTACATTCTTTGGCTGGGTAGCATATTTCATTGTC…
>TCONS_00043815 LG06 13676583-13689921
ATGTTCGAGTTTGTGCGCTCTGAGATATAGTAGATTGGAGCAAGTTTATGTGACTTTTGCTACACGTGATCTCCACGCGCTAATTGGCTCATCATCAGATTCTTCATTGTCTTCTCCATTCAAGGAATCAGGTTTCTGCTCCTTTCCAAGTTCCTCTTTTCCCTCTTCCAGCCCTGCCTCAGGTTCTTCCATTAGAGGAGAAGTTGGAGCTTCATCCTCTTCATGACCATCAGAATTGGCATCTTCAACTTCAGAACCGGAGTGAGAATGGGCATTTGGTAAGTTAGAATCAGCCCTGTTATCCGCATCAAGGTGTTCTGATTTTTTGCTACCTTTTGATGTTCTTTTCCTGTCATGATCTTTGTGTTTTCCCACAGTATCTTTACTTTTAGAAGATGC…
>TCONS_00104651 LG18 2783538-2784143
CATGTTATAGATTGGTTACTATATCTTACTTATCCTTTCTATTATGCCTGAGTTAGTCCTAGTGGGAAAGTCGGTGATGTTGGGGCCGAACCCACTGGGAACTTTGTTGTAGTTCTCACCCCACTATTTCCACAGAGCCGGGACCGAGCGAGCCGGCGAGCGACCGAGGTAAAGGAATCGCGCCTTAGGGAAACTCTATCCGTTCGGCGTCTGTTTGACGTGCTCGGGTCGGGCCAAATTGGCATCGGTCCCGGGGCGTGA
>TCONS_00148943 scaffold_735 72544-74263
TGTGCTAATTTTAGCTAAAATGACAAATAGGAATATAAGAATTCAAAACGATACGCATCGACCAAGAAATTTCTGTCCAAACAAATGTCAACTGAATTTGCGGATAAGGAGCTTCATAGAGAGATGTATGAAAAGATGAAAGGAAATTTCAGCACCATATTAAGTTTTAAGGGACAAAAGATTGTTTACAAATCGATCACTCATGATAGCTTCTGGATGTAGTTGAGCAAGAAATCGCCTTGCTTGATAGTTGCCCGGTAGAAAGCATTTCTGGCGTCAGGTCGGTTAGTTTCTAGAATGTTGGCGACTTTGTCTATCTTGCAGTGAAGTTTTTCGGCTGCTATGAAGCGAGAAAGTTTCCATCGATCGAGCTCACGTTCTTCTCCGTCTCCTCCTTTC…
>TCONS_00044093 LG06 14571379-14572607
TCCACTTGGGTTTGGACCCAAGTTCAAAGAAACCGGTTCAAATTGCTAGGATCCCAACAAATCAAGCGACGCTCGGGCGGTTGGAAGTTGTGATTTTTATTTATACACGGTCCACACCTGACCCATTATTAGTGGCATTATTTGCCACTGGACAAAATTATCATGAGGTTGAGTTCCGGATTGCTCCTATATATATGTTTGCACCGGAGGCCCCCTCGTCTAGTGCGGTAAAGCAAGCATTTTGTGATTACTCGTGGGAGATTCTAGACAGCAGGCATTCCATATAAAAACTTTAGTCGGGGTGTCACTGGAATCTTCTTTATTGGATGAATACCATATTATTTAGTATTTTGAGGTGAAGCTTACCATTGTTTAGGCTTCCCGAGAAGGGAGGGGGGC…
>TCONS_00068443 LG10 8946278-8948551
ACGGTCCTCGGCCACACCGCTCGCACTGAAACCTGTATGGTTAGTGGTATGAGAACTACTGAAAGTTCCCAGTGGGTTCGACCGCCGAATTCGCCGACTCACCCACTAGGTCTACTCAGGCATATGTAGGCAAGAAAGTAAACAGATAGTAACCAACTATAACATGTAACTACTACAATGCCTGTACAAAGCTGAAAGAACAATATATAAAACTGTAATATGCATGCATGCTTTACTGAATTTACCCAATCCATTAGTTAACCCTTTGGTTAACAACAACTCACTGACACTATCCCAAATATCGGGGAGACGCAACCTGCACCCGACGGGACTGTCAACTGGGGGAGACGCACCTCCTGGTCCAGTAAAGATGACTACTCCGGAGCTCATCGTTCAAGG…
>TCONS_00105574 LG18 182627-198996
TCCTCTCGGTCATCCCCTGGTGAGGATGATACTATTGCTGGCTGCGGAATGTCAGCTTGTAATCTCTCATCGGACCCATTCGAAGCAGGAACTACAACAAAACTGAGCTACAGCGACACTTTTAAGTGTCCCTAAAACTTAAAAAAAGTGCTGCTAGCAAAAATACCGACACTAAAAAAAGTGTCGCTATATGTGCAGTCCCTAGGGTATATAGCGACACTTAAAAAAGTGTCGGTATATCCCAAAATAAGTGCTGCAATTTAGTGGCACTTTTTTTTAGTTTTAGTGACACACATAAGTGTCCCTAATTTTTTTTTAAAAAGTAATATTTTTTTTATATAGTGACACACATAAGTGTCCCTAATTTTTGTAAAAAAGTAATTTTTTTTTATATAGTGA…
>TCONS_00067033 LG10 9090650-9091453
CCTAGAAAGCATAATAAAGTCAGCAAAGAACTTAATCCAATACTCCACATCATTACTCAAATAAACATCTCAATTAGGTCGAATTATACCTAATATGAAATCCAATCTTGAACTCCACTGAAATCAGGTTAGAATACACCAATTCTAACCTCTCAAAGATTGCTAACCTCAACTTAAAGCAGTCGAACTCCCTGCAGCGAATCTATGTTCAAACCAGAGCTAAACCTCCACTTCCAGTTAGGTTAGAGCACCCAAAACCAGCTCTCAATGGCCACTATATTCAGCTTAAAGTGACCATCATAGCTTCTTCAAGCTTTCTCCAGCTTCCCCCTGGTTTAAAGATTGAAGAATCACGGCAATTACCTCCCCTAAAACCGCTGAAACCTTTCCCCAAACCAA…
>TCONS_00016827 LG02 9332683-9338026
CATCGTTAGACAAAATCCTTATCGGCCTAAATTTGGTAAAATGACACAATTTTCATACTGTTAACTATAATTTTTAGATTTCGCCTGAGATTTGAGATCACTGCTCAAAATCCTTAAATAATGCAACATCATAGCACCTCTGTCGATTGATAATAATAGTTGTGAGTCTACAAATCCTCACCACAATAAGAATAACATAAAAGCTAATGAAAAGATTTTGGTAATAGCTATGACTCTACCTCAGATTTGTGATTGGAGATATATAGGTGATGAGTGCAGAGTGGAATCTGGAGAAGCCAATCTTTTCGAATGCATAGAACCAGCCGTCGATTTGTGAGGTTCATTTATGGCTACACATTTTTCAATTGTTGGTGCACGTTCATTGGAATAGTGCTGGAT…
>TCONS_00150008 scaffold_831 62677-64084
ATAAAATTTCGGGTATCTATGCACATTGACGTACCTAGACCCGCCGGTTCTCTTCTTCACCCCAAATACCAAGATCTGTCGGACCCCCCTTTCTCCCTTCTCGATCCTCCCATCGCCCTCTCCGAGCTCTGAGGATGCCCTAGTTCCGTCGTTCCGCCGGAGTTCCACCCTCACGCCCTCACGCCCTCACGCCGCCGGAGTTCTACCAAGCTCGCGCCTTCCTCAACCTGCTGCGGCCCTTATTTCTGTTTACTATGCAAAATAATTTGTTGTCGACGGGATCCGGTGATGTCGAAGTCGGGAGCTCTAGATCTTGCTTCTGGGGTGGGAGGAAAGATCGAGAAGAATGAAGTCAAATCGGCCGTCGAACAGTATATTTCTTCACTTGCCCTCTAGTTC…
>TCONS_00069513 LG11 6249984-6251931
CCCAGTGGTGGAGAAATGCCATGGCCTGCAATGCCAGCACCCAGACTTTGGAATCTCAGATTGGCAAGTTTGAAGAAAAATCAGAGAGAAGCACCTTTCATAAGCAGTATGTAGTATTAACGAATGAAAAAGTAGTTAGAGCTAGCGAATTTGAAAGCAATGGAGGTTTGCGACTAAAACTAAGACTTGTAGGCCTTATTTGGACATCAGAATATGTTATCCAATGATTACTTATTCAGTTTGAAGATTTTGTCATCCACGATTTGGTAGGAAGTAATATTTCACCTACCAGCTATGAGATGATTTGCCTTATTCCGTAAAAAATGAATTAAGAAGATACCAAAGTAGGGTCGGACTAACTAACCCCTTTGAGCACAGTTAGATATCCGCAGTTTTATA…
>TCONS_00083936 LG13 4428533-4431533
GTGCTGATGGATGTGCTCCTGCAGTCGTATCCCTCTTTGGTACTGCTGGCGTAGGATCTGGAACCTTTCTATCCGTCGTCTACCGCAGTAGCAAATCCTCCAACCTCTTCATTCTTTTCTCTTGTCGGCGTGCGACATCCATCTGCTGTCGGGCTGCCGTTGGCTGTTGTGTCACTAAATCTGTAAACACTGCAAGCTGATCTTGCAGCTCACGAACCTCACTCGATCCAGAGGTAGCAGTAGTCTCCACTTCCTCTGCATCAGCGGCTTCAGCCGCTCCAGCTGCCATAGAACGAGTCGTAGGCATCTTAATTGGAACAAAACAAACATGGATTAATAACACTTACACTATTAACCTCCACTTCATATATTAACCACCCATTTAAACGAAAGTAATGA…
>TCONS_00069351 LG11 4425425-4429292
GCTAGAGATTTTAGTCGGTAGAGCTTTCGGTGACCAAAAAGGTCCAAACTGAAAACTTAAGATTTTGTTCTTTTTATTAATTTTAACCGAGCCTGATTGTCAAATTTGAGCATAAACGGACATTCAGAAGGGCTCCGGCGAAAAGTATCAGATTCTAAATTGGGAACATATTTGTAAAGGGGTAATTCCAGTAATTGTGAAGGGGTTTTTAGCAATTGTTTGGGCTTATCTACTACCCAGCAACTCCAGCAGCTGCTACGTATAGGATTTACACTCTCTTCAACCTCTCTTCTTATCTCTTTCTCCCTCTCTCTCTCTAACCTAAGGTGATGGTGAACTAAGGGTTTTGTTGAAAGATTCAAGTGTTTTGAGCTGAAAGAAAGGGTGGAGCAAGGAAAA…
>TCONS_00146307 scaffold_494 25647-30534
CCGGACACGACACTTGGGATTACGGAATATTTTTCTTTTTGTTTTATTGTAATAAGACAGGTCGGCGGATTGAGGAGGGATGATCGCCTGTTGCCTGTACCGTCGCCTTTCGCCAGCCCGAATGCCCGATCATTCGTTGCCGCCGCCGTTGCCGCCATTATGTCGAGGACGAAAATGTTTCCTTTTATGATAAGCCTGCTGTTCCGGCTGCTGCGTCTTCAGAGGCAGATCGAGGTAAGGGCGTCGCGAGTTAGAGCACTACCCGACGAGTTGCTGGGATAGAGAATCCACCATTGCAGGTAGTTCCGGTTTATTTTTGTTGAGTTCATGTACATACAGTTGTTATAACTGGCTGGAGCGAGTACCTTTGTATAGCGTTTTGTTGTATGTATGTGAGAC…
>TCONS_00136229 scaffold_1118 31854-38129
GATTATTGTATTTGACTATAACTTGTACGCTATTTTGGCCTTGACAGTGATACTATACTCGATTGGGGTAGCGCCCCCGCGAGTGCCATTTCGGATGTTGGGTTATGTGATATTATTATGGTATGGATGATGGATCTGACAATAGACTGCGTGGTAGTGGACCACTATAAATGGATGCTGAACATGAGGCGTCGCAGGCTAGATCTGACTGTTGAGTCGATCACTATGATTGAATATTATTGTTTTATTCAGTATCTAACTGATACATGAAATATATGATTCATAGGTTTTAGTTATATTATAGAGATATGATAGTAATAGTTCCTCTCAGCAATTATTTATATTAGTACTTATTTATTTCCACTGCTTAGTTATTTATTATTTTTGACTCTTATGGAC…
>TCONS_00117233 LG20 4250596-4269427
GTGGATACTACAGAGTTTTCCCTCTTTTTCCTCGAATCTTAGTCACAATAGCTTATAAACAATGAGTTGGAAATATATTCTTAAATACCATCGTACTCGACTGTATTTCTTGTGCTGTACTCACTGCTGCTGTGCTATCACTATAATTTCTCTCTGGCCTTGCAGCAGTCCAGGATGAATGCATGATGTCACAAAGAATTTATCAGAGCGGTCATATGCTTACTACAACACTGACAAAAACAACACGAGAGCATGGGAACCCTCAAGAATGTTGACTCATCATAAGTGCAAATAGGTTGGCGGATCAAGTAAGGACATACTGTACTGTGTTGGGTTAGTCAACAGGGGCTATTCAGTGACGTTTTCTCCGGTAAAGTGAATAACCAACAAGCGCAGATG…
>TCONS_00047763 LG07 9895270-9897038
GCATAATATCACTACCCTATGATGCATGAATACAAGTAATATGCTCAATGGAAAACCATAGACATAAAAGGTGATTCAAAGACTTCGGATAGCACCACCCACCTGTAGTGGTGTCAACGACTAGAATCCACGTCTCGGAATGTGTCGACAACTAGCTCTCGCGACTCAGTGCAAATAGAACTAGAACAGTCTCTACCGTGATTAGCGCGTCGTCGACCTAATTCAAGGCTCCATCAGATTTGCTGCAGTTGAACTACCAAAGAAGCTCCACCAAGGCTTCTTCAACTTGATTAGATGCTGTTCCAACAACTAGCAGTTTCATACTCCTCTCTTTACTTCAGCTTCTTCTGAAATTTCTATATAACCGTATCAATTTAACTTAGTTAAAAGCAACTCACA…
>TCONS_00007195 LG01 18863360-18867029
TATCCACATTAAATTTTTTAAATAGTGATAATGTCATGCCCTGGACTTCAGCAGAAGCTCACCAGTCACGTGCACAGACCCGCCGTGTACACCACAACCTCAAGTATACACCAGGCGTCTATAATCCACATAGTAAAAGCATTCGATTCCAATCAGGTAATCAGAGCACAACTTAAAAATATAGTAAACTTATACAACCCAAAACCTTATTACAATTTAAAAGTAAAGAACATTTTACATAATTCCAGAATACATCACTGAGCTAAACCAAATTAAACCAATAGAGGTTCATCTATTTAACATCGAGAAGGATCTATTTAACCGTTGACCCCTTGCCAAGAATCCCTAGCCTTTCCCGTCATGGAAGGCTCTACTAGTCGACGACTCTTAGTCACTTGC…
>TCONS_00107014 LG18 1316853-1319526
ACATAAAATTTTTATTTAACAAAAAAGAGGGCAACAGTGCGAAGCTGAGATCTACACATTCGAAACCTCTGATCATCATCATTATCAAAAGCGCAACTCTTCAGTATAATCGCTAGTTGAATAAAATAACAACTCTGTTGGACCAACAATGAAATAACGTGGTACACTTACAGATAGTGCAGGGAGCTCAAAGAATTCCTCTCTGAATAGGACACCAGATGAGACCAACAACTAATCTGATAGACTTCTCCAAAGCAAAGTCTTATCTGGGCAAGTCTTTATCAAGATGGCCTTTAGGTCTCCCAGTTCACTTATTCTCTCTTGATGCTTAGAATTCGCAAGGAATGGAAATTGCTTTGTAATCCACAACATGTAAGAAGCCGCAAGCTGGGCTTGAAT…
>TCONS_00141312 scaffold_1848 5673-8542
ACCCCGCCGACTCACCCACTAGATCTATTCAGGCATATGTAGGCAAAAGAAGTAAACAGATAGTAACCAACTATAATATGTAACTACTACAACGCCTGTACAAAGCGGAAAGAAAGCAATGTAGGAAAACTGTAAATATGCATGCATATTGTAATATACCACTGCCCAATCAATCTAGCTAACCATTTGGTTAACTGCAACTTACAACTCAATCCCTGGCGGGCCCTAAGCTGCCTCCCGACGGGATCGTCTGCTGGACAGATACTTTAGTCCATGGGCAAATACTTTAGCCCATCGTGTGACAACTCCGGAGTGCACTGCTCGGGTGGAGCGACCACCGCCGAGCTCAAAACAGACTATGTGAGTATGATCTCATCCCCCTTTAGAGGATTCCACTGA…
>TCONS_00039001 LG06 1368900-1369471
CTCTACCACTCCAATAATCCATATGGGCTGTAACAAGGGTAGTGGGCTCACTGGCGAGCCGGCCGGCGGCCGCGGCGGCGACAATTCTGTATCACGGCGGCGCCCTCCCGCGGGACCGCGCGCTGGAGCGGTTGGTTTGCGACGATGTGATCGACTGCGGCGGCGACGGCGCGGAAAAATACATTTTCTACTTCATCATCAACATCATCAAGTGCCTCTA
>TCONS_00101314 LG17 4739870-4742625
AAGCATGTAATGCATGTTATTACTGCATCCTATGCTTGAGTCGCCGCAGAAGTTCTTCTGTAGAAATGACACATGAGAAGCAGACTAAAACATAGGAAACACGATCATAATCAGGATACAATGGAGATGAACACTACCTTCGTATCATTGCTCAGAATATTTGGGAGAGAGTAATTACCAGACCAAGTCTTCTTTTGGGATGCAATACATTGCATTTGGTCAAGTTTCGATCATCAATGACTTGATGAAAATCACAATAAAAACAAAATATATCTGGTGTAGTCGTCAATGACTTGATGAAAATCTCAATAGTAACAAGACATGTCTGATTACACCCTTTTTTGACTGGATTATTTCACCTGATCCAGATTTTCATCAAGTCATTGATGAGAATAAGCA…
>TCONS_00087276 LG14 5086897-5093332
CTAATTTGGTATTTGGACATTTGCTATATAGCTTATGTTCAAGTGATTTTAATACAATATTCCTTCCAAAAGAGTGAGTTATTTCGATAATACTTCATCATCTAATAGCACTGTTACTTTATCCAATAACACTATATCCCACAGTAAGATTGGATAGCACTCAAGATTTAAAAACGTGTTTAGACGATTGAAGTATGCAGTAATAAAGAGATGAAGAGTATGATTAGAGGTCTGTATGGGCATAAGTATAGAAAAAATCTAAAGTGCTTTTTGCAAAAGGGAATAATATAATACCCTATGATACTAAATGTATACCCTAAATTTTGAATTTGACACTCAAGGGGTTTAACCGTTTGCGGATTCAACTTATTCATCTGAAAGAAGTTGGGTCTCTGTTTC…
>TCONS_00004820 LG01 21046737-21055116
GTTGTGATTGGTTCACTCATTACGCTCTTCTGAGAGGTCATGCGTCGGAAAGTACAACAATATGTGCATTTTTCCGTGATCACAAATGAGATGATGAGTTCGCCGTAACCGGTTTGTTTAGCCCAGTTTACATTCAGCCCGTCAAGTCCAAATCTGATAAGAATTGGTTGAACAGTTTTCCAGAATTTTTAAAAATCTCAATACGAAAAGGCAATGCTGCATAAATGCCTTTGGCATCCCTTAAAGAGTTAAGACACAAAATTATTAACTGCAGGAAAAGCCTTTTGCTCATACTAACTGATAAAGCACTTCTGTATGCTCTGCATAAATGCCTTTGGCATCCCTTAAAGAGTAAAGACACAAAATTATTAACTGCAGGAAAAGCCTTTTGCTCATACT…
>TCONS_00037495 LG05 10769376-10771110
AGGAAGTGGTCACCTAACTCCTGCTCCCCCACTGCCGCTGCCGCTTCGACGTTTGGCGCCCACTCCTCCGACGACCTATGATTTTTGGCTCTTCTCCAAAAATATCCTCTTCCACACCGTGATTTTTGGCTCTTCTCCAAAAATATATCAGTAATGACAATTACCAAATGACGCGAAAAATTTGGGCTCGCCAGGTGCTTTGAAATCTCGAGAGTATTTTTCGTTGGCATGCAATCGGAGTCCCTTTAGCCTCGATCCTGCGAAGAAATAAATAAAATAACTTAAAAAGTAACTTAGAAAAGCTTTTACTGCAACAATACCTAAAATAAATTTATGATTTTAGTAATAGCGCTAACCATGCTTGTTCACTAGAAATGTATTTATCCAAGAGTAAGCGAT…
>TCONS_00098469 LG16 6155244-6156180
TGCCATTGTGCAAAGGAACACATGAGAAAACACGCTATTTAAAAGGGCATTTAGTGAAATACACACTTGTGAGGGGTATACAAAATGCACTTTTTTAGGGATAAATATATGCAAAACCTTCAGCTTCCACACTGATACCCAAAATGTTTACTCCAACAAATATGTATTAAGTTGGGTCATTTGCGCAGCTTGATCAACAACATAAATGAGAAAACAGCCTGTCAGCTAGACAGCATCAACTTGGTAAGAAAGATGGAATGATGGATACAAAGTAATGAAATACCAAAATATTAGCATGCCACTTCTTAACAATTAAGATACATGCGAACAAGCACAGAAGGAAAACTAGACAAGACCATCCAATGATGGAACCAGATAAGAAATATTTATTAAGCTCTA…
>TCONS_00042411 LG06 4603314-4604484
TTGGTAAGCTCTTTTCTCGGAATAAAGCTAATCACATCTTTCCAATTGGACTAGAAGAAAGCGCCTAGAGTGCAACAACAAAAGAAAATCTCTACAGCACATTCAAAACCATCAGTTTCTTACACTACGGAACATATCCAAAATCCAAAGTCTCTTTAACTGTTGTCACTTTCCAGTCCAATTTTCTCATTTAATTCCAAGTTTGATTAATAACTACATAAGACAACTCCTAACCCATCATTAAAATTAAGTTGTCTGATGAAACGATAATTAGGTATTACGTAAGACCTACTACTAGCCGTTCCTATAATGTGGAAGAAGCAGCAGTAGTTATATATAGGTATTTGATACAAAATGGTGATAGTGACAGACAAGAATCACAAGAGCAGGAGCATTAAA…
>TCONS_00030479 LG04 9567735-9570127
CTAGTGTAGTGACCCCGCGCGATGCGGCGGGCAAATATTGTTCTTTGTCAAGACTCGAAGACATATAATGAATTTTTTAAAAAAATATAAAGAATGCCTCATAAGTTTGAAAAAAAGAAGCCGACACATCCTAACAGTGCACAAATTCCTAAATTGAGAGGGCTTTAAAACAATTTATTCAACTTACATACAATAGGCAAAAGAAGGAAGAACATCTGAAGCTAAAATTAAACAAAAAGAAGTCGTGATTTAGCGACTTTAAACAACAAAAAGTCTTTCATACTTTAAAAACTTTAAAATATAAAATATAATGAACAAACATAAGATTTAGAATAAAAAAGTAGTAGAAATAGTAGATTAACATTTTTTTCTCATTCCTCGCATCATAGAAGCTATCAC…
>TCONS_00048894 LG07 6372326-6375318
GACGCCTTATATGTTTTAAACGTATGGCGGGTCTGGGCACGCGCCGGGCGGGCTTCCGCTGGGTCTCGGGGCGTGACATGCTGCTGCTGCTGGATTTGGCAGGTAGTTAAACAAACAGTACTCGCAAACCTGAATTTACTACACGAGACACAGAATTATCTATAGGTGAACTGTAACCCCCTACCTTACCTTCTATCGAGCATTGTTTTGACAATTAATGTGATCAATTTGAAATGGTAAGTAGGAAGCATTTCTGATGAAAAGAATGTGAAAATTTACAAAAAATGTTCCTAAATAGAACATAAACATTGTGCTTTCCATATTAGACGTTTGACATATCAATAGTTTCTGTAAAGCTGTGATATCATTGAAAGTGGAAACAAACTTTCAGTCATGGTT…
>TCONS_00103474 LG17 9830535-9831649
GGATTGATGATGCACACCACAATACTGTTGACTTAAAATACCAAGTACAAGCATTTCAAGAAGCAGTGGAGCATCGTATTCAGAAGTTAGAAAAGAAAGCTTTATTTCTACTTAAGTTGCTTGTATGTTTAGTATTGATTAATATCTTGTTTAGTTTGACAATGTAATGTGAGTGATAATTGTACTTGTTGTAATGCAAGTGAATAGAGATGTGTAAGCTTTATTTCTACATACATTTTACAGAGTAATGGAAGCATTGGAAAAATCTGTTCTACAAAGTATCCAAAGTCAATATTGTTCCATACAAACATAGTATCCAAAGTCAATGTTGTTCCATACAAATATAGTATCCACTGTCAATGTTGTTCTATACAAACATAGTATCCACAGTCAATATTG…
>TCONS_00142180 scaffold_2001 3798-4469
AAGTTCTCTCAGCTGAAATCCCTGGTCAGCAGCATCAACAAGCCCAGTTCATCAAACTTGATTAGATGTTGTTCCAGGGTATTTCGCAGCTCCAGCAGCTAGATCTCTCAACTTGGATCAAGTTTCTTGCTTCCGCCCACAACAAACCCAATACATCAAGCTTGATTGGATGTTATTCCAAGGTATAAAACAACTCCAATTAGCAGAATTGCAAAGCTTGGATTAGATCTTCTCCTCAGCCCACAAATCCTCCAGGCTGCCAACTCCACTTCTCAGCTTTCCTTGGCTTAGACAGAGAAAAGGAGAAGAGAAAGATGATAAGTATGAAGGGGAAATAGGAATTCTGGTGTGTGGACAAGTGTATTCCACTAAGGGTGAAGTGATAAGGGTGAAAAATTG…
>TCONS_00096136 LG16 1930412-1933274
GTTGAAGTTGAATTTAAAATATAATTTAAATTTTAAGTTCAAATCGTGAGTTCAAATTTGAATTCAAATTTTGATTACGAATTTGGACGGTAAATTTAGAATTTGATTAAACTTTAAAACTTTTTGAATTTCAATTTGAACATGATCCAAAATCAATTCCTCTTATATACCGAACAAATTAGGAGTTTTCATCATTCTGTTTTCAATTTCATCCCATTCCCATTCCCATTCCAATTTCGATACCTATTTAAACCAAACATGCCCTTAATGTATTTTAATAGTTAATAAGATAAAATATATAGGGTAAATTACACTTTTGGTTCTCAAACTATAAGAAGTATGACACTTTTGGTCCTCAAACTTTAATTTGTTGCAATTTCTAACTCGAACTTCTTAAAT…
>TCONS_00107136 LG18 8037832-8039299
GCAAGTACTGTACTTCCCCTGTTCATTGAGTGTATGAAGGACCAAAAAGCAATAATGATAAATAAATATGTGCACGACAATATAATACTGACGCAATCAGTAGGCATACAAAACACAGAGGTGCAAATAAGCACAAAAACCCAAAATCAAAGGCTACGCATTTGCACACAGATATACACATCAATACAGAGAGAGAGAGAGGCGTACAGCTGATTCCTCGGTCTCTCTATAGCTTCTTCCCTTCATCATGCGATTTACAACTTCAATTAGCCCATCATACCGGGGGTTTTCAGAATCCCATCCAACCTCCTACAGCATTTTCTTCCTAAAAAACCTGTAAATCACCTCATCGACGAATCCGAATTCGTACTCTTTTCCCGTCGCATCACTTTGCACCGC…
>TCONS_00062586 LG09 10191540-10192887
GAGAGAGAGAGAGAGCTGCATAGGAGCCAAAAAACAGCTGCTAATTTTACAGCAACCAGAAAGCTGCATAGGAGCCAAAAAAAACTCTTTCTAATTTTACAGCAACCAAGTTTAAGCTCACCTAAGATGATTTCACCTCCTCTAAGGTATACATTGATGTATCTCTACATACCGAAAATAAAGCAGTTTGAGTAGCATGGAAGGTACAAAGCGCTGTCTTCAACCGCCATAGGCTGTCGGAAAGGATTTATCTGAATTGGCAGGCTGAGAGGGCGGCCAGTTACAGAGCTTATGCAACGGGAAGCTAGAAATGCAGCTTCTTCACAAAAGTCGGTAAATATTGCCGGGACGCCCATCTCCTTGATTAATTCTATAGTTGGTAGCCAGCTAGAGTATGCG…
>TCONS_00145985 scaffold_410 75324-79156
TTCTTTTTATTTTGTAACAATAGCACTCAAATTAAGTACACAAGCACATCTGAAAATGAACATAAGAACAACAAAAAGAATTTCAGATAGTGAATAGAACAATAAGTAATTTGTAGGCCTTTACTATGGCCTTAGCCATGAAGGATCCAACAAGGCCTTGCCTTTTTTTGCCTATCTAACAAAAGCAAATATTGCAGTATATACAAAACAATATTAGAAAGAGATAACAAGGAGAAAAAATACAAGATCTTTTCACTTCACACGGCAAATCATCAAGGAAAAAGGGAACACCTATGAAATCTTCAGGCAATATAGTAATAATCTAAATCAAGTTTACCATAGGTCGCGGGACCAAATGTTCATCAACAAATAAGAAGACAATAGTTAAGAAAATTACAT…
>TCONS_00007214 LG01 20548618-20559615
CATCGAGAAAGTGGAAGACCATACGATAGTGTTCCTCGGATATAACGTAGAATACGCTTGACGGCTTGCATATGTGGTTCACGAGGTGTCTGCAAATACTGAGCAACAATGTTGACAGCATACGAAATATTCGGTCTCGTGAAGGTGAGATACTGGAGAGCATCAACAAGTATCAAGAAAGCCATGGCGCTGAAGTAGTTGATGCGCATATTTGCGTTGAGTCAAATGAAGACCAGAAGAAGACGGAGTAACCTCAATAGAAGGAACAACAAAAACATTTTTAAGAGCAAAGGATTCAGAGGAGGAATGCAACTGAGTTTCACCTGTCAGAAGTTGCAGTCATATGATTAGATGCTCCAGTGTCCGGATACCACACTGCCCCACCAGGTTCATGAAGGT…
>TCONS_00088392 LG14 10311955-10318213
CCTTCTAAGTATTCGAGTCCAGTGAGTGAGCGGCGCGAGCTCTAGGGTTAGGGTTTTATGGGGAAGGAGAGGGCGAAATGGGGACGAGGGATCCCTTCGTCGTAGTACGCCTACCTCTTCCGACTCGTCGGGGTCGTCAATGTCGCGGAGGAATCGATCATAATCTCGCAATGAAGATAATGGACAAGTTTTATCCAGCTCCGGGGATTTCGGTCAACTTCTTTGGCCTAGAACACATGATGTCGACTAATAATATCGCCATATGACCTTACATGTAGTCATGTAGTCAATTGGAGGCATTATTAGTCTACATTATGGTGTGGCAATGACTAATCTCTAATTCTCTATTTCTTACCGGCATAACATATAAAGTTTGCTCTTCGAAAGGTACGACTATGT…
>TCONS_00006233 LG01 13925175-13927879
GCGTGTTTTCATCAGATCTTTAAAGTTGATTGACTGGGTTTCTGGTCCGGAATCTATTTTATCATCATTTACAAGCAAACATAGTCTGGTAGTAGTTTAAGAGACAATCAAAAGCCCCATAGAGTTTAAGATTTTGGATCAAATAACTTTGAAAAAGGACCATTATCTGGTGTTTCTCTCCAGTAATAACAGAATATCAAAGAATATGTGCCAACAAAATTCTAAAGCAAGTGTGACTGTGAGATTAATTCCATGGAAAGTAGTGCGACTGTGAGAGATATCTATTGACCATTATGTTCTGGAAAGCTGATGTATAAGGATTACAAGTAATTTCTCCAACCATGTAAGAGCTGACAAAAGCATGTGAATGAGTCCCGCGAAGTGGTATCCCGAACAATC…
>TCONS_00133893 LG25 3040998-3041555
GCCATGATTCCACACTCCATTTCAAGTGGACCCTCATTAAAGTATCGGAAGAGCACAACCACCGACTCCACCATCTTAAATCACAGAAGGAGAAGAAAAAGTAGGGCAAAGGGAAACAAAACCTGCTACATCCATGAAAGATGGCGAGGTCATTAATGGCGCTTAGGGCAAACCCTCCGGCGAGGCTAATAAGCCCGATCTGGAGCACCCTCCGACCCAAATATCGCGTCCGGTTGCTGCTTACTCTGGCTTGCTCCGAGGTAGAGGAAAAGTAACGAAGGGATTGGTGGAGCTCGAAAAACCCTAGAGGGGTCGGAGACGAAGAGCTCTTCGCTAGGACGAGAGACGCGAGCTTCGTCCTCAACATCTCTCCCCTTCGCTTTCTCCTTTCTCCTCTCC…
>TCONS_00121792 LG21 7779521-7783039
CTCTTTTGATCATTAAATTGATGCAACTTACTGCAAACTGCCTTATTGCGATTTATATTCTGAACCCTTGAATCAAGCTCAAAACTGCCTTATTGCGATTTTGGTTTTGCAGAACTTACAAAAGAATCAGAGAGGCTAACAAAATGGACATTCCCAACCAAGGCCCGACGATCCAATTTAACACAAATTGACGCAAGAATCATGCACATTTATTCCAATCCGAATCAACACAGGCCGACACAAGAATGAATCACACACATTTATTCTAAACCAAATCAACACAGGTCGACACGAGAATCATACACATTTATTCCATTTGCATCTTAACGTTCTGAAAATAGTTGAAGATCACAAACAGCTCCTGGGCGTTTCGGCATTGCAAAATCAAGCACATCTCGT…
>TCONS_00121327 LG21 2529590-2533254
TCCCTACTGGCTAACACAATTTTCTATCCTTGCTAGTTGTGTGTTGCCTGCTGAGTGCGGTCGCTATGTTGCTGCTTCTGTCACTCTTGAATTTTCCCGCCCTCATGAAATTTAGCTGAAAGAATTGATCCCCCAACTCAAGCACATTCCAATTTGATAATTGGAAGCTCCTAAGTCACCTAATTTCCTCCGCAGCAGCTTGCACACCTTGACTGTTGCTGCTGCAGAACCTACTGCTGATGGCTGCAGCTCAACTTGCTGTTGTGCTGGCTGCTGTCCACTGCAATTGATTGCTTCCTTGCTACTGCTGGCAGCAGGTACTGCTGCTGAAATTGCTTGAATGCTGGTAGCCAGCAAGAAGAGAAATAGGGAAAGGAAGAGAAGAAGAGAAAAATAGAG…
>TCONS_00044680 LG06 2577701-2578443
ATGGCCATAAAGCATCCAACAAATCCAGACAAAAACCCTGTGAAAGTTGAACACGGAACTTACAAAAATTAGAAGTTAAAAAGATAGTAGCATCAAGAATTTTACATCAAACCATGTAGATCTTGTAAGATGGAGTACAATAACGATTAAGACTATTTCTGAATTGTTTTCTATCTAATTGAGCTTTCGATCGAATAACATGATACCAGAGTCAGTCCTAAACCGTCTCGGTTCTAAATAAGTCTAGGTTCAATTTTCAACAAATTCCTACTAGATCGATCTAGCCAATCCTTTAGCCTCTCCGGTCCAAGAGGTCGCAAGTTCGATACCCCATCCGCCATATTCCTCCGGCCTATTATTCTGTTGCCTCTTCTTCTGTTACCTCTTCAATCAGTACAC…
>TCONS_00121306 LG21 911164-912192
CTTAATGATCATCAAAACGAACATGGAGATACATAGGGAATCAAAATCTACAAGGAATAACTCTTATCCCAAAACATAATTCAAGTTACCGGTCGTAAATTAGGGTTTGTAAGGCCCTCTACTACGATGATCACGTCAACAATCCCCAAAAACAGTGCATCAGTAGAAAGAGGGAATCATCAATCTCGTATCCAAAACATAATCCAGAGCACAAATAGAAGAGGGGAAAAAAAAAAAATCTAAAATCCACAAGCAATAATTCCTCTTACACCAAAACACAATCCAAATAATAATAAACAAAATCAGGGATCCTAAGAAACAACGCTAAAGATAATCACATCAAACGCCCCAAAAAAATCGCGTCATTCGAACAAAAATTTCGACTCACCTCTCAAAAGC…
>TCONS_00026873 LG04 2876213-2878373
TAACCAACAAATCAGCTTGAACACTACATTCAAACCACTTGCCCCTGCTGTCTACAAAAGCAACCCAGTAATGGGAAGTAGAACTCTAAAACAAGCTGTGAATAGCTCCAGATCCAAAGTAAACAACAAAATCAAACACACCTTACAAATTTTGTTCTATTATTACTTGATAGTATCATCCAAAAATTTTCAACTCTCATGACATTTCCTCGCAATGATTTGTACAGCATCTTCTCAACTTGTATTATCGGTGCCCCCCTCTTTCGCCGCTGCCTCTTCCTGCAGCTTCTTCATCCAATATTTCTCGAGAGGAGGTCCAAATATCACATTCCCAGAAACTACTCCAATCACGATCGCACCAACCACCATGGGGAAGGAGACGCGCCTCCTCATTGCGGA…
>TCONS_00124013 LG22 8706708-8710852
GCTTGACTTCTTGCATCTATACCCCTTTGTACCAACAAAAGTTATCCTCTTTAGAAAAGCTTTTTCCATACATAATCAGCTTCTTCCCATAAATTTGCTGACTCCAAAACTAAAGGGTATCAATACTTTCTAATGTTCTTACACTTTTAAGGGGAACATATGGATACTCAGCTTTTGCAGATTTTACAGGCGTATACACATATAGATGATTTTGTGGATATATGTGTAGAAGTCATATGCAAAAGCTCCCAAGAAAGATATAGAAACAAATAGTCCAAGAGAAATGGGAGCTAGAGTTAGTAAGCTATATACTTTGCTAAGCCTCTTTAGTGCATCCATATGTTCGCCCGCTTCTTTCCTGCGCTTCCTGAGAGCAGCATTATGGAAGAGCCTCCTATC…
>TCONS_00079016 LG12 1214060-1217142
AAAGAGACTTGTAACAGTTTGTTTGCCTAAGGCTTCATGTTCTTAGGTAAACTGTGTTTCTATTGAGTCACCTAAATAAAGGAACTTATCAAGCTTGCTCTCTGGATGTGATGAGCTAACAAATTATCAGTATTTATTGGTTACCATACTAAAATTACTCAATTTACTTTGAAAAGCAGCATTCACATTCGTATACGACAAACATAAAAATCCAAAGAGCGTCGTGGCAGAAGACAGTGAGCCGCCGAGCCCTGCAAACAGAAGCTCCCTTAACCATAGTGAGAAACAGTTGAGCAGCTTTTATGAAAAAAGCTGTTAGTGCTTCTCTGAACGTGCAAAAGCACCAAATGATTTTTTTTATTTTTTTATTTTTTTACCAAACCCAGAAAGTATGATGCA…
>TCONS_00138177 scaffold_1356 4671-8004
AGGGCGAAGGCTCTGTCCGTTTTCGGCGGTCTTGTCGACGGAGCCCGAATCGAGCCAAATAGGCGGAACTCGGGGCCCATAAACGGAAGCACATCCAACGTAGCACATAGGGCCGCTAAGCCCTTGCCGCGGAATCATCTGCCGCGTCCAGTCTCGTGGGTTCTTAGACATAGGGAGAAGCCCGATTGCTTCGGGATGACACCCCCCACCTTTTACCGCGTTCCGATTGCTTGTCGTCACTTGCAATCGGCCTCCCGCGGCGCACGCCGCTCGGCTTGACCCAATCCGTGCGCGACCACCAAACGACCTCCGATCCGCGATCCGAAAATTAAAGGTCTTCGGTTTCTTGTTCCGATGGACGTCGCCTCGGCCCTCCAGGCGAAAACAAAGCCTAACGTC…
>TCONS_00073199 LG11 7949269-7953191
GTATCAGTGGGCTGTTGCAATATTGCCGTTGCACTACAACATCCCAATGACAGCTGTGGTATACGCAAAGGAAAAGGAAGAAGGTTATCCTTTTTTTCTTTTACTTTCGCACTTCACAGACAAACCTTGAATTCTGCCTCCGGCCATGCTTTATGAAGATCCCACGCTGACATCATAGGGCAGCAAACATCATACCTTCCCTGTACAATTACAGCTTTAATGTGACGAATCTTATCAACATTCTCCAATATGTATGAATTAGAAGGCAAAAAACCCTTATTTAAAAAATAGTGGTTTTCAATCCGTGCGAATGCCTGCAAGAAAAAAGAACGAGAATAGTACCATGAGGAGAACTGTTGCCATGCTTAAAGGTAAGCTAGGCTAGATGCATGTTGAATG…
>TCONS_00045649 LG07 5369010-5371109
AAAAAAATCAGCTTTTTTATAAAAGAGGCCCATATCCCATTTATATTTAGAACTACTTATTTACAATCATTGAATCATGGCCCATAGGCCCATAAAATATATTCACTCTTTATCTTCCTATCTCCAGGCTCCGGCCCAAGTAGCCAACTCCTAACCCTAAATCCTAATTAGCTTTTAGCCTTTTACCCAATTCTTTTCACTGCAGCCGCACAGAGGCACAGAGCATTACAACACGTGACTAGCAGACTAGGGTCTCTCTCTTTGTCTCTCTCAAAGTCGCACAAGGGCACAGCCGCCTCTCCTTCTCTATCTCTCTCAATCTCTCACAAGTTCACAACCCTAGATCGCCATTCGCACACCCTCGGCAGCGATTCTTCGCCGTTCGCAAACTCCCGGCAG…
>TCONS_00103239 LG17 1442435-1447776
AGCTCCTTTGTTCGTTGAGATTAAACGTCTATCAAATGGATCAAAACTTAGATAAATTCTTCAAACAAAACTGTAAAAAAAATATGATTCATACCTTTTCAAGAGTATATGATTCCTTATCTTCAGTATCAATTGCTCCTTCAGATCTACACTCTTCGTAACCCCCAAACGATGAAAAGAGCCAAATCCTCCACAACTTTGACAAGGGGCCGTCTCGATCGGTGTATCGAATCAACCAAACCCCACGGCTGGATAACGCCGAAACCGAACCATCTTCAGGTATTGCTCTTCTGCAGTCGCTTTCTTTGCTCGATCAACTAACTTAAACAGCACCCCTCACCACACCACAAATCATTTTCCTGCATCCGGCGCATCTCCGCATGATCTCTATTTATACAT…
>TCONS_00016391 LG02 15691960-15692965
TCCAGACATGTCCCGCAAAGCACATGGCTTTGCTTGTCACCTAATAATAAGAGTCCCACTTTTCTCATACATTAATTCAGAAAGTCCGACCGTCCTTGCAGTAGGTAGAAATATATTCATCTATACTAAAACACTACAACATTACCATATAGACAATTTATATTGTAACTCTACATTCACACAAAATGTATTCTTCAGAAAATCTAGAAAATTCGTAACACGCATACAAGCACTTCTATAATAGTAAACAGAAATGTGCTCATCAGATGAGATCTCACAAACTAGAACAGGTAAAAGAGTCAACTATTACCTAATTACATATGTAAAGACTCTACAATATCGGGTATGTGGATATGTTTCACAATGAAACCATTCCAAGAAGGTAATTGCCGGCATCCA…
>TCONS_00023813 LG03 16557770-16560369
CGCGGCTTCGAGAGAATGGCGTCGCCGCAACCGGAAAACCCTAAAGAAGATCTTCTCAAAAAGATTCGCAGCCATGAGGTCGCGATCAGCGAGCTCAACAATCTCCCTCCCTCTCGAGAGAGGATCTCTCAAATTTAATGGTAATCAAACATGTAGGAATCTGGTCAACCAGGAGAAAGGGTGTGCGACTACAAGTCCGTTTCTCCAAGGTCTTTGAAATCAGGCCAAAATTTATGTCACATTGAAATCCAAGGTCTTTGAAGATCATTTACATGATAAGCTTGTATATGGAAAGTTCAGCATGTATATTTTCATGGTTGTGATGTTTGATCTTCCGTTCAGTGGTTCCTAGCTCCAAATCATCCCATAGAATACTCCATTAATATTGTAAGCACGGAG…
>TCONS_00107473 LG18 10640430-10642732
CCATGGCCAATGCTGGACTTTACTTTCTTCAGACTGCTTCCGAAGAATGCGGTGGTGAGCGGCTGGTCCGCCGAGATGGTGCCGCGTAGGCATAACTGTGCCGATGTAACCAGATTAACCTGAACTGCTTTTAGACTACTGAAGGGGTCGTGGGGAGGAGAATGCAGTTCTACAGGAGAATACCAACAAAGATTTTTGTGGCTTGAGTTGGAATGGTTGGCGTTTCGACCACAATAGAGACTGCAGGTTGGTGAGAGAAGTGATATCAATTCAACTTCTCAGGCAGACCCCATGTGGAAGGAAAAGGACAGGATATGATTCCTGCATCACAGAAATAGAAATAATGTGAGTGGAAATTCTTGTGCAAAAACTCTATATCACAAATCTGAAGAAGCTGCT…
>TCONS_00008709 LG01 19229523-19232324
GCAGTTTTTTTGGCTCTCCCTCTCCCTAGGCTACTTTGCCTCTCTGGTGATGATGGTTGGAAAAACCCTAATCTCTTCTTCCTACATCTCCTGGTTTAGCAATGGAGAGATCTGCATAGCTATGAGATGTATATTGTTGAGCCTCTGATTCTCAAAATTAGGGGTGTATGAGAGGTATATGGCTTCATTGGTGTTCCTTGAGGCGATCGCATTGGGCTTTCCTTAAATTTGAGGCGATTGCATTTGGGTAAGATTGTTATATTTTAAATTTATTTTATTTAAAATGTTATTTTTATTGAATTATGTATACCGATAGAATCGAAAAATAGCAGTCTATTAAATCATAGATTATTGTAATTAAACTGAGTTGCTTAAAAGTTTTTTTTTACCACTCATTTA…
>TCONS_00030304 LG04 2429690-2431225
GTTTCAATTCAATCTAAAGAAGTTACCAAGAGAGTAGCTCCTCTACACGTACATAACAAGAGCAGAAAATAGTTTAAGCAAGATCATATATATTTGCTTTACAAGCTGTTGCAACTCCTCTATAGTAGTTTAAGCCTCATTTGAAGCAAAATAACTCCTCGAAAACATCTCAATATGGAGCAATTATAACTCGCATGCTTCAACTCGCAGTACTAGCCCAGTCGAAATCCGTTTGGTTAGCTAGTTTAACTTGTTTTTTCTTGTTTTTCCTATATGTAATTCTTTTCCGTTTCTTGTATCAGTTTTAAGGTATGTAACTCGTTTAGTTCCTCAAACTTACTCCGCAACTCACTATTATCATCATCATCATCATCCCACCCAGGAATGTTAGCAGTAGCC…
>TCONS_00072263 LG11 753737-755743
AAAAATTATGTCTCTGAAAACAACAGTTCGAAAAATAAGGAACTGCACAAAGGAGCGTAGACAGAAAATTTGAATCAAAACCAACCTTACAGAGATTGAAGACTGAACTGAACATCAGCAACAGTTGTCGGTCTGTTTGAGTTTTGAGTGTGCTTTTCTGTCGTCAATGCATTAGGAAATTAATTTTTTTTTCTGTTTTGGAAAATCGTAAAGAAAGAAAAAGCAAGCAGCTGCAAGACGTGGTTGCAAGTTGATGCCTGCTGCAGTGTAGGCCTCATTTTCAATTTACGGTGAAATGTCGGTATAAGTGTTATCGACGGAGTGTCTGTCAAATTTGCCCCGGAAAGTGGATACAACAATTAATATGCATCATCATCACGATCTGCAAATAATGCTATG…
>TCONS_00063016 LG09 3478589-3480879
TGTGGGCTATTTTTACTTTATAAAAAAATTGAGATAAATTGCAATAAGCTTCCCATTTTGACGAGAAAATGAGCTTTGTGATTTACATTTCTGTACATGATACTATACAATTAGCGCAACATAATGCCAATGTGGATGTAAGCAGTTATTCAGGCAATAGAGGCAGCCGGGAAACACTCGCGCCTCCGCTCTCGCTGACTAATGAATCGATGTCCATTTGCTTGCTGGAAAGAAGTCCGGCGTTTTTCTGAGACGAGCTTTTTTTTTTTATCTTCACGGGGAGAATCTGCAGCCGTGAGTTCAACTCAGTTCCTGATGTCTCTGCGGCTAGCTGGTAGCTCTCCACGAGCTCCAGCTGGCGAGCAATAATCTCCGAGCATCGAGGCAGCAGCTCGACAG…
>TCONS_00139964 scaffold_1599 21596-22723
ACGACATAAGCTAAATATACGGCGAAATTTACTAGTATTAAACTTCAACAACTTCAGTCTGAGGAAGAAAAGATAGTGTTTACTATACATTCCTTCAATAAGGAGTTTACAAGCAATCTTATATCCCAATAATATCATTTTAACATGTATGGTGAAATGGTTTGAAAGTCAGTAGTAGCAAACCTGAAGCTAATCCAGCAGGGAGTACTCCAGATGCTGCTGAATTCGCAACAGCATCATAGTGAGTTGTATCACCTCTAATCCGTTCACATCTCTAGGGCACATGAAACATTGTATTGTAGGCTCTTTGCCGTTTCTTCTCATGTCCCACAACAATTGTACTCCTTAATGCATTGCCACCACAAATCTCTCCGACGAAGCTGAGCCTTTTTCCGGAAT…
>TCONS_00004596 LG01 18863389-18867080
AATGTCATGCCCTGGACTTCAGCAGAAGCTCACCAGTCACGTGCACAGACCCGCCGTGTACACCACAACCTCAAGTATACACCAGGCGTCTATAATCCACATAGTAAAAGCATTCGATTCCAATCAGGTAATCAGAGCACAACTTAAAAATATAGTAAACTTATACAACCCAAAACCTTATTACAATTTAAAAGTAAAGAACATTTTACATAATTCCAGAATACATCACTGAGCTAAACCAAATTAAACCAATAGAGGTTCATCTATTTAACATCGAGAAGGATCTATTTAACCGTTGACCCCTTGCCAAGAATCCCTAGCCTTTCCCGTCATGGAAGGCTCTACTAGTCGACGACTCTTAGTCACTTGCAACTACAGGAATTTGGAGTCTCCAAGTCC…
>TCONS_00116576 LG20 7411861-7412771
ATAATTTTTCAGCAAACGCAGATTTAACAATTAAACTTTATCAGTTTATAGAAGTATTAAAAAACTAACAAAATTTCTAAATAACACAAATTGAAAAAATTGGAAACCGAGGATCAAAAAATTCAAACGACAGGGGCATTCAACCAAACAATCATTGAGGTAAGGAAACAAGCAACGAATTGAACAATCATCAAGGGTTTGTGAAGAAATGTATAGGCCTGTATGAAATAATACCGACAGAGACAGTAGAAATGAATGCGCCGATTGCTGTAGGGCCTTCTTTTGATGCAGGATATCATCGCATTCGTTCCTCGCAATCATCTACTTGCAGTCTCCAGTTAAGATACAAAAGTACAAAACTATACTGAACAGAATTATGTCAGAAGCAAGCTCCTTTTC…
>TCONS_00063380 LG09 7766271-7777283
AAAAAAGAGAGTTGATGTATCGATCGAAATCACAGGGGTATGTTACTGTCGGCTGATCGAGGTGAGGGGAATCACGCAGTAGATAGCATCTCCTACCAGCATACCTATACATTAGAGGACCACCAAATAGAGAGCTATTCGATACCACATACCAGTACTGGCAAAGTCCAGAGGTCCTTCTTTGTACTTCTCCTTTGGGGTTGAGTTTTATTTGATGTAGTGATTTATGTATAGCAGTTTAGTTTGTAGATAGTGCTCTGATACATGTCCTTTGTTTATTTCATACTGTATTTTGGTTCTTGTGATGCGGAAATATTTTTGTTTTGAC
>TCONS_00025702 LG04 8786718-8795233
TGAACCAGAGGATGTTATTCCATCATAGTACATTGCTTTTGGGATCTTTTCTCACCTGAATTGGAGATTGGAAGAGCCTTGGAGAAGTATTGTTGCTGGTTGTGGGTGATTTCGGCTGAAGCTCCCAGCAACTTCGTGACCTTCTCGCTGCCGTGGACTGAGCGCTAGAGATCCTAGCGCGAGCAGGGCAGTCGAGGATCGCGGCAAAGGCATCGCGCCCTAGATAGCGGCTTCCTGGGTTTAGTTTGTACCCTATTTACTATCATCTTTTGTTTATGATGAGAAAGTGGTTATATATAAATGATGTAAATTCATATGTTTTGGTGAAAGACATGCGATGAAATTGTGAAAAAGAATGTAAAATGTGGAAAGCTTGTATTTGGTTAAATGTAATCAAGA…
>TCONS_00010026 LG01 11826635-11828130
ATGTCGATATATGCTACGAGGACAACTACTCTGCCATAGGTAGTCATAGAAGTCATTTTAGTTCTCCAAAATTGGAAAGGAAAACTCTGGTTAAAGAGACAGCTTCAGATTTACCGGTGGCAACTTCGCACAATATACACCACCCAATACTTTTGTTACTTTTACAACTGTTGATTACTCTATTGATTGTTTGAGAATCCAGAAGAAATTAAGCAGACTTGATCCTCACAAAAGAGTTTAGAAGTGTATACTCTGATCTTGCACAAAGGGTTAAAATTCAAGATTATTTGTGAGTTGAAAATATACACATATTTAGATACTTTACAAGTATCTATTACAATAATAGACAACAGTGCAAAAAGAGAGGCACAGTTAAAAGAAAAAAAAAAGAAGTAAAAG…
>TCONS_00042019 LG06 2008447-2009707
ATTATTTTGGCGACTTTTTTTTGTCGTATTTTGTGGACAAAAATTCTAGCTACGATGGAGAACGACCTCCGTAATGAAACGACTCTACCAATCTATCATCCATCACGTAAATAGTAAGCGCGAATCCCAAAGCAGGATGGACGGTGGAACAGAGTGTTGTGGTAGATAGCTGCCTTACGTGGCGTTTTGTGATTGGCTTGGGTATGTACGCATGCGCATACGTGGCGACGAACCATTGGTCGAAATGAGAAAATTCGTACGTTGTTTTTTTGTGGATTATGGATCGGTTGCGTATTCTGCGGAGATCACAATGCATAAATCATTATTATTAATTATTTTTAAAAAATATATTTATATTATATTATATTATATTATATTTTATTTTCAGGTCGTAAATTA…
>TCONS_00030394 LG04 4552205-4555770
GAAATTTTACAAAAAGAGCAGTGGCAAATAATGTGATAAACCCTTCAATTTACAGCACCCACATCGGCATTGCCACCGGTCTCCTTACCGCAGATGATGGAAAGGGCTTGGATGGAGCATGCTGTATAAGTTCAAGGTGCTTCTTGTCCATTTCGAAATCAGGGGCCAAAATGAAACTTTCGAACAAGCACACAGACCAAAAATGCAAATAATCCAACACCCCCCACCCCTCACACCCCACAAGGGAGGGGGGGAAAAAAAGCAGCTCGGCTGTGCAACCATTAGGCACTAGTGGCAAAAGTATAATATCAAACTAATATACTTCAGAATTGGCTGAAGCATGTTAGTTGCAATTACATGCAAGCTTTCATGTTTCTTTTAGTATGAAAATAGATATGA…
>TCONS_00115938 LG20 2341226-2342235
AAATGATTTGCAGTTGGAGGATTATCTGAATCTTATTACCTTTTGACATTTTGGTCAGCATACTTCCTTGAAGAAGCTCCATTAAACTGACTTTCCATATTCCTTCTTTTTTTCCCCTAATTTCTTTAATTTTTTAATAAAATTACAATGTATATGAATTACTTGTTTTTAATGTATTAAATTCTTGTGGGTTACAGTTAGCAGCTGCAGAATAATCTATACAATAGACAAAGAGGACCTGGAGCTGGGAATCTAAAGAAGGGCTATGAACATTCACATGCATCACAAGAGTGAAGAATGGTGCTTCACCAATCCAAGCCAAAGAAGAAATGGAGGAGACTCTGCTCTTTCTATTTTCTTTTTCCCTTATTTTTTTTCCCTAAATTTTCTTTGTTTAAC…
>TCONS_00136171 scaffold_1110 11736-12444
TAGGCTATGTCCAAGTTCGGCTCTTTATGCCGCTATAGGATTCTATGTCACAAGACCCAATCCTCATGCTATCCTAGTCCACGTGTCAAGCTCACCCCGCTACACTACCAAGAAAGCATGCAAGGAAATGGAAATGTACAACTACTATTCCTATAGCACAATATGATCAATATAATTAACTTAGACATAAAAAGAAACCCGGATGTTTCGGGATGACACCCCCCACCTTCTGTGTATACGGAGGCTCTAAAAATGCGCTTCGGCGTTCTTTACGACGAAGCCTCGGTCTCCTTGGTCCAAATGACGCTCAACCGGCCTTGTCTCGCCGATAGTTCTTGACCCGCTCGACGAATCGAATTTCCGACTTCGCCCCCGCGTTTCGTTACCTCTTGTTGTAGC…
>TCONS_00126017 LG22 8699692-8702209
TTCCAGTGTCTTCTCCCACACCTCTTGCGAAGTCTCCAGGTTATGCGCTTCTTCCGATGCATTCATCGGGCGGCAGTCGTGCGAGATGCAGGCGCAAACAGGCCATTCATCAGCCTTTAATAACCCGCAGTATTCGGGGATTTGCGGGTCGGTGGCCGCGAAGAGAGTGCTTCTAGAACCTTCCTGGGCATCGAATATGAAGTAGGGGATTAGATGATAAGCAGCTACTACAATCTTGGGCAGATCCCTGGCAACATTTGTGTGAACAATTCCAGGGGAAACACAAAGTACATTAATACCGGCTTCAGCAGGAATTCTCTTATAAAGGATGCTGCTGAACTTTACCTGTGCCAATTTGCTATTTGAATATCCCCATAAACTTGTGTATTTCTTTTTCCC…
>TCONS_00051477 LG07 6181422-6183834
TCGGTCAATAAATGTGGTGGATCGGGTCCACCCAATGCACAGTTTTCTTCTCACAACTGTGGTGCCACCGAGGGACACGAATGCCTTTGCTAGCTAACAGGAATCAAACCCTCGATTTTCCAGTCAGCACTGCAACCAACCAACTACATTAATATTGTATACCAACAATCAGATTTACTACATCTTTAGCCACCTCGGACGGCATTATACATGAATCCGAACACGTGAACCCGTGCACAGCAGCATAGAAACATGCCGGACCCACCAATTGTGGCCGACCATCCGCCACTCGCCCATCCGGCCGCGACCGCTAGCTGCTTTCCCTCTTCTTCTCGAGCTTCCTCTCCGCCCTAACCAACTGCGCTATGGTCTGCTATGTTGGGAAAACGGAGCGGAGCA…
>TCONS_00009065 LG01 14056313-14059409
CATCTGAGAATTTAAATTTCTTTTTTGAGATTTTAATGTTCAAAAAACTAAATTCATAAAGCGAGTAAGTAAACATGAAGCTTTCGACAACTAAGATGTAAAATTTACACAACTTTAAAAAGATTTCTAAATACAAACTGGTTAATATCATTGCCCGAAAACAAATGGAGGAACGCGTAAACAAAAATAAATAACTAAATAAATAAACAAGATGTTGATACATCCAAATCCGAAACAGAAATAGTAATCACAGAAGCTCAATGTGTGATACTTGATGATCTGATGCCAAACCAACAAACAAAATCTACTTCTTACAACAGCAGCTTAAAGCACATTTGGGTTTGCATTGTGGTCGAAAGGGTCGAGTTTGCGGTAGCAGAACCACCGCAGATGCTAACC…
>TCONS_00126188 LG22 6027003-6029709
TAGGGCATCCTTCCCCAGCCTTTCATCCCATCTAATTCTCTTTCTTTTTCTCTCTCAACCCTAGAAGCAAAAGAGTGAGGAACTTTTGGAGAAGTGGCAGATTTCATGTTGTGGACTTGATAGGAGCTGCCAAGTAGCACGAGTTGGCTGAGGAGGCTTGGGATCTTGAGGTTGGTCGGGCTGCGGAGGAGATTGATTGCTTTGGTGTATTGAGTTGAGGGAAAGAGTTCTTGAGCAGAATTTCTTGTGGCTGGAGCATCCAACTAAGGTAAGTGTGATCTAATGTTAATTAGAGTTGAGTTAATTGCACTAGAGAAGCTTTAATTGGGTTGATTGAAGTTTCAACAGCTGCCTTGATGAGTTTTGGGCACCCGAATTAGAGAAGGAAACTTGATGGAG…
>TCONS_00124360 LG22 6476408-6479854
CTCCGATCCGGGCCTCCCCTGTCGGGTGTTTGTCGGGCCCTACCCTGACCTCCTCCTACGTCCAACGCGGAGGGTCGCGCTTCTCCCCACAGCTCCCGCAAACCTCGGGCCTTTGTCACCCTGCTACGGTAAAAACTCTTTCCTTTTGGCTTTCCCTTAGCATGAATTTCAAGGAAAAAAAGATGGTATACCTTGGAATCTGGAAGTCTCTTTTTGGTTCCTGCAGGTTTGCTATGTCTTCCTGGTTGCAGTTGGCGCTTTGTTGTTCTTCATAGTTCTGTCCTATATCTACTTGCCCTCCTATTTTCTCGGTCTTTGCCTTCCCCTCTTTTCGCCCATTGCTATGATGACCTTCCCCTAGAATGCCTGATGGTTGCGATAATTGAAAGGACCCTGGGC…
>TCONS_00121324 LG21 2478301-2482207
GAGCTCATTTCGAGCCGAACACGAGCTGGCTTGCGAACAGCGAGCTGGATTGCCACCCCTACTCGAATTCAAGCGGCTAGCGTACATGTTGCGTGGCCCCGTAAGTAAAGCTGATCAAAATACTCATATATCTCAAACTCGATCAGGACCATATCCGAATCCTATCCAGACTGGATCTAGGCCCAGTAAAAAATATATAGTATACAGGGAAAAAAAAATTTATTAATTAAACTTTCGGATATGAATTCGAATATTTTACATACATATCCGACTTGGACCGGACACAAACATAACTTTTTAATGGGTAGAGTTCAGAATAAGACTTATAAATAAAGGGTCTCTATGTATTTTCATTTTGGTAAAATCTCTAGCTGCTCTGTTTGCTCCTTTCTTTTTTTT…
>TCONS_00091836 LG15 7023812-7026973
CCAGTGGGCAATTACTGACCTTCGCAAAATGCACCACTAGGCCGAAATCAAGAGCAGATATAGATAACGAAATAACAACTGCGGAAATATAAGCATATATTGAAATGCTATTCTACTATGCCACAAGTATACATGATATGAACGTGGAGTACATCTACTCTATCATGAATCCAATATGCCGATGCATAACAGGTATGCCCTACCATGGCTACCCAAAAGCTGTGATGCAACAAGTAATACTACGAAGTATACTATCGTGGCAATTAAGGATACCACAATTCCCAATGTCAACAGAATCCAACCACGATACACAATCAAATAGTGTTTATCACTTATTGTTTACTGTTCTAGTCAATGTCCACATGGCACTTTAACTATTTAAAGTTCAACTCTGATAAG…
>TCONS_00117218 LG20 2929400-2931678
ATCTCCAATTTTTTAAGTACATAATAAAGAGTTTTCAAATTCAAACTAAATAATTCAATCTAAAATAAGTACATTTCATTACATGGTCCACATCCAAAATAAAGGATTGTCGAATACTAACACTAACATTGCGTAAAAATTGCACCACTCATTCTTACAAATGTTGTGCATTGAGGAGTTGATCCAAGCCCGGAGACGCATTCATCGACATCGGGAGAGTTCCATTCAACTGATTATCAGCAAGGTCTAGCCAAGAGAGGTTCGAAAGCTTTCCCAATGTAGCAGGTATCCTTCCTAG
>TCONS_00057498 LG08 8727629-8729974
GAGGCTTGGCTTTTCAGCTATTCCAACTGGCTTGACCTTCGAAGCACAAGCTAAAACACCTCTCGACTCGTTGAGACCTCGAGCCATTGATTCCCTGCAATCACCTCCCATTGGACCATTACCTCTGTAGACTGGACCTTGATAAACCTAGATCAGCAAGCATTCCCACTCCAATGGCTATTGGCCCTACTTCCAGCTTTTGCAAGCTTCTCCCGCTCTCCTCTTCAGATTACACTGTAAAACACTAGTTGGGCCATCTTTATTCTTTCAGTTTATACTCATTCTTCTCACTTTGGCTTTGATTCAGGTTTGCAGTCTTCCCTATCTCCTCATTTCTCTTTACTTTGTGATTCTTTTGGAGATATCTGATGAAAGAAATGGACTATATTTACTTTGAGA…
>TCONS_00020007 LG03 3708720-3710604
ACCACATGTTTTCAGAATGAGAAAATCAACAGGTTTTATGTTGATCTGTTTAATATTGTTGATCATTCGCTAACAATTGAAGCACAGCATCTTAAATTCTACCTGGGCACCCTAAAACGAAACAAGTCGGAGATAGATAGATTTCGACTCTTTTTAATCTCTTGCTCAAGAGTCGCGTCACAACTTCAACATGGTCGATCGACCACTTTTAGCTAACTCATCTCTCACTCATTTTGATATTGATAGGTACTTCCTTCGACAAAGTGACCTTCCTTGAATCTGCTTTTTTGTCGAACAACCCGCCTCTCTTGTTTCTTTCTTCACAGGGTTAACTACAACATCAAGAACAGGGCTGCCTGAGCTGGCATGATCCATTTCTCCAGAATTGTCCTCGTGCAC…
>TCONS_00115716 LG20 1346812-1348799
CTGCAAGCAAAGAGCAAATCCCCTTCCAAACCAATCCAAAAACAAAAATTCGCAGTTACAGCAAGAAAACTAATACAGAGAACTCTCTACTTTACTTTCACATCTCTATCTCTACCAACAATCAAACAAAAAACAAAAAGATAAGAAAAGGATACTTTGAGCAGTCTTTTTTCTTTTCCCTGGACCATAACATTGAAAAGGCTCTTCACAACTTTGACTAGATTTGGCAAGTTGATAGAAAAGTATCTTAGGCGGTAGTTTCGGCTTTATTCCTTACTATTCTTCTTCATTTCCTCAAACTTATCGATTGCGACCTGAAGCTCGTCGCTGCCGCCGACGGCTCTCATGGTGTAATAATATACCCCGAGGACGAAACCCGACAGTCCTCCGGCCACGATT…
>TCONS_00131961 LG24 4103373-4104347
GACGGTTCTCCTCGCCCGTTGAGCTTGAGCGACTTAGGGTCACGGGGATCGACGGTTGTCCTCTCCCTGTGATGGACCTAGTGTCGCGTGGACTTAAGGCTGAGGTGTTGTGAGACGTCCTCCACCTCGAGCCTGACTTGACGCGGTACTCCGCGGTTGATTGACTCAAGACCGAGTCGAGTGGCTAGATGGCTAAGGTAAAGTAACCTTAGGAAAGAATCGCCAGTGAGTACAGTAAGAATAAAGAATAAAGCATAAAGAAAAGAATAAGGAAATAGCTAATGAATGAAACTAGCTAAGAATGAATAAAACGGCTACAAGTAAAGAATGGCTAATGATATAAAGTAGAATCAAGTAATCTACTTACATGAATTACAGGTAATGCATATTGCATAGCAG…
>TCONS_00070654 LG11 5160044-5161234
CGTATTAGTATGTAACTTCACTATACATGATATGCTAAGAGTTCCGTCATCATGTCTACAACATGGAATTGCATGAATTTAACTCAAAGATAAACCACTATAATGCATCGTTTACTTAGTTATACATCTAAACTAAGTGCCGTAATCATAGCTTTATATTCATTCATTCGTGGCTGATGTCCTACTTAACTTGTCTACACAAGTATACTAATATTATATGATGCATGTTAAACAAGCAAGTGATCTATGTATGCAAAGCTATTTCATAATTCTCCCCTACTACATAGACTCTTCCTTTTATCCGATATAATATGTAGATTTATGCATACACCAATCCATTCCTCTATATATATTCACATGAATATGCAACAATTTCACTTTTATAATGTCAAATAAGAC…
>TCONS_00042953 LG06 693469-697484
CGACAGGTAATTTTGATTAATAATGCCATAGAAGTTTTAATACGAGCACACTACTCATTAAAGGATGTGAATTGCCTACTAACAACCAATGGTAGAAAGATCACCAAAATGTAGAACAACTTCTACTACAGGAAATATGCTTCACATGTAAAATGTAAATAAGCCAAAATTTCAAACAGGATATTATACCATTTAAGAAAGAAGATTGTACAGTAAACACAAACATTTGAAAGAAACAAATTAACCAAGAACATGGCAATGGAGGTAAGCTTGCTGCATCACAAGCTTTAACATTGAAGTTCAGTCAAGTGTAAAGGTTAGGCATAGAAGTATGAAAGATTATCAAGATTGAAGAATTTTTCCTCCGAACAAAGAACTCAAACATTGTCATGAGTTAAA…
>TCONS_00033820 LG05 260310-261228
AATGGAACATAATAATCAACGAAGGCAACTTAATAAACTGATGAAATTAACTCAGCACAGTGGAAAACACTGATAAAATTGACAAGGTAACTATGCAGGAAGTTAATCAGCCGTCCGCATACAAACAAAGTGCATGTGCATGTGACTACCAAAAATCAAATACTCCATGAAGAAATTTACAAAATGTTAGCAATTGTAAACCTGTTATACGACCTGGTAGTACTGTTCAAGTCTAACCGTTTAAGGGATCAAAAACTAGTAAATCATGCCTCAGTCTCTTTGCGTATGTGAAGAAATAACATATTTTACTAACAAGCACTTAGGGTATCCTCGACATATAGAAAAGAAATTCGACTTACAGTGGGGCGTTTTGTACGGTGGTAAACTCTTTCCAGAGTC…
>TCONS_00036671 LG05 3815382-3817406
TAAACAATCGTATAATTTAATCCCAGATAACAAGCCACGACAATAAAATTCACTGAAAAAACACATATGTAACAATCCTTGCTGAGCCATTTCAACACCAGAGCAAACTCCACAACTGATACACCTCCATCTGATGCTTCTCCAGCGTGATTTTACCTTTTGCTGAAAAAAGAAATAAAGATACAGCTGCACAACAGAAAGCAAATGAAGAAGTCGTCCACAATTTGAACAGCATTTCTTCCAGCACTTCTGCAGCATCAGCTTCGTAAGGCACCGCCCAAAACTTCGCCGCCACCTTTTGCGCCTCATCTCCTTTTGACCGGCGTTCTTGATCTACGCCGCCTGTAATTAAAGGTCAAACTAGTCGGCGGATGATACTAATTTGGCAAATACCGTCTA…
>TCONS_00006997 LG01 2959611-2972405
CCGTGTATCAAAAAATTGATGTTGAACATCCAATTCAGCAAAGCCCCCAGATTAAACAAATCTAATGAGCTCCTTATTAATTATTTGCCATCAAGCTTTCTTTTAGGAGCTCAGCAGCTAAAATTAGGAGCTCCAACATTTCCAGTCCCGCAGAAGACATAGGATCTGCTTTCTCAGTTTTTGATGAATCTGAAGAATCGGTCGGCTCATATAGACTTTCATAGGTAATAGCATCTGATGCATCGCCAGTCCAGCTGATAGGAATCACAGTTCCGAAAGCGGTCTTCATGACACTTGCTTCAGTTATTATGCTGTTCAATGCTTCATATATTCCTTCGGGGGAAACAGCTGATTTTACATCATCATGCGCCTTCAAAAGTGAAATATGAAGCCTACGTA…
>TCONS_00038697 LG05 6582284-6583874
AAAAAAAAGAAGAAAAATAGATATTTACTGCACAGTTTCTTCGCATTTATTGACCAGGAGCAGGTATTGCCTGGTCCGGAGGGTCGTGGACAACAACACTCTTACGCATCTTGTCCTCCTGCAGCTGGATCTCAACATGATTCGAGGTCACTAGCGCTTCCCGTAAGAGCTGGAACACATCTAAATTTTTCGTCAACTGTTTAACCTGTAATACACATGAAGCAAAATGTATTCCATCATAAATTACCTGTTTATGTTAGCTTTAGATATGACATAAAGCTTGCTAAAATAATCTATATATATCTACCTTAATATTGAATATCTTTATTAAGTTCAGAAGGATTGCAATTAAGATAAACTGGGTATTCAATAAGCGGTGCTCGGAAAGACAGGTTGGGA…
>TCONS_00003088 LG01 3360236-3361447
TAACACTATATACTATATATGATATATTATATAATTTATTCTTTTTATAAAAAAATATTATATAAATATAATTAAATATTTTATTTTAATAATTAATATATCGGGCTTTTGGGTCGAGCTCGGGCCGGGCTTGGACATGCCCAAATAGGCCCAAAATTTTTTCGGGCCTAAATTTTGAAGCCCGGCCCGAACCCAAAGTTAAGTTTTTAATACCCAAAGCCCGGCCCAAACATGGCCCATCGGGCCGGGCCTTGTTTAGGCCCGGGCCCAGTTCCACCCCTATCATATGAGCCCCTCAATTGTTCGACAGATAATTTGCACTTTATAAAGCTATATCAAAGAACAGCAAACAATAAATAAATAAATAAATAAATAAACAAAAACAATTTTAGAAACCAC…
>TCONS_00113457 LG20 1833455-1836241
GAGAGGGTTTTTCGACACATTGAATAATTATTTTTACAAAGAACTGTATGGATATCTAAAATAAAGCGTTGAGATACATTATGTTTTCTCTAAAACCTTCTATCTTGGGGTAAAATAAAAATTCACCTATGAAGCACGGATACTTCAAATTTCATGCCGTTCCTGTATCAGACATATATTGGATACCGATACGCCCCCTATATGCATCCGATATAGGAATGAAGTACTCGGCATTTTTAAAAACTAAGAAAAAATATCCAATATAATTGCCAACCCATGTGAGTAAACATACGATAGAATTAAGCAATCCTTTGCATGTTTGATAAAGACGTCAGCTTATATCTATTTACTAATAT
>TCONS_00106792 LG18 5433472-5435528
CGAGCTCTTTTTCTCAAGGAACTGGTGATTGGATCGCTCTAAAAGTGGGATTGGGAGATTTTTGCCGAGCCTTTTTGATCTGGATATGTGTTATTTTGCGTCATCTTTTGGGGTTTTTTTTTGTTTTCTCAATTATTGTGGTTGATGGGAATTTGGTGAGCTAAGTTGGGTTTGATGCGTTTTATTTGTGCTTATTTTTGGGAAGTAAATGGATTTTTTGGTGGGGTTTTAGCAAAACCCAGATGCCAGTTTTTTGCTAAATGATGATCCACTTCAAGGGGGATTTTCGGTGAGTGATTTGTGATCACTGATTAAAAAAGAAAAAGAAAAGAAAATCTTTTTTAAGAGATAGTAATTGGAGGATGATGGTGGACTAATCCTTTACTAATCCTATACTAA…
>TCONS_00035921 LG05 777437-779144
GAAATATATAAAGTGCCATTACAATATAGAAGGCCAATGCCTTATAACTGGGACCTGATATAGAGTACTGGCCCCACTACTTGATAGGAAGTCCTCGTTGGCTCATATCCCGTTATTTCTTCTTCATCTTTTCCCTTTTATTCTATAATCTCGCTGTTATACAAATATCACGCAGTCTCTCACCTTAAGGTTTCCCAGGAGGCCCGGAAGGAAATCTGGTAGCAGGAATGCCTGCAGCAGGCGCTCTGGTATAGGGATTGCCCCGAGTAGTTCCTCTCGTATAATTATAAGGCTCACCCCGTGGTTCATCCATAGTGCCCAATGTATCCTTGTCTCCTGAATGCTCAGGTTGTGGCAGGGGCGGAGAAGGTGTCAACCAAGCGTGACGTCCGGTCCAAG…
>TCONS_00098172 LG16 2674487-2678787
CTCCGCAGACCGTAAGTTTCCCCTACTCTCCACCAGAATTAGGCTTTGGGTGCATCAAATTGTGAACTTGGGGGCCTAGGCAGGCCCAAGATGGCTGGTGATTGAAATTGTTATTCTAATTCTCCACATGAAATAATTTATACGGTAATTTTAGGAACGTGTATATAACAATGAAAGGCTAAGATGTGATCAAGCATTCCCCGTTGGTTCAAAACCCTAAACCTCGTGCCCTACTTTTTTTCGCTCTGATGCCGCACGCTGACTTTTTCCGACGTCAAGGTTTCGGAAGATTAAAAACATGGCGAAGAAAATGATATTTAGATCGTTCAAGCCATCGATCAATTTCATGCTCCGAATCATAAAAGTATAGTTGCAAGAATTTTGCCCCATCGTCCCTAG…
>TCONS_00007050 LG01 9260649-9264514
TGTTCACTTCTTGATGCAACATAACAAATTAACGAGTATAATTTCAAAATTACCTTAACAATGCCAATCAAATCTTCAACTGGTGAAAAAGTCTGATTCTTATACTACATTAAATCTGGCTCTTACTTTGCTCAGCTGTAAGAGTTCAAAATGTTTTTGCAGAAATAATGCAATATACAATAACAGTCAATAGTATACTAAAATTATCAGTTCAAACTTTTTAAGATGCTTTAGCTCAATAGGTCATTGCCACATAAATTATCATGAATGTGTGATTCTTGATTTGTTGTGTGAACAAATTGAACCTGAATATCTGGACAAATAAACTATAATAGGTTGCATACAACTTCTCAATTAAATAAAAGACAAATACAAAGATATTTGTTTCAAAATGCATAT…
>TCONS_00023289 LG03 9327364-9330560
GATTGCATGTCTTGAGCATAGTCCCGTAAGAGTTCGAAATGTAAATAAACCTATTTTTTCTTTCCGTCTTGATAATTAAATATGAGAAGTGAAAAACTGTGAGCCTCACTTTGATTTTTATTGCTTATTTTATATGTTAGAATAGAAGAAATAAATTTCTCCTTCTTTTGAAGCTTTATTATAAGATTATACGCAAGACATACGACCGAAACAGCTATTTAGTTAGTTACTCAGATTGAAGGGAGAGGCCCATTGAACTATTTGGTAAAGTTTAGGAGATTTGATTGCCAAACTTAAAAGTCTAAAGCTCTGTTTACAAAAGAACTGAAGTTCGCAGGAACTTTGCACATTTTTTTTCCCTTTTTCTCTTCTTGTCTTTACATATCTAACTCGCTTGGG…
>TCONS_00071419 LG11 12695916-12701010
TTTTTTTTTTTTTGATGTTTTGCCTTTTTCAGAAAAGAAAATATATATAATTTTTATTCCACAAACGTATCTTCTGTGTTCTGACTCGTCGATGGAAACGTAGTACAAAAGAAATTGGCAATGGATACACACAGAGTAAATAACAACTTCACCATACACCACAAAACCTGCTATTAATGTTTCACAAACTTCACGCAGCAAACAAGATGTTTCACCGCGAATTCATGTTGCGAAACTCTACACTACAATCGCGACAAAACAAAACACATTACACGCCTAGCTCAAACGACAACTACGATAATCAAGAAGTCAATACTGTAGTATGATCTACTGATGTTCATAAATCATCGATCTTAGTTGCAAATTTAGCACACAAAGTGGCTGTAAAAGATCAAAGTG…
>TCONS_00018250 LG03 4464307-4466849
GCAGGACCGTAGAGATAGAAACAGAATAAATAAAGTGAAACATTAACCTGATATTACATCTTGAAAAAACGGAAGTAACTAAGCACACTAAAGCATTGAAATCAGATTTCCGAACAACCACTCAAAGAGTTCAAGCCACTGATTGGGATGCTAGCTCTATTATCTCAAAGTATGATATTTGGGGTTAAAATTAAGCTACTATACCTTGTGTGTGTGATAGCTTCATATGTTTAGCTCATCATTTCTCCAGATTTTCTATGTAGTCACTTGTTTTCTTTTATATATCTAAGCCCAATAATCTTTGGCATTATAGCATAGTTGATATAATTGTTTGGAGGTTAGTCCAGTGACGTACATTTGAATTTTTTTTTTTAATTTCTTTCTGATTGTTTTCATGCA…
>TCONS_00102416 LG17 6868365-6878380
TCCAGATTTACTAGTTGCTTTCAATATTTTGATGCAGGAAACAGAGGCTGCACACAAAACCAATCGGTGTCAATATTTTGGAAACGTATTGGCCGATAAGAACATATTGTGTATGTACGTACATTCCTTTCTACGTAACAAAATAAATGTGCACAAGCATGTATTGCAAGGGCAAGATTGTCCGCAAAATGATAAAAAACCAACATCGATAATCTCGTGAATGAAGCAGAAATGAATCAGCAGGTCTTTCCTTTTTTTGCCTCTGAAAGTAGGATCTGATATTCTATTGCGTGGTTGACACTTGAAAAAATATATCAATTTCTTCCAAAAGCTTCTTTTGCTCTTTGTAAGCATCATTATAACCCATATCAGGGGACAGCATAAGGTGGATGAGAATGC…
>TCONS_00092906 LG15 1085874-1086920
CAATATTTCATTTAGTTATCTACATATTGAATTGAACTGTTGTACTACTGGTTTGCCAGTATAATTTATTTTTTGTGGTTCACTTCATCACGCAGCTTCTTTGGCTGGCTTAGTAGAACTCAGCAGCTAAATGTCTTGGAGTGGAATGACGATAAGGTAGCAGTGATTGTCAAGGAAAATTTGTGGCCAAATCCTTTGAAATACTATAAAATGGAAGCTGAGGAGGATGTTGAACGAGATTAAGATGATGCTAATGTAGTGTTAAAGGACTCCGATCACTACTTGATCGGCTAAGTTGATTCTCGGAAGGAAATGCTGCTCCCATGGCGAGGATTATTATGAGCATGAAGGTGGTTGAGAGGACGTTTGCCAACGACGGGCACTAGGTTTTCCCTTTCT…
>TCONS_00054223 LG08 10826108-10826988
ATTCTTTTTTGATTGCTTAACTGAAGAATGTAAAATTTAGTTCATCTCCCAGGAAACAATAATTATTTCATATTATTTAACAATATGATTTCAAAGTACGAGAAAAGGGATTCAAATATTTTGCGGCTGTAAACTGTTTGTTGTAATGCCTCATTTAGTTCGTTTTCTTTGGTAGCATGATGATGGGATAATTTCCTGGTACAAAACAATCTGGTACATAGCAGTACATTCCAGTATGGTGAAACAATTCACAATTTAGAAATTAGCTGTGATCAATCTCTCCGAGACATTAGTCTTTTTTAGCTCTTAGCAGAACCTCATGTAATGTATTGTCATCACTCACAGGGCACAATGGTTGGCTCCATGGGTGTGGATATGCTCCTTGCACACATCTCAGGC…
>TCONS_00131633 LG24 5582472-5583112
GTTACATACAATCCCAAAAATGAAAGGCCCAAAAAGAAGGGGACGAGAGACCTCGCTCTCTTTCATGCCACAAAGCACTAGAGGATCGACCAACAGTGAAGGACTCCAACGAACAACAGAAGCAATGGATGACCCAATGCATGATCTATTCTTTGGTAGCCTTTCTTTTTCCATATTCCCCAATATTGAACCTTCAACTGCACCTTCAACTGCACCTTCCTCTACACCTTAACACGCTCATTCCTATCTCAAAAACTAGTCTTTTATTGATGTCATTATTTTGGCACAAACTTCGAAGTGATATTTTAGTGATGCACAGCTCTTAACATACTTTTTGGTTGTTTTGGTTGTAGATAATTTCAAATACTTTTTAGCACTTTTTGGTTATTATAGGTTCTT…
>TCONS_00136097 scaffold_1102 25504-26504
TTCGGCCGCGGCGGCGCGCCGCCGAACGGACAGCACCTCCCCTATCCGCCCAAGGCTCAGCAACAGGAATGTGTACAAGAATTTACCCAGGAAATTAAATTCTAAGCATACACATTCACAAGGGCACGAACAGTGCCAATGTCACGCCCCGGGACCGATGCCAATTTGGCCCGACCCGAGCACGTCAAACAGACGCCGAACGGACAGAGTTTCCCCTCGGTCGCTCGCCGGCTCGCTCGGTCCCGGCTCTGTGGAAATAGTGGGGTGAGAACTACAACAAAGTTCCCAGTGGGTTCGGCCTCAACATCACCGACTTTCCCACTAGGACTAACCCAGGCATAATAGAAAGGATAAGCAGGATATAGTAACCAATCAGCTAGGACCGTCCTTTCGGGTCTA…
>TCONS_00068725 LG10 12805595-12812326
GATGTCTGATCCTCTTCATCAACCCAGCGCCCCAGCTTCATCAATTGATAACCCACGCCCTCTCTCTCTCCACTCCCATGTAAACCCACGCACTTCATCAACCCGGAGCTCGATCCCCTTCATCGCACGCCCCAGCTTCATCAACCCGGCGCTCGATCGAGGCGAAAAACTGCGATTTTCTTATTTCGGAGATCGAGTGAGAGCGAACGATCAAGCGAAGTAGAGAGAGAGAGAGAGAGAGAGAGAGAGAGTTCGATTTTTCGATCTGCGTCCAAATGTCGCGAAGCCATTCGAATCGAGGGTGATTCCACAGTGATTCGATGATCTGATAGGTGATTGCGGAATTAGCAAAAAGTGGTGAGATTCAAGCTACTGTCCTGTTGCATCCTTTACTCAAGA…
>TCONS_00126904 LG23 2155583-2157272
ACGCAAACGACGGAGGCCGCGGCGGCGTTCTCAGGCTCGAGGTGGCGGCGTCGCTGCGCCTCAATACTCGTCCATTTCCTACGATTTCGGAGAATTTGAAGGTGTTGTAGCGCTCTCTTCGATCCTTAGTCCAAAAGTTGTGTTTTTGTTGAGAACCCAGATGGGGATTTGATTTTACTGTTCCATTGGTTCGTTTTCGATGGGCTGTGGATTGGTGGGTTTTTTGGTTGGGTACCATTGAGCTTTTTGATCTGAATCTAGGGTAAGTGTTGTAGTTGCTCGTAGTTTTGTGGTTTTCGAGTGCTTAGTTGTGTGTTATGTTGCAGTTAATGGTGTAAAGGTGTGATTTTGCTGGAAATGGCGTTCACAAATGATCAATTTTCTTATTTTGTTGAGAGA…
>TCONS_00073283 LG11 12149896-12150844
TTTCAAACTAAGCTATAATTCAGATAAGGTTAGTACATTATTACCAAGAAATTATAGCCAACTCACTGCTTGTGTTGAGCTGCAGGAATCTTAGGGTTCTTTTTTGCTAGAGGTTAGTAATGCCTGGGACCTCTACCCCTCACAGTTTTCGAAGCACAGTTTTGACCGTTGCCATCGTTATAGTAACTGCGAGATCTGCTTCTGCCTCTGAAATACCCATCACCAGTACCATGTGTTCTGCTGCTGCCTCGGCCTCTAAACCGATCTTTCGACCTTCGCCTTTCTTCATCACAATGAGGATCCTACAAATTCATCTCTTCAAACCTATCATGAACCCAAGCATGTTCATCTTCCAAATCCCGTAGTTTCTGTTCAACAAACATTCTCCTGGTATAAGTG…
>TCONS_00146945 scaffold_566 77387-99254
GCAGGAAGTGAGGTGAGTTTTATGATCTGAGGCGGATTAGGGGTAGAAAACGGGAAAAATCTTGACCCGCTCCAAATCCACCCTAAATCCATCCGAAAAGCCGTTTATATTTTAAAAAACTATCTCTAAAAATTAATATATTTATAAAGAAATCAACTATAAATAAGCTAGTGATTTCATCTCTCAAGTTGGCCATGTAATTTTTAATACTCTTTTTCTTTACTATGCATATATTTGAAACTTGAATTTTATTGTGAATTGTGATTGATATTTTTGATTTTCATAGTTGATATTGTTAATTATATATAGCTTGATAATATTATCCATTACTACTAAAAAAACTGCTGACTATATTTATAAAACATTAATATAATTATAACTTGTAAAAAAAAGGTATTA…
>TCONS_00097801 LG16 6415140-6417175
TGAAGGGAAGGTTGATGGAGAAGTAGTGGATTGGTGTTTGACCTAAGAAGAACTTCAGCAGCAGGGAGAAAACTCGGTGGAGAGCGAATCCTGAGGTGAGATTGTTATATCTCTGTGATAAGAAGTAGGTTAATTACTCTATAAAGAGTTGAGCTGCAGGTTTTTAGCTTCTAGAGTTCATGTTGCCATGAAAATGAACCTGGAAAAGCTATATGTTGATAGTAGATTTGAAGAAGTGAAGCTCCAGCTGGGGTAAATGCTTGCGGCAGCTGGGGGTCAAGGATTGGAGAGCTAACTTGAAATTGATCGCATAGAATCCTAATTAAGGATAAAACCGACGTGTTGGGATGCTCGGATCGGTGTTCCGATGAGCCTACGGCAAGCTAGTGAGGAAAAACC…
>TCONS_00031424 LG04 6993697-6997439
TTCTACTAGGGTTCTAAATCATAGGTGTAAACACTAATTTATATTGTATAGGAGACGAGAGTAGGTAGATACAGAAAACGTTTGGGGAGAGATTACTACAGAGAAGTATAAAATTGTTGATGTGGTCTTATCTCATTTCATTTGTGATAAAATTGCTTTGAGGGATTTGGGAGGAACCCTCTTATAGTATATTCCGAGCTCGAGCTCAAGCTCGAGCTCCTTCACCTCTACTCATCCCCTCCTTCCTCATCCTCCGCATCCTCTCCAAGCTCCGATTCTCGACCCGGCGATCCCCATATCTCCCTTGCTATCACCCATGACCTACTCGACCCCGCGAGGACGATCCTCGACGATCCGATCCGAGCCCTCAGCAGTGCCGCTTCTCGATTCCTCTTCTCA…
>TCONS_00092033 LG15 9181077-9182520
AAAACTAAGAACCCGACATTCAAGAAAAATCAAATAATCTGAATATAGAAGCCTATTACATCTCAAAAGTATTATGAGTACAAATAAATGTCAAAATCAATTTTTATTACAAAACAAATGTCAATCAAATATTATATAGCTAAAAAAAATTCGAACTACAAGAAGATTAAGCTGCAATTAAAAGCTTTTATAGGCAGAAGGTAAGTTCTATGCACTCCAATAGAGAAGTTCAAACTACACATCAAGAAAACTCATCCTTAAAGTGCGATCCATTGGCTTAAGAAGAATAATCGTCTCGTGGGATGTAGAAGCAGATGATAGTACCTCTTCAGGAAACCTTCTATTAATGATTGACCTCATCAGTGCAATTTCAGAATCTAGTCTAGCTTGATTTTCTGT…
>TCONS_00048915 LG07 9037800-9083944
CTCATATATTGTATCTTGATTACTTTAAATCAAATACAAAACTTACTAATTATTACACACATTCCTTTACCTTTATACATTGACCTTTCCTAATTAAACAACTTACATTTCCTTTCATCAATTATAAACAGATGAAATATACAAGGTAAAACTATACTCAATGGATGTCGCTATCTATAGCGCGCTGTCCCTGTCACGATCCTCGATCACCCCGTACGAACTAGAACCTGTAGGGATGCCAACAGATTAGAACCAACGTCTCGGAACGCGTCAACAATTAGCTCTCGCAACTCAATGCCAATAGAGCTAGAACGAATCGTTTCTTAATTAACGCGTCGTAGGACCATCGGAATATCAATTCGAACTTCCGAGCGCGTCTAACCTCTACGTTCCGTTTCC…
>TCONS_00023929 LG03 12190865-12193490
GTCATCCAACAAAGTAACAAAAAAAGAAGGCATTTTTAGAGGTATGTGTTCGTCACGTGGATACCTCACAACAATAGATCCCTTAGTTTGTACCAAGATATTAGAAATAATTTCACATGACATACATATTATGACAACAAAAATAATCCAAATTAACTTTGGTCACAATATTTATGAGTGTTTATCATATCATTGGTTTAAATCTGTTTGCACATCAAATTCTATTCCAAATCAAATCACTTGTGTTAATTTTTTTTTTTTTTTTTTTTTGTTGTTTAGAATATTCTTTCACATCGAGTTCTGATGTTATATATCCCAACTGAATGTCGCCTTACACCATATCAAAATTAAATTTTTTCTAGACAAAGTGCATGTCATTACCAAAATGATGATTATTTT…
>TCONS_00071993 LG11 12634696-12639998
TGCTTATACCCAAACCAAACGAAGCAACAGAGTACAGCGTTGGCAAACGGTAGGTTGGGACTTACACCTCCAACGCTCTGGAATGAAAAGTGGCCTCACCACCCTCCTCCATCCATCTTTCTCCCTTCTACGGCTCTTTTTCACATATATTTCACAGTTATTTGCATACAGTTTCTCCGAGGTTATTGTTCGCATAATTTAAGCGAGCAAAGCATAACAGATCAGACGAAACATTCTAAAACAAGTAAGAAAAGAGTGAACTTTAAATGAGTTGGGTGTAAGATTTACCTCTAGTCTAGAAATGTACAAATAGCTTTGCTCTTCAGAAACCATGGGTTGCACTAATATGACACAACTACTGTGATTAGCAGCGACCTTGTCTTCAGCAGCCATCTAACC…
>TCONS_00012843 LG02 6170340-6174913
AGAATGAGATCAAGCTGGTATACTTACTGTTCCAGCAGCTGTAGAATCCTACGAAGTGCATCTTCCAGTGGTCGGTAACCGCTTCTTTGATATAAGCAGCATTCTCATAAGCAACTTTTGAGGCCATCATGGCGAGGTCTGAATATTCCTTATATAAGCGGCCTTCTCGGAGCTCTATTAGTGAGAAATTGTTGATCCCGGATTCGCTTTTGTAGAAATTGAGTCGGTCGTCGATTAAAGCAATGATGGATCTGTAATTTGCTGCTTTGCTATTCGGAATCTTGATCGAACCTGTGAGAGCTTTCCACATCAAACTTATTGTTCCACCATTAATGGAAATCAAGTTCAGCAGGAGCTCGATGACGCGCCCGAAAATCATCAGCTGCTTACTAATCACCG…
>TCONS_00055720 LG08 4300086-4307707
AAGTAAGAAAAATTGAAACTTCATATATTACTAGTGAAGTTACATACGTGTTGCAACGAGCTGGCTTTAAAGAAGCAAATGAAAAAATATATATGACAATTAACAAAAGAGAGACAGTAAATTCATGATTCGTATCAGGCAAAGAAGCTACTCTACTGTGAATCATTTTTTTTTTTACTCTTTTTTTCTTTTTTTTTGTTTCCCATCTCATAGGCAAAAACCTTATTTTCAAGTTTAGGGACGTAACTCCGGTATAGTTCGTCAACTGCTCTCCTTCTAATCTCTTTAGCATCACTTGTAACATAAATGTGTAGGGAAAGTGCCTTGTAGTTCCAAGTGCTTAAGTCGATGGTATATGTGGAAGAGCTTACACCCAATTTCTCTTGGAACTACAATATC…
>TCONS_00082716 LG13 4301774-4313206
TTGGAAAGTTCAGCTTTAACCTCCTCCTGATTTTATTTTTATTTCACTATTAAGTACCTTCGTCTAATTTCAACCTACAGAATGAGTTGTAAGCCTCTTCCCTCTCAAAACTTTTCAAAAGTCTTTTTTACAACTAACGCATGCCTTTTTGCTGACCAGGAACTAATCATGTAAAACTAAACATCTTTCAAAAGCTTCGATTGCATTATTGCATACCAAGTTCTCCTCCAAAGGCTTCTCCCTCTGACATAACACCAGCACTAAATGCTTCATTCTTTGATCCTTTGTGAGATTGTTTTCCTCTTTTTGTTGAAATATTGCTGATACAGCACCACTGACACTCCTAGCTCAAAATCAATCAAGCAACATCTGTTGAAATGGCCTCAACCCATTAATGGC…
>TCONS_00067551 LG10 205413-208882
AAAAATGATTAAATTAAGCTTTCTGATGGCTAATTACTCCTCTTCAGTGACCGGAGGATTGTAAAATTAATTGTTACTAGTAACCTAATTAAAATTCTTAAAGATACTCTTCCTGTAAGTTGCAGACTATTGAGTAGAATTTTTCCATTGAGAAACTTTTCTGCTTGGTTCAATGTGTCTAAAATAATTAATGAGCAATATTCAGGTGGGGTTGATGAATTTGTAAGAAGCCTCCAATGCAGATATCAACGTGTGAGAACTGCCTTCCAAATATCTCAAGTGGGTGCAGTGGTCAGACTTTCTGAGAGTATTCAGATAATGCATCAGCAGAGCCCAACACCCAATGCTGGTACCAAGAAACAACGTTGTGGTTTTGCTGTGCCTTAATAGTCCAGTTGA…
>TCONS_00094751 LG15 7025042-7025659
ATAAGTCTCACTTGCAAGCTCTCTACTACATAGAGGTCCGAAAATGCATTGTATATAACATAAGCATTTCAAGCATTCTAAAATTCACAAATAATGCATCTATCATGAAAATGCGTGATTTTTTATTTTACGATACTTAAATCCACATAAATGAGATTTTCTCATTTGTAGCGAGGTCAAACCCACCGATAGCTCCACGCGATCCTTTGTGTCCCCGACTCTCTTAGCTCCAAGACTTTAGGTGATGTCACGATGCTACGATTCCGGTTTCGTGATTTTTGGAAGCTTACGCCGCGAGCTGCGACAATCTGTACCGAAATCGGCCTTTTCTTCAATATCTTCGCGTAGCCTCGTCGTATCGCCGAACCGACTTCGCCAGCGTGTTCGTATACCCCCAAA
>TCONS_00137409 scaffold_1265 19921-23467
TAGCATCCAAAGCTTATCCAATAATTCACCTGTCGTTCACTCTTAACAACATATTCTTTATTTTGTTCCAGATATACAAATCCTTCCCGAGAAAACTTCTCGGGAACCAATCTATAATCGCTCTCATTTTATTTTCTGTGCCACAAAGCCATGAGCCACATTACCTTACTTCACAGCCCTCTGAAGCTCATCAATCCAATCCGCCAAACGCAAGACAGCCTCCTGTTGACATTGCATCACAGTGACTCATCGCTACCATACTACAACAAACATGACTAATCGACCCCAGAGCTTCGAGTTTCCTCTAAGCTCAGTCAGTTTAGGGACTTCACTCATCCCCAAACCACATCGATCTCATTAGAGATCGGCGACACAAAACCAGTAAACGCACAATAACGT…
>TCONS_00068519 LG10 895033-896908
CAAATACATAGCTTGCCTGTTTTCATGTAGTTTGCAGTAGCATATTCCTTTCCTTTTACCTTACTAATCACTAATATATAACTATATTGGATGATTCTAATTGTCACCCTGGGCATAACTTCTTGTCTTTCTGAATGTTTATTAGTCGCTGATATTTGTGATTACAGAATTGTTCCTTGGCTGGTGTGATGTATCTGTTACAGTTTGTTGGGAGAAATGGTGGAAAAAAGCCTGATTTTCTGCAGGATGTCTCCAAAGTTTTTGGTAAGAGGCACATTGGTTTTGAAGACTCTGGAAGTTTGAAGGGTCTGCTGCACCTAGTGGATTCAGAAGAATTGGGGAATGTTACAAGGCCAGAATCAGGAAATGTTGCAACTCCGGCGCCGATCCCATCTTGCT…
>TCONS_00016777 LG02 2750995-2753110
CTGAGAGCTGTGCATTTCTTGTTGTCTGATGCAAGTTTGTTCGAACTTTTAGATCTTATTGTAACAGGCTATGCCTTGTTGCTTTAAATTTTGAATGAGCCCAAAAAATTTTGGGCATGTTATCAACATAATACATCCTTCCATGGACGGGTCCTTCTTGGCACAATTCAAACAAAGGCGCTTTCCAATAGTTAGAGGCACAGATCTCGAACAGCTTCGTCCTCGCTGTTTTGATTCTGGGAATGCCTTTTTGACCGCCAGGATTGGCTTGTTGTCCTTCATTCGCTGCTTGATGACCCACGACTGTTTTATCCTTATCCTTTGTCTTATGGAGATGCGACTCGCAATGGGTCTCCTTCGAGTCGACGAATAACTTGGCCAATTTATCTACACCAACGC…
>TCONS_00021540 LG03 11688300-11690800
GGCTCTGTGCCCACACCCCCCATCACTGCTTCGCTTTTATTACTCTCTCTCTCTCTCTCTATCTACTATTTATTATTATTATTATTATTATTATTTTTATATCTCTCTCTTTTTTGTATGTGTGTGTGAGTAAAAAAAAAAAAAAAATCTGACCCGAGAAAAGTAATCATTTCACCTATCATGACCAGCGCTTTCTCTCTCCTCTCATTTCATTACTATACATACATACCCAGTATGAGCGTGACACAGTATAAGCGTGACCCAGTATAAGCGTGAGCGTGAGCATGAGCTGAGAAGAGATGGAAGATGGAAGATGGAAGATGGAAGAAGGGGAGTTTTTTTAGTTGAGGGGAATGTTGTCTGGCTCGAGGCCGGCGGAGATCGAGCAGATCGCCTTTT…
>TCONS_00020439 LG03 8939653-8944204
CTAGTCCCCAAAGGAAGTTGGGGTCGATTCGTCCGATGTGAAGAGGTCCCTAAATTTTCGATAAAGGTAGTTCTTCTTGTCCTCTTCGGATCGATACACAATATCACCCTCTTCTAACGTATCGATCATATTAGATCTCCTTCGACCATTAGTTATAGCATGGAAGAATTTGGTATTACCATCGCCCTCACGTAACCAATGTTGCTTTGCCCTGGTTTTTTCCTGCTCTAGCTTCCTCTTCTCTTCTTCCCTATCGATCTCATGTATTTTCTCCATAAGTTTGCTCTTTGCACTTCTAATACAACAGCCAGGCAGTTTGGAGATCAAATCCTCATGGTTAAGCGAGGCATGTTCAAACTGAAAGATCTTCTTTGGTGTTACTCTAGGCAGACTTTCAAC…
>TCONS_00084397 LG13 5682155-5695850
ATAAATAAACTCACTCTCATTTTTCCCCCTTTTTCTTAATTTTGAGTTTGAACTTTCTACTGGAGGAGCCTGCGAATTATTCAATTTCTTAACCATAGCTCGATTATCTCCTAGATCTGTAGAGTTTGCTTCTTTAGGCCGGCCTGCATCAAATAAATAGCCATGACCGGGTACTTTCTTCAAACTAACAGGAACATTTCTTAACGGAATATTTGGCAACGAACTATTGGTGTTAAGAACATGTCCCTCTTCTGTATAAGTGAACCACAAAGGAAATATGGTACACGGTTCCGGTTCGGATCTTTAACATAATTTGCACTAAGCTGGTGCATGAGGTAGTTTATCTGAAAGCGGACTACTAAACTATCTGCACTACAATAGGCAACAACACCTGTAGTT…
>TCONS_00048671 LG07 14116989-14119944
GCCTCCGAAAAAGGCAAAAGGAGAAAACAGAAATAAAGAAAAAAAGAAGAAAAGAAACAAAGTAAGAGCTAAAGTTATGAGCTAGAAACAAGGGTTAATTTACAGTATTAGTTTAGAAACAAAAGCACGAAGATAGTGACATATAGATATATCTATTACCAATTAAACAAATTAAAATAAAATTATAAACTTCTATACGATTGAAATACTGGTAATTAATTAACAAAACTGCATTTATAATGTTTGAAAATTATTATACAATCAATCTCAATTCAGGAAAATGGCTCATTTTAAGTTTGAGCTCATCACACACAAATTGTTAGAAAAGGTCAAACTACTTCATGGTCGATATGAACTAACATATAGAGCTAATTAATAGCGTGTGGATGATAACCATAT…
>TCONS_00066180 LG10 9089703-9091481
GCATGATAGAAACAATAATGCTAATAACAACAAGTAAATACTAAAGTTACTAGATTTCCATTACGATATTTATAACATGCAAGTAAAGGCTATACTACAAAAGTAAGCTTGCCGTGCAATTTCATGAGTGCACACTATCAAGTAGTGTTTACCAGTAATACAATTTAGTATTTTGTTCAATTCTTAAGGATCTACCCAAGGTAGTTCAGCTTGCGCCGCGCCTAATGGCCCCGTGGTAGTAAACATTCCCCACGGCAATCCACTTCGGCATCCAATCCCGCACGGGCGAGCAATCTGTCGCGTAAGCCAACTCCGGAGTGCCGGCTTATGGGGAGCGACCCTCACAAGCATGTGCGAATGAGCACAATGGCAAGCAAGCATGATTCATAGTACAAGGTC…
>TCONS_00007261 LG01 22324274-22328759
GCTCTTAATTAGTCCCAAAAGGATCTTCTCACTACTTAATTTGTGTTCCTGGTGTTAGAGAGGGAGAGAGAGAGAGAGAGAGAGAGAGACCTCAATTTGATGATGGAGGAATCTGATGTAGCCAATGGCTTCTTGTAGTACAGATGCTGTGTCAGTCTTTCCAAATGGTGAAACAAGTTGGTGAAGAGCTGTTATTCTATCTCCTAACTTCTCCTTTCTCACCTTGATACTTGGTTGTGACACGGAGGAGATTTGGACTCTTGCCTTTTTGAGAGCTGAACCAGTTGTGCTGTTGCACTGATCAGATGAAATTTCTAGTGGTAGATTGTTGCTATCTGGCTTGCTCTTTGAGATATCCAACATGCTGCTGCTACTGCTGCTTAAACTTGTTGTGGCACA…
>TCONS_00029030 LG04 12191062-12193260
CGTGGACGAGACCTGATGAGACTCGTCGAAAGCTTTGGCCTTGATCATAGCATCCTTGCTTAGCTCGTAGCCCTTCGAGAGCATCGCTTTGACCACGTCTTGTGCCATCGTGAATGCTTCCCTCAGGGTTGTGTTGAACTGGTACGACCGTTCAGTACTGGACTCAGTATCATCTTCAACCTTCCAAGAGGGCCTGTCCCAGAAATTACAAGCTTCCTCATATTGTCCCCAGCGAGTTATGCATACTGGTTGATCCACAATGGTAGCTCCCTGAGAATACCAGGTGTCAATGGGCTTTCATACAAGTACTATCATGATAATTAAAGATGAAGATGTGGGCGGTAGAACACTATCAATGAAAAAATAACCAGCTGGCCAAATATAAATATCACAGCTTAA…
>TCONS_00063096 LG09 10193269-10194578
TCTTCAAAATTACTTCAGAACAAAAGTGAACTGCGTAGAGGCAGCTATTCATTATGCAGTTGTTTAGTTCGATACGACAGCTTTCTTATGTTCGGTGTACTCAAACTTTGATGGGTTGAAATTCTGGTAGACCATTCGAAATTATGTGCAGTCTATGTTGTCTGATCTCAACAGGTCAAGATCTGCATTGACAAATCAAAACTTTCGACTGGTCGATATTTATGCCGACCAATCAAGATCCTCTACAGAATCCCATTGGAAGCAGGATTTGACTCAGACAGTCTTTCATTTCGTAGTTTAACTAGTCTTATTCTATTTTTGGATTATTAGTAGTTCGTTCTGCTTTTATGCTTACTGAATGCCAAAGAAATTTAGAGAGCTTCGTAACCTTTGCCATAC…
>TCONS_00044758 LG06 8773284-8774668
GTAAAACTGAAAGCAAGTTCCATATACATACATAATATCCAGGTACAAAAGTACTCGCTCAAGCGAGTTATAGCATCTGTATGTACATGAACTCAAAAATAAAAGCACCACTACCTGCTGAAGATGATCCTCTATCTCGGCGACTCATCTGGTAGGGCTCTACTCACAACGTCCTTGCCACGGCCGGTCTAGGAGGATGCAGCAACCGGAACCGAAGGCTCTCAAACGTAAATCCCAATCCGGCGTGACGTCGAGAACGGCGGAATCGCACCCTCGCCCGGCCTCCTCGTGATGCTACGACGACGAACACACGCTCGAACGGCACCGCGGCGCGACATCAGCGACACTCGAACTTCACCTGAGAGCTCCTCCACGTACGGCTCTCTACTTCAACTAGAG…
>TCONS_00107211 LG18 9949210-9949579
ATACCAACCTTGAGAAGTCAATTCGCGCCTCCGCCTTTCTCAAGAGGAGCACCATTCAATTCTTACAGCAGGATTCGAAGGCGTACTCGCTTGCTCGCATTCTTTAAACTCGTCACCCTTATTCTTCTTCAATCCTTTCGGGACGAGCAATCGAACCAACATTGAGAATATCTTTGCTTTTACCTGCCCTCTCTTCGGCAGAGGCCTCCCTTTCTTCTCCTTCTGATTCTTCGAGGATGTGCGAAGCTCCATGGATGCTAATTTGCCAGCTCGAAAGGAAATCTGGGGTTTTAAGA
>TCONS_00035195 LG05 12281605-12289332
CGATCGTTATGTAAGTTGTTGAGCCATGACAGGATTATGTGAGCACCTTTTTCCCATCCACAATCTAGCATCATGTCATGGGCTAGCCCTTCCACACACACTGGTTCTACCTGGTAAAACTTTGCTGTTTCTGTAAGCCCTTCAGCATCGACTATGAAGTCATTACTTGCACCCATAATGAGAAGATCTACAGAATTTCTTGGTATCGAAGGTACAGGTAATGATGCATTAAGCTTCTTCAAGTCGAACAATGGAAGCTTTGAACTTTCTTTCATTAGCTCTTGGTACCTTAGAACTAGATGATCTTCCATTTCTGGGGAGAAAAATGTTTCCTTACAAAGGGACAAAGAATTTGCGAAAGCTTTTGCAGCCAAGCTCATTGTAACCTTGAAAGCAGCA…
>TCONS_00089082 LG14 10605334-10610172
GCCGAAGTTCATCTACAAACTAACAATAAGCTTTTCTACTTCTTTTTCTATTCGCTGTTTTTTATTTTTTTTTAAATTCCATTTTCAATTTTACTTTGTTTACGGTCACTCGATACCTCGTTGGAAATTGCGTTTGGAGTCTAAATGACCTCACCTGCGAGTTCTAGTTCGACTTTGTATTTCTCTCCACATCGGCATTCGACAGTATCTGAAATTCCCTTCATTTGATTAATCCGATCTTGAAGAGATTCTGTGTACTCGGTTTCACCAGATTTATCGCATAACAAAGCATTATGTTCTGCTTCCAAAGCGCTCAAATCCATTTCCCGAAGCTCGCGCTACAATGCACCGAGAAAAAAGCATAAACCATAATGTAAATGAAAAGATAGCTTGGAAAAT…
>TCONS_00025563 LG04 6975686-6976174
CTTTCTAGCTGGAATTGTAGGTAAGTAGAGGTGAAATGGTGAGAATTGGAGTAATTGGTGCTTCGAAACTGAAATTTGGATTTTATTGGTTCTTCATTATTTTCTTTACGCATTTCTCCTAGCTCAGCTTCAAGTTACTGTTATGAGTTCCTGAGGGTGCTCTTGTGGAGGAGATGAACTTGTGGACTAATCCTTTCTACCGAATTTCAGCTAAGCGTTGAATGGATCTTGGTTGACTTCTTCTTGCTTTAACTATGGACATCGTGTTCCCGTAGCTGGTTGAGAAGCATTCATCTTGGTTTTGAGG
>TCONS_00144820 scaffold_2776 2-1746
AGTAAATTCCAATGATGATGACGAAGGGTAGTACAATCGCAATGACCTGCAACAAATAAACACAAATCCTTGTAAAAAAGAGAAATTACTTTATCATAAGCTACTCTAGAAGAAAAAAAATTAAAAAAGGCAAGAAAATACCGGAACAGCCCAAAAAGGCACTGTGTTGCCTTTCAATGGATACCTCAGATCAGTCATCATGTCTTGCCCGACAAAACGATGAAAAGGTTCTATTATATTTAATACTCCATCAAGTACCGCAAGACATATAAGTATGATCCAGTCATACATGTGGAATCTTGCCACTATAGAGCCATGCGATCTTACAGTGTGAGCTCCTAACTGAATATCCGGCATTGTATCCGAAATCCGATGCCTTAGCAAAATCAACGGCTCCTC…
>TCONS_00015326 LG02 16583828-16586813
CGCCTGGTTGCTGAAATGAAATGGCAGCGATGACCTAAAAATTGCTTGATATATCTTTGTAACAACAGCTGACTTACTTCGTGTAGCTGTTTTTATTTTTGTCTCTTCATAGTGCTTATCCTCACTCCTTAGGTTTATTACTAATTGGTGAGCCACAAATGCTTTATGCAATATCCGTTAGGTTTGCAATTCTCCCAAGAGGTGGTCATTTTCCAACATTTCCTTGCTGATCTGTTCTAACTCCACAGATCTGTATCTGAGATACGCTGGGCTTGGAGAGAGTTTGTTTTCTTTCTTTTTTCCATTTTGACTTCATCTTCTTTTTCTTATGCTTTTTCCTTTTTGCCTTAAAATTTTCTCTTAGATACGAAGTCACTTGGAAGCTGTATGACTTTCTGG…
>TCONS_00084226 LG13 8648033-8650113
GAGGAAGCCAAAGAATGGCTGCTGCTTGGTAGCTCTGGAACTTCAGCTTGAAGGAAACCAGATGGACTCTCTTTAGTGTTTTGAATTGAAGAGGGGCCTAGCAGAGCTTTGAAATTGGAACTAAACCTTGGAGAATTGGGGGAGTTGGAATCCTGCTGATCCGAAATGCATGAATGGGCCATTGATGCAGGGAGCAAGTAATTCAATATCTAATTAAGATTTGGAATTGAGGCTTATTGGAGCTAGCCGAGGGGTGAAACTAGCTATAGAGGTTGATAATTGAGGTCGACGACACGCTAATTACGGTAAAGACCGTTCTAGTTCTATTTGCATTGAGCTGCGAGAGATAGTCGTCGACGCATTTCGAGACATCGATCTTAGTTGATTGACACCACTACA…
>TCONS_00067483 LG10 8946794-8948648
ATTCCATTACTCGATGCTAACCAAATCTCTAGTTAGAATGTCACCAAGTTTACTATTGTTATAGTCCATGCATTCATAAAGTTCTATGTCCACATTCTATTGTTCATATATTCTCATGTCGAAAGCATTTGCATAATCAATTCTCATTTACATATTATCAATACTCTATAATGCATGATTACAATGTAAATATGCTCAATAAATTATCATAGACATAAAAGGTGATTCAAAGATTTCGGATAGCACCACTCACCTGTAGGGATGCCAACAGCTAGAATCAGCGTCTCGAACTGTGTCAATAACGAGCTCTTGCGACTCCGTGCAAATAGAGCTTAAACGGCTTCTACCGTAATTCGTGCGTCGCCGACCCAATTCGAAGCTTCACCAAGCTCTCTTTTT…
>TCONS_00005541 LG01 10362595-10397831
GTAGTAGTTTTTGTTATTGTTGTTGTTTTTGTTGTTGTTACCATCTTATTGCTTCCCCCTTTTCCTCCTCTTTCTCATTCCGTAATCAAGGCCACATCTTTTTCCCCTCATCTAATTTGTTGGCCTCTTCAAGGTGCACACCAACTGTTTGATTCTTTGTTTGATTGTTGTTAAGGAAGCTCATTTAGAGGGGTATTCAGGGTTGAGAAGGTTGGCAATATGTGTTGCTGCGGTGGTGTAGAGAAGGAGTCGCATGGGCCGCCTGTGAACCACTATGCGGCGCCGCCGGCCCGACCGGCGGCTCCAGCGGTGATCAGGCGAATCATGTCATGTGCGCACACAATGGAGTTGCAAAATTAATCCCAAGACCTAGCGGAACTGAGGGAGCGTAGGATTGGC…
>TCONS_00135268 scaffold_1021 20242-28925
TAAATTTCACCATGGAACAGGAGATTGATGGTTGTTACTGCAACGGGCACACCAGAATGTATCATCACATTCCTTCACGGCTGCTTTACAATTATGGCATGCTTTATACCACCAGCCATAGGATGTATCGATTTCCACAATTTTAGCTTCGCATGTGAACTTTACATCCCCGGAATCAGAAAGGTCTGGGTTTAGTAGCTCAGCAATATTTTTCCTATTTTGGCACATTTCTTCTAGAGGAGAAATGATTTTTTGTTCACCATAAGTTATGCGTTGGATTGCGTTAGGTTCTTCGCCTTGCCTATTCAGAAATTCCAGAACTTCAGGGATTTTGAGGTTAAAATATATCTTCGATGCTGAGCATGTCGATAAATGTACCTTCTCTTTAAACGTTCGAAC…
>TCONS_00016705 LG02 16582974-16586791
ACGCTTCTCAGGTGAGAGCAATCGTTGCATTTGCTTGTAGAAAATGTTTGCTTCGATTACATTAGGGTTCTGCATCCGTTTAATTAGGATTTTTATTTAGTAGATCGTCATATCGGGTGTCAGATCGTTATGTTTTTCTCAGATTAGTTGTTCTTTTCTTTGTATTTACCACGATTTTCGTCTCTATTTGTTATTAACATGTTTTCTTTTTGATCTTTTTGATGAAATCGGTGGGAGATCAAGTGGTGCGATTCATCGGTAAATCCATCTCAGGTACGTTAGTTCTTGACCCGTTTTTAGGGTTTTTATTTAGTAGATCATCGTTTGATTTAGATGGTTGTCTTTTTGTTCCGATGAAATCCGTCAGCTCGCTGATTAGTTTTTATTTTCATTTATTTA…
>TCONS_00129726 LG23 651698-652382
AAATAGAATAAGGATCCTTTTTGGATAGAAATGAGAAATAAATAATATTCTGAGATATCTCAAGAAACTTTGAAGGAACTTTGTCTGTATTTATTCCTTTCACTAGAAAACAAATTGGATTCAATATGATCCCTTAGCCCTGCCCTGTGCAGCCTTCACTGTTGACATAGCAGAATTGGTGGCTATGGTGAACTTAATGATTATTCATAGAACGAATTTTTAACAGGTTCAATGTAATTGCTTGGTGACTATGATAGAGCTCTCTGTCTATATCTGAACCTTTCTTGCTCAACTGTTTTTGCAGATATTCATGTGATTGAGATG
>TCONS_00083727 LG13 2315655-2320948
TCTCTCTATCTCTCTCTCTCTCTCTCTCTCTCTCTCTCTCTCTGAGAGAAGTGGTTTTAGATTTGGCACCTGCCACTTGGGTCGCTTTCTCTTCCTCTTCTCTCTCTCTCTAACTCCCGTGTAGCCACTTAATATTCAGATGATAACCACAAAGAACAGTTCCTTATCTCTCATCTCAGGTGGTTGAGTTAAAGAGGAAGAAGCACATGAGAGGAACTTGGTTTTCAAGAGGTTTGGAATTAAACAGGAAACCCAGTAACCATTGTGGAGATCAAAAGCTCAATTCAAACTTCAGGAATTTTCAGAGGTACTTTATAATGGCTTCAGAAGATCTAATTGGAGGGTATGAAAGAGCTTCCTTCAGTCCACTCATGGATGGTTGTGGGGTTTGAATTCGCT…
>TCONS_00111914 LG19 691861-693356
CTATCAACCGATATACACCATTTAACAGAAAAAACCTGAAAACTGGATGTTTCATACTGCCAAAATCTAATAGAACCATGTGTTACTCACAATAGTGGCACATAAAATGCTTTATAACTTCCAAACTAATGGATAAAAATATGAAACTGATATATTATCATATGGACACTTTATCATCGTGTACCCGCAAACAAATATCTTTAAAAACTCAATTTTCATTTTAAGTAACAATTTTATGCAATGCAAACCTAGTAATGGATCTAAGTAGTAAGTACGTAATCAGGAAAGGAAAAAAGAGTAGGGTTGCACATATTAGATAAAATCAAGATAGTATATAACAATCCCTACTAGAAAAATATCATTTCGCGAAATCAACTTTACCAATTTTCACTGGTTACC…
>TCONS_00005335 LG01 24764780-24766455
TTTTTCAATTTGAGATTTTTACATTCTTTTTTATATTAATTTCAGTTGTAATCTGGATTTTTTTTTTTTTTTTTTGGTGCTGTGCTAAATTACGCTTGTTTATTTTTGTCTAGCCATGTGGGTGTTCAAGATTAGTCATGACCTTGGTGGACCTGGACCTGATTTAAAGCAAATTGTTCCGAGGATAATCGTACTAATAACGATTCGTCTTTCGAGATGATTATACTTGGTTGGTTCATGTTGGTACCCGGCTTGTGTCAATTACTTCATCTTTCTTGCTGCATCTGAATTTGCTGCGTGTGTTTCTGTTGCTAATTCTATGCGATTTTGTTGACACAGTTAGGATTTGTACTGGAGAATTTGCATGAATTTTGAGTCACCAAGACAAATAGAAGTCTT…
>TCONS_00065134 LG10 12805376-12812326
AACAAATGTAAATGGCTGACAGGAAGCTAATTTTAATTAGCTTTTTTAATTTAGAAATAAGATAATTAAAATCCAAGATAATTAAAAAAGTATTTAGATCTTAACACGGGAGAATATTACAAGCTCTCAACAAATATAATAATTAAATTAATATTAAATTATTTTTTAATTATCCCAATTAATTAGCAACCATGAGTGTTCTCACAATGTAGAGGTTCAGATGTCTGATCCTCTTCATCAACCCAGCGCCCCAGCTTCATCAATTGATAACCCACGCCCTCTCTCTCTCCACTCCCATGTAAACCCACGCACTTCATCAACCCGGAGCTCGATCCCCTTCATCGCACGCCCCAGCTTCATCAACCCGGCGCTCGATCGAGGCGAAAAACTGCGATTTTC…
>TCONS_00021367 LG03 1066071-1068251
AGAGGATCCACAAAGAGAGAGACTAAGCTGGCTATTAGAAAAACTTTATTCCAACGGTGAATCGGATGGCCATGAGGGTCGAAGGACTTCTTGTCGATGTTCACCAAAGAATCCTCGTTTCTTGGGTTTGGTTGGATAACATGAACTGCATATTGTGGACTGCGCCAACTCAACATCATCCTGAAATCTGGAACATGATATCAACATTTAGAAAATCTACTGAAATTTTATTTCTACGGCATCGACATCCTTCCTTGGAGCAATATCTCGGGTGAGTATAGAATGTTCTATTTCTACAATGAACTGCAAAATACTTAGAACTCTGAAACTTGTTCTATGCTCAGTAACTTGTAGGAATGGTTGAAGGAGATAATAATTAAGTTGTTTATATTTATAATT…
>TCONS_00015427 LG02 4631054-4633642
AGGCAGTTTTCGGCGACATGGAACCCACCTAGCTCGTGAATCCAAGGAATAGAAAATGATGGTTGAAATTCGCAAAGTGCTCCGCTGCGTCCCCTGTCCGTACGGCAGCCACAAAGCTCCCAAAATCACCGAAAGCTCCCTCGGTGAAAATTCCGCAAAATCGGCTCCTAAATCACGTATAGATCCATTTGCTAACCTCAATTTCACTAACAACCCATCAAAATTCCCTCTCCTAACAAGCACTATCAAAATCCCACCATAAAATTTATACATCAAAAATCTGACTCCAAAATATAATATTTTAAGACCAACCTCCAATCCGATGCGACAGAAAATCGTGCGCGCGTGCCGATCGCCTTCTCGGACCTCCTACAATCCTTCCTCTCTCACGTTTTCTCT…
>TCONS_00110154 LG19 10502080-10504222
GATCGTCTCTCGCCCAGTGTATCGCCCACGCGTTCTTCTTCTCCCTCTTCTGTTTCTCTCTCTAGGGCTTCGTAGGGAGGAGCCGAGGGGATCCCGACACCTTCGAATCCATCAACAGATGTCGGGAGTAGAAGAAGCTAGGACTCGTTCTAGGAGCACGAAGATCGTCGCGTTTTGATTTCTTCTAGGACATTATGAAAAGTGGTGGTTTTACTAGTTCGCAGCTACTGTGAAGTTGATTTGAGGAATCAGAGTGAACATGAGCGAGCTGGGCGGAAACATTGAAAGTATTTCTTAGGAGCAGATGGAGCTTTCTTTCTCTCCCTTCTGCAGGATGATTGATTTTCATAGAGTCCCATTGGTGCAAAAGTTGTTGGATTTGTAGCTAGCAATGATCTA…
>TCONS_00035051 LG05 10766703-10768191
GTACGTAACATTGAAAAAAGAAATGAATCTTTGATGGTAATATTGGTAGAGATATAAAACTTAAAATTAAGACATAACAGTAGCTGTTAGAGTTCCTTTTGATGGTAATATTGGTAGAGCAAATAGAAATTTAAAGAAAATATTTAAGAGTGTTTAGTTAGTGCACAACACTCTCATCAAAAGGAACTCTAACAAAGATCCACAACCAGAAATTTTCGGGGGATAATAGGGTATAAAATGCGCTGGTATTCTTAACTATAAGTGCGCATTTAGCATGAATACAAAGTGGAAGAAAGCATAATGGATCGGTACTACCGAGTAACAACCACATAAGTCTTAGGGAAAATCACATACATACCCTGTGCCAATCCATAATTTCCTACATGCCCGCACATTATA…
>TCONS_00051382 LG07 1822990-1828337
AGCTTCTGAAAAGTATGCATTATTCAAAGTAACACTAGATACAGGCTCCATTTATTTAAGTCATACTAAGCAACCTTGCACAAATTATAGACACTTAGAGTAGCAAACTAACCATATTATAAAGACACGAGCTGGACAATGACCCATTATACTATCTCAATCAACGAGATTAACTGCAATACTGAAACAAACATGCTTGAAGGCTTTGAAGCTGCCATCATCAAGTGAGACAGAGGCCAAATGTTTCGATATTTCTGTCTCAGAGATATTTTCATAGTTAGCTTCATTGTTGCAAACAAAGTAGCCACCACATTCCCATGGAAAAAGCTGACACTCCATTGTCACATTTTTGACCTGAGGAAACAAGTATATCTTTGTGCCACAATCGGTAATCAGCAA…
>TCONS_00086766 LG14 8968313-8971017
ACGTCCCGCTATCGCCAATTTGGTCGATCCGGGCCCGTACACAGACGCCGAACGGACAGAACCTCCTCTGTCCGCCCAAGGCTCAACAACAACGAATACATGTATAAAGAAATAAACAATTCCCAGGATAACATTTCAATATACATGGCTTGCACGAGGGCAAACAACAAGCACAAGTGATAGTAAGCTAGCTATACTGAAAATTCACTGTAATTTAAAACTTTCAAACTGAACTGTATAACTGAAACATTTAGTTATCTACATGCTTTATAGTACATTCGTTCACATGTCTCTGTACATCAAAATGTCTCACATGAACTCAAAATGGTAAAGTACTATACTCTGGTGTCAGCTAGCTACACTGCGGGACTCTTGCCACGATCCTCGGCCACATCGCTC…
>TCONS_00042317 LG06 434338-437303
ACCAATCTTTTTTATTGAAAGTAAATCATATAAAAAAATATGTGAAAATTAATAATTCACTAACATCATAATTATAACAGGTACTTGATCTTAAAAATCAAATATAACATCAAATATACAATAAAGAATAGGTCCTAACATCAAATATCAAATACTTCAATTACTATATATCAATGGTATATGTTCACCACTGTATATCCATTTTGTTTATTGGAAATTAATATAGGAAAAAGACATATAACTTTATCATTATGCCACCCTACTTTAAGAAAGATTAAACAAAATATAAAATAATTATCTACATAATAAATCTAGGGATGTATAATTTGAATATGATAACTTTATTATTATCGAAGAAAATACCTTCGTCAACAATGTGGTTGGCACAGAATCCAAGAT…
>TCONS_00015327 LG02 16584385-16586813
ATTTGGACATGGTATTTGGACCTCTTTTTTTCTTTTAACTTTCAGTACACGGACTATTGACACAACCGATTGAAAAGTTGTCTGCTGCAGTAGTCGAGATTTGGTGCCTGAAATCACCCTATGCCTGTGAATTTTATCTGATGTTTATGATGCTCACAAGGAGAAGCAGATCAAGGCTGAAATCGCTGAGTATCTCAAGGCAAATAGTTTGGGCTCTGTTGCTGATAATCCTAAACTGACCATTATTTCTTGTTTTGCCTTCTTATATAAGAATTATGATATAGTCCCTGGTCTATCATCCTATATTGCTGGTTAAAAGCTTCTCCGACGATGGTTAGGTCGTGGTGCTGGAAGGTGAACTGGACAAAATTTTATCAATTGAAGTCTTATGCTGAGTCT…
>TCONS_00029455 LG04 15367074-15367858
CTGGAACTCCCCAAACCTGACTCGCCGAGTCGCAGCTCTCTCGATAGTCGCGCTCGGGCCCCTTCCGTCGCCGTCGCCGTCGCCGTCTCCGTCTCCCCCACGCAACTCGGCGCTTTTGAGCGGCATCTCCCGCTATTTCCAATTCCAGCGGGATCGGCGCTTGGCTTAAAAACGCCGCTACAGCTCCCTCCCAATTCGTCGGCGCCGCTATCATTGGAAGCGCTTTTCCCCGCAGCCACTCCTCCCTCCTCTCCCTTCCCCTTTCTCCTCTCTTAAACCCTCACCTCCTCCACTTCCCCTGCTCCTCTCTTCATCTCCATTTCAGAAACCCTAGGTACTACCGCTTAATCTGAAGCCACAATGGAGAATCACGCTCTCTCAGACGAGAGGATCCAGGTG…
>TCONS_00030903 LG04 15267877-15270089
GGTGGGTTGCTCTTATCTAATTAAGAACAGGTTTTTTTATCATTCTGCAAGAGGACACCTCAGGTCTACTGCCTGATTTTCACATTTTCGTCAGGAGGAATGAACGTTGCCGGAGACATCCTTGCCTTCTCTTCGTTTGTTAAAGCCCTACGTTCGTTGCTTTGATACATTCCATTGCTCCAAACCTGAAGCCCCATTCCTTTGCAGGCGGGTTGATTCGTCTTCTTTCTCCTTCGCCGCCGCTCGAAAGCAAAGAGAAATCAATAACGGGGATATTAGGTGAGAGATCACGCAGGTCTCTTGGCATTTCAACAGTGTCTCTAATTTCCAGGCACACAGTGTGGATCTTTTCTCACAAGCTCCTGAACACTCTGCACAGGTAGAGATCCTCCGTATCCT…
>TCONS_00133902 LG25 3086332-3088875
AGGGGTCTTTCAGAAAATGGGGTATTGAAAGGGCAGTCAAGCTCTGCTTGAACTCGAGGAATTTCTCCAAGCAGCAGTGATTTCCGCAACAGTTAAGGAAAGAAAACAATATATGCAACTAAAAGATTGTAAGAGAGATCTGAGATCTTCGTGCTGAATTTTCAGAACTCGGTGGGTATTCTTTCACTGATTGTAGAGCCGAAAGCCGGCCCACCTTTTCTGTAGCAGGTAAGGAACTCCACTGGGTAGCCCTTCAGCTTGTGCGGCACAATACCCAGATCGCTAAATGTTAGAGCATTTTCAGACACTACAGTATCTACGGTGAGTGCATTAATCTGATCCAGGTTGAATATTTCTGGATTTGGCAAAGGAAATGGTACTTTCTTCAAAAGGAGCTCT…
>TCONS_00019198 LG03 13667842-13672517
AAATAACATACTGTACTATAGTTGGGATTATTGTGTATGTTTCTTATGCTGATTTTGGGAGCATCGGCATGGTGGTTACTACTTGTTAGAAAGAGCTGTACCCAAAAGTTAGATGGATAGTTAGCCATATTCAAGTCTGTAAAGAGAGCAAGTAGTAGTCATTACACATGGTCCGAAAGGTATTTCATGATGGGAAAAGAACGTTGCAAGAAGTGCCCCAAAAGCACTTCTAGTGGAAGTAGATGTCACAGAACTTTAAGGTTGAGGTGGGGAACCACCACTCATCAACACTCACCTACTAGGCCATGGTTTAAGCAAGCATGTCTGGCTTTTGTTAAAGAGGTATTAGTGAAAGTGATAATTGCACCAATTCACTGAGGTAAGTTGTACTCATGCAAC…
>TCONS_00014208 LG02 1997866-2025123
CCGGTGTTCCCTTGCGCCTAATACTAGGGTTTCTGAAACGTTTAACCTCCCCACCCCTCTCTCTCTCTATATATATATACCTAAGCAAAGAGAGAAGGGGAGAGAGAACAAAGGGGAGTAGAAGTATGCTGAAGAAGCAAGCGAAAGAAGAAGCTCATGAATGAACGCCACAATTAAACATTTCTCTTCGATCTCCTTGCGTTTTCTTTTATGTTGATCGATTGGGTAAACAGTTGCAGGTTTGGAGGCGGAGGCGGCGCAGATTAAGGGCGCGAATCTGAGTGTTGACAGAAGAGAGTGAGCACACAGCGGCGGTCGGCGCCGAGGCGCGGGGGAGAGTGCCGTCCGCTCGCCTGCGTGCTCACTTCTCTGTCTGTCAGCACTCCTCTCCCCCTCTCC…
>TCONS_00019559 LG03 16240064-16242864
ATTTTTATTTTACTTAATTTCTTTTATGAGACTAGCAATACATGCATGATTGCTTATTTAATCTTTTATCGTAGGGCAAGCCGAAAACCTAGAGATTTCTGATGAAAATAACTTGCGTGAGAGTAACAAATACCGTGGATCGGAATCTTCAATTCTGCACGGAAAGTCAGTAGGAAATGATGGCAAGAATTTACGTGGTTTATGGATTAATTCTTCAAGCAGGGGGGTCTGGTTCAGTGACAAACAAAGGGATTCCACCCCTGGAAGCATAAACTCTTTTGAGGAAATGCAATCAAAATGCTTTGAAGCTGAATCCAATTTGAACTCATCATTCCTTTCAAGTGTTAGTGCACTGACACCCAACCTTGAATTCACATTGGGAAGGCCACATTGAACTAA…
>TCONS_00109095 LG18 10353137-10356806
AGTAGTTATTAAGAATCAGACACGTTACCACTTTAGTTTCACAAAAAGCCTTTCACATCAAGAGCAAAATGGAGCAAATGGAGCAAACATGTTACTAAGCGAAACTGCATGTGTACTTGGGAAAAACAAAGATCTAATTCCTTCAGGTTTTGGTAGACCAATGAATATCCAGCGATCGCAGTAGTATAAAGAAGTGTTATTTTAACGTAAAAGCAAAAAAGATCCATGGGCCACAATAACACAGCCATGCCTTAAAATATTCTGGGAATACTTGCTTGTGCATCAATTTTAGGTACCACAACTCACATAATCATCAGATGAACCCATTCACTCCCTTCTAAATGCCAGGCCAAGATCATTTATTTCGGCCCAAGTCCACACCAACGGTTACAACATTAA…
>TCONS_00102324 LG17 2997507-3000383
GGCGGCATTTGACTACAACTACTTTATCAATAAAGATTTACTACTGCAATTTGCTACTCTAAAAGCCAAAAACTATGCCTGGTCAGCTCATTATGATGAGAGAAATCCTCATAAGATAACGCTAGCTTGTTGCTTTCCAAAGTATAGTATTGGATTCATCACCGAGGCCTAGTTGGCTTATAGAAGCAAATTTCACCAGTTGGTTACTGTTTGGAAGGCTCAACACCATGCTTATGTAAACAAGGTGATCCATTAAGAGTTAATTGATCATCTCCACCAGCGCAACTGATCCCTTCATGGCCATCAAACTCGTTTAGACCAACTAGCTTTTCAATCGAAAATCCTTCTGCAACCAAGTTTTGTAAATCACTTGCTTCAAGATCTTGCAAAGGCTTATTC…
>TCONS_00121764 LG21 6367497-6378195
CTCTCTTTTCACAAAAGGTGTTGAAGAATATCTATGGATTAATGAATATAAACTGTTTCTTTGGAATCATTCATTAATAGCTGGTAATTTGAGCGGTTGACTTGAGCTACAAATTAATAGAGACAGACTTCATAGAAAACATTCTAGAATCATAGTATCTCGTTGTTCTAAGTTTATCAATGATTATTCGTCTTATCTCATGCAAAGTCCTAGGCTCTTCGAAATTGAATTGTGAAACTCCCATTTCTCCAAGTCTTTGCAAATGCAGCAATACTAATCAAACTGCACATCTGTCTCACGGTTTTTCTTTCTTTTCTTTTCTTTTCCTTTTGCTGCTAAAGTGGGGAAGCAGCGGACGCCGAGGCTCTTGGGCGGGGGCGTGATCTCGACGACCTTAAA…
>TCONS_00073195 LG11 7700944-7701986
ATACAGTGATAGGTGGTCCAATTACACACACAAAATGGGTAGGAGATGCTAACTATCCGCAATCCTCTTACCTCAATTAGTCGCTGGTGCTGAAGGTTCTATAACGCAAGTCCGAGGAAATGAACGGTAGACTGATAGTAGCCACAATACTCTAAAATAACTCGAAAATCCCTCGTCAAAATTACGCAAAATTCGCTCCTAAAATGTATAAAAAAAATCAGTTTCCAACTCTCAATTTCTACCAAAAAATTATCAAAAGTGTCTAAACGAGAAATAATAATATTGTGATACAAACCGTGACGCCGAAACACCAAAAAGTACACGTGCGCACGCTTGACTCGCTCGCTCACTCGCTAGAATGAAACCAAGCTTTCTCTTTGTTTTTCTTCGA
>TCONS_00056476 LG08 11941131-11942477
TCTCTCGCTAAAACTTGGATCATTAGATGGCACTTCATCAACAATCTCTTTACAAGTCCTAATGTTGTGTCCTTTTTTACCACATTGCTTGCAAGTTCTTGGCACCCTAACCTTTTTTTCAATGGGAGGCTTAAACCTTTGTGGTTTTCTCTTTCCTTTACATTGTGATTGAGGAGGATCTTTAATCGTGCATTCTGATGCAAGCATATTTACTTGGCTTGATTGTGAAATTACGATTCTGTGAAGACCACTTGAAGGCTCCTTGATTGTCGCTTCCTCACTTTCAAACATTTGATTAATTGATGTTAGTGTATCAATTCCTTCTCTAATTATCTGACATGCAGTTTCATGTGCCTTAAGACTTTTTGAACCTTCAAAGATAAATTTTTGCATTTCTAA…
>TCONS_00115995 LG20 7045431-7046358
CCATTTTCTTGTATCATAATTATGTATTGCAATAAGTGAAACACATAAAAGATGTCATGAGGCACATGATATGTGAAACATGTAAAAGATGCAAGGAGGCACATGATATATGAAAAATTGAAAAAAGGCCAATGGGCAAATAAACAGCGATAGATTGTGAGACATAGTACGATAGCTTCAGAGGGCAACTGATAGTATGATTGTGATCTTTTTTATTATCGCATTCGACTATAGCTTGCAAATGCCAAATTGAGCTTGACAGTGATATTGAAATGATACTCCATTGGGGTTGCGCCTCACGAGAGTCCTTTCAGAGGCTAGCCTAGTGATGAGATAGTTGAGACAATAGCCTACATACGTAGGGGCTAGACAGGAGGCAGCGCAGACTTGGCTGAACTT…
>TCONS_00091495 LG15 4069699-4073247
TATCGCTATTCGTATCGAAACTTTGTGAGTTTATCACTTCATTTTACCTTACGAGATTGCTTGATTAGTCATAAGATCAGCCAGGGTATTGCAGGTGATTGTGATTTTGTTTCGTGGAGGCAGGAATAATATTCTTGCTGATACTGTTATAATGTCTTGCTGATAACTGTTATCATTTACAGAACGTAGGAATTTTCTTCCTCACTGGAAGGTGTGTTGATGTTCGCTGCAAAGCCTATAAAACAGTTATCGGATAAGGCACTGGCGAGGCATGAATCGCTCTTCCTGGAATTGAAAGCGCCTAACGACATTGTAACTGAAGGTAACACACACCCTAGTTTGTTGCTTCTGTTCCATGACATAAATATAAACAAAGATGGGATCTGAAATTTCAAACAC…
>TCONS_00138397 scaffold_1380 18901-21110
TGTCTAAACGCGTTGGCGGCGACGGTTCGACGATTCGTCGAGTCGGTGCGGAGATATCGCCAAGCGGAGAGCGTTTCGGCTTCGTTTCCGCTCGAGAGGTCGAGGCGGCGATGTGTGATCGTGAGATTGGATTCCCTACTTCGTAGCATCGCCAAAAGACCTAGTGGGGAGATCGGCGGAGTCGGCGGCCGAACCCACTGGGAACTATGGATAATAGTTCTCACCCCACTCTGTTGCAGGGCCGAGCTCGAGTACCCCCGCACTGGTCGTGCTCTCGCTGTTGTTGTTGATTGTGTATGTATTCAAGTTGTGTTTTGTCACGCCCCGAGCCCCGCCTATTTGGCCGAGTTCGAGCGCGTCGACAGACCGCCGAACGGACAGAGTTTCCCCTGTACGTCC…
>TCONS_00101754 LG17 9492295-9496819
ACTCTCCAATTACAATCCCAATATTCAAATTAAATTTCGGATAAAGTTCCACAACAAAAGACATTGTTTGATTTTAGCCAAACAATAACAAATTCTAAATGATACTAAATACCAAAAATCTAATCTAAGTCCTTAAGCCCCATTGTGCCACTTCGGAAATCCACTCAAGTCGATGATAAGGCCGAAGGAACCTGAATGACATTGCAGTAAGGGCAAGTCCAGTCCTTTGCTACTTGGCGTAGCTGCCTCAAAGCTGGTGCATTGCTGTAGCTGCTGGACTGCACCTTGGTGCTGCGAATTTCTTGCTCCACAAGGAAATCCAGGGCAAGATAAGGCTAGGAGGCGATCCACGAGTAATCTTTGACTTCTATACTATAAGAAAAATCTATTGCTTATCAC…
>TCONS_00011047 LG02 7429388-7432001
GGAAGTTATATGGATTTCTTGCTGCTGACAGCTTGAGGAAATTGAGATAGCAACCTTGAGACTTGCAATTTAAGTTCTTCTTGATGTGGAACTGGAAAGAGACCATGTGGAGCTAAAGAAGGAAGCTTTTGGAGAGCTTCAAATTCAGATTTGAGCTTTTGGATTGATGGGCTGCTCAGTTGGGGCTGTTGCTGCAGAAGAATTAAAGTGAAGTGCTGTTGGTGTTGCTGAAATTCAGGAGTGAGCCATTTGATGCAGTGAGCAAGCTAGTTCAGCATCTAATTGACAAGAGAAGTGGGATTTGTTGAAGCTGCCTAGCAGGAAGTTGATTGTTGGAGCTGAAGGAATGTTGAGCTGAGCGCAACTTAAGGGATTTTCGAATTCAGATTTGGAGCTGAA…
>TCONS_00009555 LG01 16477143-16479569
TGCCCACTTACACCTTTGGAGGAGTTCGTGGCGCATTCGTCTGATGTCAACTGTGTAACCATCTGGAAGAACGCGAGGTGAACCTGTGGGCAATTGGTAAACCAACGCCATTATTGGTTTGGTTATTAGTTAAGAAGATGAAGTAACCTGTATAACAATTTGGAGACTTCATTTCCTTTATTTTGTCAATATTAAAATGTGTACTTGGAGAATATTGATATTGTTTTGTTGTTGGGACTAAACTAAGTCTTTTTTTGTTTATTATGGATATTGAATATATGATACTTTTTAAAACTTTATGAAGTTATCATTTTGTATATTCTCGATTATATTTACTAAAATGTGTACTTCATTTTATTCGATGTCGACG
>TCONS_00083166 LG13 7964862-7967715
TCCTGCTATCGCCATTTTGGTCGATCCGGGCCCGTACACAGACGCCGAACGGATAGAACCTCCTCTGTCCGCCCAAGGCTAAACAATAACGAATACATGTATAAAGAAATAAACAATTCCCAGGATCACATTTCGATATACATGACTTGCACGAAGGCCAGCAACAAGCACAAGTGATAGTAAACTAACTGTACAATGAAATTCACTGTAATTTAAAACTTTACATAACAGAAACATTTAGTTATTTACATGCTGTTTAATACATACATTTACATGTCCCTGTACATCGAAATAGATGCTACATAAACTCAAAATAGTAAAGTACTATACTCTGGTGTCAGCTAGCTATACTGCGGGGCTCTTGCCACGATCCTCGGCTACACCGCTCGCACTGGAACC…
>TCONS_00025539 LG04 6595968-6733018
ACTACAACAATATAAACATATACCAGCGGTCAAAACTGCTGGAAAAGCATACAAAAACTGCTGGTAATATTTGCTCCAGCAGTTCTAAAACTGCTGGTAAAAGTGTAGGTGACCGTTACAATATCCTTGCCGGTATAACCTTTTTCCAGCACTTTTACTAACCACTGGTGAAGATGATCTCTAGCAACAGTTCTTAAACCGTCGTTAAAACTATAAGAAAAACACTGGCATAAGGCGCATGTACCGACAGTTTTTGACCGTTGGCAATTTGAAAC
>TCONS_00063424 LG09 10426988-10428090
TATTGCTGCTAGACGACGAAGACATTGAAGGAGGTCCTGCCGGCAACCAAAGAATGTGAGAGATCTAATTCTTCATTGCACTGTTTTGGATGTGAAAACAATAATGGATATGTCCCGGAGCAATGGAAATGAACAATAATGGATAGGTCCCGGAGCAATGGAAATGAACAATAATGGATATGTCCCGGAGCAATGGAAATGAACAATAATGGATATGTCCCGAAGCAATGGAAATGATCTATCTTGTATAGCTTGTACTAGCATGGAAAAACATTGCACATCAAAACTTCTCATACCTGTGCAAATCCAGATCGACTCTTCTACAATTGTTGCAGCTATATTCGAGAATCAGATAGAAGCTCCGGTTTCAATTATTATACATTCTTTAAGTGTTGTAAC…
>TCONS_00035056 LG05 10769368-10772509
GCACATCCAGGAAGTGGTCACCTAACTCCTGCTCCCCCACTGCCGCTGCCGCTTCGACGTTTGGCGCCCACTCCTCCGACGACCTATGATTTTTGGCTCTTCTCCAAAAATATCCTCTTCCACACCGTGATTTTTGGCTCTTCTCCAAAAATATATCAGTAATGACTAAAGAAGATTAGATAAAGTTAGCAAAATTGTACAATAGAGGTCATGAGGACCAAAGTAGAGCTAAGAACAAAGTGCAAAATAATAAACAAAACGAGGATGCATTCAACAAAAGCTTTTTCGAAGAGATTAAAGCTGCCTGCTTGAAATAAACATCTTCTGCCTCCTCTTGGTTTATACCAATTACCAAATGACGCGAAAAATTTGGGCTCGCCAGGTGCTTTGAAATCTCGA…
>TCONS_00022427 LG03 15994728-15997820
GAAAACCCCACTACCACCTTCCTTCTCGTCCGAGGATCTGGATCGATCTATTTGGTGCTTTTACTATCCACGGAGTTGTTAATTTTAACATTTCCCCTTTTCAATCCTAGAAAATAACTCAAATCAAAACAATTAAAAGTTGGGGGATGTCAATCAAAAGAAAATTGGTTTAGGGATCTAGTTCAAAATGGGCTGTTGTTGTGGGGGGTGGTTTTCATATTACTTAAATATGGACCCTGTAAGACTGTTTTGCAATTTGATTTAATTCATTGATTAATTCACCTCGACTCAGACCTTCTCTTGAGCCACTTTTTTGTGCCTGAACACGTCCTCTAATAAATTACCAGCTTAACAATGTTTAGGAAACAACCTTTTTCTCTTAGTCCTATAGTTTATTCT…
>TCONS_00135680 scaffold_1055 15937-18977
GCACAGTTTAATTTAGAGTGCAATTTGTTAAAATTAGATCATTAGTGTCACGCCCCGAGACCGCCAATTTGGTCGGTTTGGGCCCGTACACAGACGCCGAACGAACAGAACCTTCTCTGTTCGCTTAAGGCTCAACAACGACAACAAACATGTATAAAGAAATGCCCAAGAAAAATTTCAATATACATGACTTGCACGAGGCAAGCAACACAAGCACAAGTGAAAGTAAACTAACTAAATATTTCATACAATGTATCTTAATTACTTTAAATTAAATACAAGGCTTACTAATTATTACACACATTCTTTTACCTTTATACATTGCCCTTTCTCAATTAAACAATTTACATTTCCTTTCATCAACTATAAACAGATGAAATCTACAAGGTAAAACTATAC…
>TCONS_00100351 LG17 8558788-8559919
ACATTGGATATACTGCCATATATCCGGTTGCGTATGCGGTTCAGAGCACCAACCGCATCTCATATTACATATGGTGTCATGCGTCCGGTCCATAGTGGAAGCCCCTGGGCATGCTAAAGATCCACCACATGTGGGTGGATGCACTCCGCACACACGAAGCGTCCCAAAACCCTATCACAAGCAAGGAACAACCCTAAGAGTCTACAATTAAATTGGTATTACTAAAAAGGTATCAAAGTCTAAAAACTACAAAAGTATAACGAACATTATACATACACATCCCCTAGCCATTCAACTTCAAAACTCCCTCACTCGTCTTACCAGTTCATACATGTACAGTATGCTATAAATAATACCACTATCTGGGGTCCTCCTCTAGTAGTCATTACCTCGGGTAGG…
>TCONS_00022160 LG03 829331-831833
TACTTTTGTTTTGTTAGTTGAGTTTTCTGTTGGCGAAAGTGAAGTGGCCTAGCAAGTTATCCAAAACCAAAAAGAGGGAAGGAGACATAAACGGAAATATGGTTGCCTGTAATGGTTATTGGTTGAAGAACGATCTGCCTAGAAAACTTTTCCATTTCTTTTTTTCTTTTCTTTGCAGTTTTGATGCAATATTTTTGGCAGTTCTTTCCCCTCTCATTTCAGTTTTTCTGTTATTTACTTTTCTATTTTTTTCTTATAATTTTCACCAGAGTGCTTTTGTTGAATTTTTTTTCTGTTGGGAAAAGAATAGAGATTGGCAAATTATTCAAAATTAAAAAAAGGGAAGGAAACTGATAAAAGGACATATGGTTGCCTACGAAGGTTCTCGGCTTGAAATAC…
>TCONS_00044489 LG06 9803086-9803628
GAAAACTCACTACATACGTAATCGAATCCAAGCACAACAACAACAACAACACTATAAAAGACCAACCAAATTAGATCTTTGTAGATTAAGCAAAGTTCATTAAACTCATCATCATGGCTTTTGAAGCGTTTCTCAATTCTCTGGAGCATGGCGTCGGCGGCGGCGGCGACGTTCTAACGAAGATCTCTCAGCTTCCGGCCCGTCCGGATGTCGAGCGTCCGCCGCGTGCTCGCCTCGCTCTCCGACGTTCCCGCAGGCTCCGACGATCCCTCCTCGGCAAACCTTAGTGATTAGTTTTGATTTATATATCTCGATTTAATCGAAAGTTGTGATGAATTTGTTTGATTGTGAAAGGTTTGTTGATAATTGGGTATGTTGAAGCAGTTTTAGCGTTACTTG…
>TCONS_00068192 LG10 4450484-4452490
TGGAAATCAACTCAAATAAGTTAAGCGTCTCACTAACTGCCAAGCTAAACTACTCGTTAACTATCATGTGTACGATATTGATTCATTAACAATATTATTTGGTATATTCTGAGGTTCATATAGCATTACTATCTCAAAATTCTGCGATGGTTTTATTCTAGTTGTTTCTTTTTTAAAAAATTTATCAATATGTATTAAAGAGTTAGAACTTTTTCATATGATTATGTATCACAATATTCCCAGGATATTCCCTCTTTAGCAGCACAAGCATCCAAGGAGCACTCAGGAATATCCTATGTTGTCACAGCACCTCTTGGTTTGCATGATCTTTTGGTGCTAGCTTCATCAGTCCTCAACCAGTTATACCTTGATATGGTTATCTCTGCTGTTATGTAAGAC…
>TCONS_00071071 LG11 10442950-10444245
CAGCCAAACAATAAAATCAGTAATAAAACGGTAAACAGTATATATATCATCAGATACTGAAAGGAATAAGCAGAATGCTTTCGCAAATGATGGAAAAATTCATCTTATATATCAGTACAACTGTTGAAGGTGCAAAACTACTTTGTAGAGCCCTGTACGTATGAACTTCATTTACAACATACAGAGGGACAACAACATGGTTCACTAGAGAGGCTAAAACCATATTTACATGATTAAAGTTAAGTGGATGCTCAAATATGATCATCTATCATCTAATAATCAATAAGCCACGCCACCAGAAAAACCATCTCCGTCATGAAGCAAGCTCTCTGTTAACCAGTAACCGTCCCAGGAACCGCCTAGTCTCTGAACCATTGTAAATTCAAAGATCTCTTCTTC…
>TCONS_00008276 LG01 18863722-18866779
GGAAGGCTCTACTAGTCGACGACTCTTAGTCACTTGCAACTACAGGAATTTGGAGTCTCCAAGTCCTCTAGGTTTAGATTAAAACTCAACCCTTGTACAATGCTATAGCTTAAATCCCTGTTTCGGTTTAGGTTAAAGCACCAAGTTTAACCTTCGAAAGCTCCTAAAAATCAGCTGAGATTACTTCAACAATCTGTCGCAAACCTGCTGCGAACCCCAGGTTTAGTCTAGAGCTCAATCTCCATTCCACGTAAGTTGGGGCATCCCAAATCAGCTCTCGATTGCCCCTATATTCAGCTCAAAGTGATAATTAAAGCTGCTGAAAACAGATCCCAGAAACAGCATCATTACTTCCTCGGACATCTAATATAGCTTCAATATAAGGCAATTAGTGAATTA…
>TCONS_00061541 LG09 3325355-3327481
GCTAAGAAGAGTTGAAGGGAATTGGTGCTGGCAGCTTTGGAGGCTTGAGGGCTGAAGTGCAAATCTGATCCCAGCAGTAAACTTCTGCTGATTGGAAATACTACAAGACCTGGAAAGCATCTAATCAAGCAGCTTGACGAAATTGGATTCTTTTACTGTTTTGAGCTGAGAACAACCTGTCAAAGCTTAAATTAAGGAGTGACAGGAGTTGAAGCTTGACTGATTTGAGTTGTCGAATTGAGAAGTTGTTGTTGTTGAAGCTGAGGGCAATCTGGTAGGAGCTTAAACTAAGGAATGGGTCTTTGATGCAGTAAGCAAGCAATCCAGCATCTGATTAAGTGGCCAAAGTGAAGTGAAGACTTGTTAGTGCTGCCGAGTTCATGAATTCAGCTGAGAAGG…
>TCONS_00134644 LG25 3137965-3143800
AATAAATTACAGACGCCTAAGAACTTTCTAATCCTTGAACAAAATTCAGTAGTAAAGTTAATGTAAAAAATCTAATATTTCATGATTAGTACCTACACTTCATATTTGAAAGTCAAATGTTCTTAAGCATGGATTAACTAGTTTATCGTTCAGCACGGATTAACTAGTTTAGCGTTTAAACGCCATAATGTGTGGGGGTAAACATGTCAACAAATTACTCAAGGGGGCATCAAGTAAACAAGAAATAAATATACAAGAGCTGCTGATAGAATTAAAAATTACACATGCAGTTAAGTGCACTATTTTCTATCCCTGTATAGCATCTCTTGCAGTAGTCTTCGCCCGTGAAGTTCCGTTGGCATAAAATGTTATGAGCTGCCGCTGTGTGCTATTAAACCT…
>TCONS_00067932 LG10 4482083-4488236
CTTGACTGCTATAGCAACAAAGATGTCAAAAAATTAGCCTGCATTCGCAACAACTGATACTGACAATCATTCTGTCCAATGATTTCGTAACTTTTCCAGTTAAGATGGTCGCGAAAGAAGTAATTCCAATATTGGTAGGTCGATTTATGTCGATCAACAAACCAATTTTCCGGTCTATATTGTAGCTGTATGACTCCATTCTCCTTAATTTCATACCCCTTTGTCACACCTGATGTCTGCTTCCCTCAAAAACCATCCGCCCTCTAAGAAAGGAAAAGTAAAAAGAAAACAATAGCAACTGCGACAAGATAAAAGACCATGAATAAAGGCGAAAACAACTCGTCAAAATGGGGCATGTAGACTCCCTTCCAGCCTATTGAATAGTGTAAGGCATAAAGT…
>TCONS_00056899 LG08 6004900-6006036
CGAACTGAATGCGTCAAACAAGTCGAATTCTTCACTTGATTACAAGAAAAGAAGAAATATACACATGCAATCTGCTGCGAATACCTGATAGACTGAGTTTCCTAAGATGGTATTAGCTATTGCAGAGCCAAACGGGAAGTCCTTTGAAATTTGCTGCACCAAAACTGACGCTCCAGTAAGTCGGTTACCTTGTGAATCCGCAACGTGTATAGTCACAGCTCGCTTCCTCTTCGTTCTGACAATTTGCTGCTGGTGCATTCCCCATTGCTCGACTGAGAATGGCTGCAATGAAGCGCTTGTAATAGAGATCCTCATAGCATTCCTGAAAAAAGAGCACAGAGGATTGAGAGGATGAATCCAGCACGAATCCACCCTTAAGGAAGGACCAGCACCCACTTT…
>TCONS_00098958 LG16 11137845-11138926
CAATCAACTGTGTAAGAAAAGTTCCTTTCACTTAGAAAGGAGCCCCACCATCATGCAATATATTCCCATTTAATCCGAGATCAACAGGCACTTGCAGTGTAATGTTTGAGACGATAAAATCAAATCAGAGATGTGCAGGAACTATGTTACAAAAATTGCATGCAGTGCACCATAGATAGTCATGATTTATACTGTAAAACCTCCAGTAATAAATTTCCAAGCCAGGAAGAAAAGAGGAGACGAAACGATTAACTAGCAAGAGGGAAGAGACCGTGAGTCACCATGAAGCAACTATTTCAGTTTGGACTTGGCCGAACTTTTCAGTGGTTTCGCTACAGAAACAGGTTGAGTACTCCTAGCTGCCTTCTTTATACTGTATGTTATAGATGAGAAGGCACA…
>TCONS_00087553 LG14 6718526-6719112
CTCCAACTAGTAGGAAATTCCTTCACAGCAGAAATTTCAGCATTTTACTTTCTTTTTCTTTTATAATTCCTGCAGCAGTGAATAACCAATTCCCACTACTAATAATTCTTAGTAGAGTAGTCAATACAAATGTTATTACTCAAATCAGGGGAGAAGTATTCACTTACCTAATTCGTAGCTCATTCCAATTCTTCTCAGCTTGGAACAACAAGGACCCTCAATTCCACCAAGCCTTTCTCTCACAGCCACCGAATTTGATGCTTGTTCAGCTAAGTTCTTCAACTCGGCAGCATCAACTACCCAAAACCCAAGTCTGCCAATAGTACTTCACAATTCATCTTCATAGTCTCTAATACTCCTCAACCAGGAATTAAATACTAAGTTTACCTGAACTTGAAG…
>TCONS_00020897 LG03 13540407-13543389
CAAATATACAAAACATGCACCACGAACATTATCAAGACAACAAATGGCATGAAAAGATCAAAGAAGCTAAGGAGCTTAACACAACCTAAACATCATATGATCATGTGTAACTGATAGATATACACGCATAACGTCAATGTGCCTACCTTGAACAGCAATGAAGCATAAACAACAGAGTTAACTATTAGATTCTAGAATTGCTTCTCTCTATTGGGCACTGCGACCTCAATGCTTCTCAGTCCATCTTTAATATTGGAATTAAAGCCCAAAAATATAGATAAAATCGACCCTTTACTTAAGGACCAGAAGTGACAGTACTTTGAAATGAATTGTCTAAATAACTATCAGTCCCAATGGAAAAGAAACCAGGAGGAAAGAGCTCATGATAATCTCTAGAGG…
>TCONS_00040914 LG06 4934064-4940382
TTACATTTTGTAGTTGTAGCACACTGGACCTTTGCAAATTGCGAGGTTCGAGTGTTTGGATGTATTTCGAGCTTTTCCACACTTGGTGGAGGGTTGTATAATATTTTCCGACCTAAAAAGTTCGAAAACTGGAATTCTGGACAAGTCCTGAGAGTTTTTACTCTCGGGGACCGGTCCCTGGAAGGAGAGACCGGTCCCCCAGTGAGCAGTGTTGCGGCAGCCCTGAGGTAACCGGTCCCTGGCGGGCGAGACTAGTCTGTTTTTGCTTGTCGGTGGGTCGCTTCCACCGAGGCACGAGTTCTCGCGAGTATTCACGAGGGGCAGACGTAGTTGCCCCGCAGACGGTCTCGGTGTGCGAGTGCAGTTCCTCACATTTCCATTTCCTTGCATGCTTTCTTG…
>TCONS_00008853 LG01 605742-607858
AGCTTTGCAAAAGAGTTATTGAGGAGCTTCTCAACAGGATCTAGCAAACGAACTACAGTGTATCAGAAACTGTTGAAGCTTAAGCAGATGTATTGTCTCAGTAGAGAGCTGATCCAAAACAGACAATTAGTTCCTATCACCTTTCGGTAGGGGTTTTTGATTAAACAAACAACTTCGCAAAACGAAGGAAAAGAGAAGGGACTACAAACAAAACCAACCTAGGCTCCACTTTTATATGGATAAAATCGGTGACAATTTGTAATGTACAGAAATGAGATTTTGTTGATACAGGGCCCTTCTTTGCGGGCTACCTGCGTGCTTTCTTTCGACCTTTCATGCTGGTGGTATCGTCGGATTCTTCTTGCAGGGCTTCCTCCTTGATGTTCTCCGCATCGCTCG…
>TCONS_00029651 LG04 5959111-5964637
GGTCCTTCTTGATAAGTGCGATATTGTGGCAGCAACATCTTCATCTTCTGACAGTATTTTTGAAGTAGATTTTTGTAGGACACTCTTACAATCACTTTATTCTCCATGTTTCTCTTTTCTTTAATGTTTAAATATCAACTTGTTTTTAAAAAAATATCATTCTCCATTCACTATTTATAGGCTTGAAAAGGCTTCTAAAAAGAAATGACACATCCTTTCAAATATAAGGTGTCCCAATATAAAAGAGACACACCTTTTTAGATTTTAAAAGACACAACTTTTCAAATTTAAAACTATCAACTACCCATTAGTTAATAATTACCGGTGGTCAACAAATCAACTCTCCAATCATTACATTCAACAAGATGCATCAATGATATTAATTATCTTTTTGTAACT…
>TCONS_00016346 LG02 14452957-14470869
TTACGGTACTGCTTTTAACTGAAGCAAGATGATTGTGGAAGAAGCTCTTTGGATTCCTAGGACAAAGCAGCTCCTTTTTTCTTTCTCAAAATGAGTAGGAGAAAAGATCACTGGTCCTGGGCTCGATCTTAAAATGCACATGTATATGGAAGTACCGAACCATGCCGACCCAAAATTAACCCAACCTGTTCCATGCAGTCGTAATTTTGCTTGGACTCGCGACTTAGAACCGATATCTGATGAAGTCAAAACCACGCGAGTAAAACCCACTTCGTTGGATCTCTCAAGTTGCATGAAAGCCAAATAACGGATATCGTGAGTTCCACCTGGCATCCACTTTGGGCAACAGACTTCTGTAGAAACAAACACCCCCTCAGTTCTGCAGAAGGGTTATTTGTC…
>TCONS_00101588 LG17 7662175-7663368
CTTTTACCAAATCTTGAGAACATCCAACCTCCTTGTTCATGGTTATGTGATTGTTTTTTGAATATTTATCTCCTGATGGTTCGAATTAAAATCATTAAAATATGATTTATATCAATCTACAATTGTTGTTGATTCTACTGTTATCTTTATCTTGTATCTTCATGAATTTTGGTTGTGTGATTTCCCTACATTCTACACGTTAGTCAAAATGCCCTCTAGGTGTTCGACAAAATGCCTAAGAGAAAGAATATGTCATTTTTGTTTCTAATTTTGATCCCATCTGGTTACAGGTTGCAACCTTATGTTTCAACATCTGAAAAATTGTTGTTTCGAGCACTAGAACCTTCGTTTAATAATTAAAGTTCCATTCATGTTTTCTTGTTCCATTGAATTGTCTAG…
>TCONS_00007840 LG01 23828157-23830468
TGACAAATATATTTTGTGATGATACTTACACATCAAATTCATGTAATACACATTTGTTATTAAATAATGTACTGATACTCCGGGTGCAGGGAACAATTTTGTTTTTCACCTCACTTTACCTCGAAGTGGTTCGATTCTTCTGGATAAGAAAAAATCGAAAACAAAACAAAATGTAGAAAACGATAACGCCCAATTATATGCGTGTACGAGCATAAACCTCACAATTTTTTTTTTTAATTTTAATTTTTACCTTTTAAAAAAAAGGTCCAAATCGGTATCTCCTCCTTCGTTTGGTCAAATAGGAAAGCAAAATGATGGGTTTGTGCTTCGATTATGCGAAAGTAAGTTGACGATGAGAGAGAGCACGCTGGTCGGCAAACATGCATGGGGACATGATTG…
>TCONS_00028577 LG04 12513116-12516873
GCAAAACCCTAGCGGAGCCCCCAAATTCCCCAAATTGTAATTGGGCGCCCAAATTGGCGTTTAGGGTTTCGCTGGAAAAAATTCCTTCTTTTGCGTCTACATTGCCTTTGCTGTTAAAGCAGAGGATGAAAGAACTAGAGTTAGATCGTTTAGGCTTATTGTGATTTAAGGCAAAGGTGATAAGTTGTGCTCCTTTTTTCGCTTTATTCATGTAAAAACTGGAGGGATGTTTTCTTCTTCTTTTTTTTTTTTGTTTTCTAATTAGCCCTTTTACTTTTGGTGTTTATGTGAAATTGGCACATATATAGAGGTCCCGGTTTAATTTTGACTACTTGGTGGCCTAACCTTGGTGTGCAATAATAATATTTTTGGGCATTCACTTTTTTGCAGTGTAAAATG…
>TCONS_00124319 LG22 4516743-4517759
ACTTAACCCTCATGCCCTCAGCTCTCTCCTCTCTCACTCCCACAGCCCCTCTCTCTCTCTAGCTTTCTCTCTCTCTCTAACCGGTTGGGAGAAAAGAAGAAGAAGAAAAAGAGAAGGAAAAAGAGAGGAAGAAAAGGAAGGAGAAGAAGGCGAAGAAGGTTTTGAAGTCCTTCTTCATCTCGTTTTTGGCCTAGGGCTTGCTTTGGAGCAAACCCTAGAGGCGAAGACGGTTCGTCGATCCGACGAGTGGGCGCGAAGATATCGCTATTCGATGCGCTAAAGGGTTAAAGTTAACCCAACGAAAATTAAGCGGCGACAAGACTAGCACGAGAACGCGTCTCGGAGTGTTTGCGGCATCACCCAAGGTGGGGGAGTGCCATCCCGAAGTCATCGGGCCAC…
>TCONS_00092266 LG15 307711-312458
GGCTTGGTTCAACCAAACAAATAATTTTTTAATTTTCGTCGGTTTTCTCCGCAGGTTTTTATGATGGAAAAGAATTACGAACCTACAAGCTTCAGGGAAAAGTTTATCCGCATATTTACTGAATATGACCTGGTTGTGCGTAATTCTAGGAAAGAAAAAAAGCAAAAGATTACGCGCTCAGGAAGAGCAAGAAACCGGAGAGAGCCATAAATCTGAGTCACTGTGGTCCAAAGAAGAATTAGATACAAGTGACATGGCCATGGCATGCAATCAATCTTTGCATGGACCTTGGATGGGTCCATCATCACAATTAGCCTGCCTAGTAACTGCTGGAGCTAGGAAGGGAAAAGACACAAATTGAAAGGGGGATCTTTTTCATTATATGTTGTCACACTGTGT…
>TCONS_00025235 LG04 3238462-3241962
GTTTTTAAAAAATCTAACTAAAATATTTGAATTCCTCTCTCTCATCTCTCTCTAGCCGTCCGATAGAACATGCTTCAACCTCTGGGTGACACGTGGCATGAATCAGGCTGTTGAACAATCACAGTGAAACGAGCTATAAAAGGCACTTCATCTCCCCCATACCTCATTCTCCCTCCAAAAACCCTAGCATGGTGCAGCGCCGCTCCTCCTCGCTCTCTCCCGATTCCAATCACCATCTCGAAGAGCGTTTAACTCGATCGATCGGAGTGGATCGCAATCACCATTTCGAAGAGCGTTTATCTCGATCGATCGGAGTGGATCAAAATGTCGGATGACGATTTCGGAGTTAATACCCAATCCATGGACCTGATGACTGCACTGCAGCTCGTGATGAAGAAA…
>TCONS_00029555 LG04 2020604-2022694
GTCAGCAAAAAAGAAAGAAAAGCAAAACTTAGAAATAAAAATTAGTCCATGAAGTTTGACCAGGTTCTAATTTTGTTGTCAGAATTCATATTGTAATAGTTTAGTTCCTGCAGTTTGACCTTGAATGATTTTCATCCTTTTAAGTGTCAATTCAATACAAGAAAATTAACCATGTTATTGATAGAAGTTCATAAGAAGTATCAGTGTCCACAAAACCATCTATGTTACTGAAACTCCACTAACCTTTAAGCATCACGTAACAATTACTGCTGACATAAGCAAAAGAGGGCAACAGGTTCGTAATTGTCAGACTAAATCTAACAGATGCATATTTTCGATATGGGTATTACAGATACAAAATATGATACATTCTCATGAAAAATTGCATATCAGACCTTA…
>TCONS_00055725 LG08 4486559-4490091
CAGGAAACAAAAATAAAACAAAAGAAAAGGTATAAATGAATGATGACCAAATAAAGGGCTTACTGGTTCAACTATCTCTACTCTAACACAAGAAAGAGTAGAGTCGACACCGACTTCTCTAGCGATCTTCGAAAGATGGAGTTCCCTATCTAGCCTACATGTTTTATTCACCCAATTTTCTGTAGACCTTTCCTGCTTGTAGAGAATATATACCGTATAAACCCTGCTCGCTTAAATATTTAGGCAGTATTTGGTTCCACGTAAAGAGCCCGAAAACAATTTTCAGATTGAAAAGGAATTTTCCTTGTGTTTGGTTCCACGTAACATGCTTTTCAGTGGAAATAATTATACATATCTTTAGAAACACATTCACTTTCATTTTCCGTAGACACAAACTGG…
>TCONS_00031703 LG04 2044728-2052777
GGGCAGTTGAAGAATGCACAAATGTAAGGTGGGGAGCTGAAAAATATAATACTCAAAGCAGTGTTAGTACATAAATTCTAATATAACTAGATAGGCCTGTTTCAGATTCATTCATGTCTAATTTTTGTCGGCTCTTACAACACTTACGGCAACAAACTTAATCAGCATTAAATTGCAAATAAGACTCAAAACCTGAACCAACTGTCCCTAACGTAAGTGACAAAAACCTTAATAATTGATATCTGAGATCCTAAGCTTGAAGCCCAGTTGTTTTACATTTCTAGGTAAATTTATTTTTAGAAAAAACAAAAAAAGGAGAACAATGCTAATAGCATGCTACCATTCTCTCAAAAAAAGAAGAAAAAAGAAAGACTCAGAATTGAACTAAAAGAGAGCTTT…
>TCONS_00036835 LG05 14823954-14826341
GCAGTCGAAAGAGGCCAAAATAAACCTCTATGCCCCAGAAGTGGAAACTTCAATTTGAAGCCTCTACTACTACCATAGCAAAAAGCTGCTGAGGAAAAACTTTAATAAGAATGTAGTCAGTACTTCTTGGAATAGCTTTACCCAAACAACACTCTAGTAGAAATTCCAAAAAGCGTAAAACAAGCCCTTAATATGTTTAACTATGAATAAGAAATGAAACAGGATGCGAACCTTCTCATATACATTTATTCTCTTTAAGGCCAAGACACGATGAACAGGTAGAGAAATAGCTCGTTGAACGACACTGCTCGCTCCACAACCAATGGCACCAAACACATGCATTTCATGAGAAGCACAACGATATGTCTTCTCATCAGTGTCTGTTACTTCTGTTATACC…
>TCONS_00093872 LG15 9684070-9685537
ATATACACCTTGGAAGAGGGAGTTATCAAATTTTCGTATACGTTAAAATCTAAATTTTATCTTGAAATTTAGATTTTAAAATTCAGATATATATCTTGGAAGAGGAGATAACTCTCTCTTCCAAGGTATTTCTGAAACTGCAATTTTGATGAATATAAAAAATTTGGTTAGTGTAACTTGGGTTTTAGAGGTGCTTACGCACAGATATAGTATCGCACTGGTATGCAAGTAAAAGCCAATGATATGATCTTGGAGATGATCAGACTGCCAAAGAATTTTAACATCAGATTGAAAATATATTTAACCACTGCATAAAAATGGCAAATAAATTAAGATCATATAAACATTATCAAACCATTAAGGGATCCCATTTTGATTTCAATTTGATGAGTTTGAGAG…
>TCONS_00125737 LG22 3610772-3611490
ATATCGCCCGATGACGATTGGGTTTGCGCTTGCGAGCGAGAGACGCTAGGCGTCGTTGAGATCGGTTTAAGCTATAGGCCTACGTAGGATTGGTGGCCCTTGGTCCACCTGTGGAAACCGATGGTCGGTGCGGCTGACAACTCTGTTGGTGAATTTTGGCTTGAACCACGAATGGTGGGTTCATATAAATTCGTCGCAAGAGCGAATGGACATTGGTCGTGGCTTGTAGTATCCAAGAATAAAGAGAGAGTAAAGTGGTCTCTAGGAGACACTTGAGTAATGATTAGCCACATGAAACCTCTCCCCATCTGTTTGATCAAGAGTTTTGAGGTATGA
>TCONS_00131959 LG24 4102775-4104347
GGACATTGAATAGATCGAGTGGCATGAACCTAGAGTTATTAAACCTAGGTTGGACATTGAATAGCTCGAGTGGCATGAACCTAGTGCTATTAAACATAGGTTGGACATGAAATAAGCCTAGTGTTATTGAACATAGGTCGGACATTAACCTAGTGTCATTGGACCTAGGTCGAGTGTGTAAACCTAGAGTTGAGATCTAGGAGAAAGTATATAAAACCTAGTGTAAGTGAACCTAGGTTATGATGTAAAGAACCACTTAGTAAAAGTAAACTAAGTTGTGAATCATAGTGGCAGTAAGACCACTAGAAAGTGAATAGAATAGACCTAGAAAGGTCGTCGACATAGGGTAAAAGAGTAAACCCTTAAGTTGTGAAAATGGATTCCGGAATCCCTAGGATT…
>TCONS_00031060 LG04 5230696-5233913
TTTTAATAATGATTTTTTTAAAAAAAATCAAGCCCAAAGATGTAAGGCAGAATTACAAAATTGATCTTACAAAATTCGCGAAACAATCAGCAACCCAATTGGCTTCGCGGTATACTTTCGTGATACGAACATCCAAAACTGGAGAACAGCAAAAAGAGCTTTTCATTTCCCGAATACATATTCTCGATGTGTTCTATGTTCAGTCAAATTTCTCCTTTTAGAATCTTTACTGGACCGGCGTATTACATTCAGTGCATAGACCAGAGATGTTAGTACAGGATGAGGCTCGAAAAGCGCTTCTCTTTATAGCTGCAGCTTCAGCGAGGCCGCAATGGTTTGCTTTGGAATGTACCATGGTTCGCACTGTTACTTGCACTTATAATAAATACTGTTCTTAAA…
>TCONS_00113253 LG19 10246899-10249354
TTTTGAATCACTATCTTCTATTATCAGCTGAGAAACCTATTTTGTAGAGCTACTAAAAAAATCGTGCATCCGAAAACACAAGTTCATATGCAAGAACTAAACTCAACTTTTACACAAGAAATTGGAAAACTAATTTAATTACACGTCACCAAACTGCATGTTGGTTAATTAAAAATAACATGCAGCTGAAAACTTTCAGCATGATCTCAGGTTTGTCTTCCTTAATGTGATTGGAGGCCCAGTGGACGGACTTAAATTTCAATACTCATCTTTAAAAGAAAATAAAATAAATAAGCAAAAATAAAAGTCGATGCTAACTATTCTACAGGTAGGATTAGCAAACAATCCACAATAGTAAATCAAGTATATACACTCCCGACATAAGCTTTTGCTTCTCTG…
>TCONS_00126355 LG22 2020770-2037060
CTAGTAAGATAGGTGAAAAATAAATCTGCGGCGTGTACTAGATGAAATTAGGTGAAGAAAATCAAATCTTTATTTACTAGCTGCGAGTGTATTTAGTATTGCGACATAAGCTATCGCACTCAAATGATACCATGAATCCCATGAAACCATATATGGAAATTTGGATGGCCTAACCAGAGTTTGAAGTTGATTACATCAAAGAATCCCACTAGGACTTCGATTGCTTCAAAACTACCTCGTGGACAAATTGGCCTCTGTGGATTAACCAAGTATATGTCAACTGATATGAGTCTTTTCAAAAACAGTGTGTGTGGCTCTTTCTTTTTATTTTTGCGTCTCACAATCCAAATTCTTGGCCTTTAATGTCAAAACAATGTAAAACAACTTTCAAAGCTCTGC…
>TCONS_00132256 LG24 1337485-1340287
TACATAATAGCGAATAATGAGTTAATTACCATCAGGGCATGTACCGAGATCAACAGTAGATGCAAGATTTTTTGCATGACCTGCAGCTCCTGTTTCAACCACTTTCATCCTAAAACCTGCAAGCTGTGTCAGCTTGTAATAAAAATGCTAAGATATGACGATAATGAAGAAATTATTTTTGAAGCTCCAAATAAAATTTAATCCATCAAAGTGGAGTATTTGGATGAAAACATGAACAGTTAAAAGATAGGAAATATCAACTAGCCTTACATCGGAGTATTATGTAAATCTAGCACAGACGTAGCGGTGTAATAATCATTTCTCTTCTATTCGGAGTAAAAACCAACAAGCCACTCATTTTCTTCTCCATCTTAGTTCTCTTAGACGAAAGGTCAGAGG…
>TCONS_00078666 LG12 9953151-9953885
TTCATCTGTTTTGTATTTTTTGTAATGAAATCGGTGCAAGTCATAACGCCAACTATTGAAATGACTTCGGAGTTGGTGTATAATGACTCCAAGGACATAAGTTTGATTTGGAAGAGTGAATTTCTCCTGAAAGGACAATAAAAATAGAGAACAAAATATATAAAGTTAGATATGTAAAGAACTCGCTAGAGGAACAAAGGAAAAAGTTGATACATTACATGAACAATTTTCACCATCCTATCGATGGAATGTAAGGGTATTTTACTCCACTTCTCTACATTTAAAGGAGCATGCTGTCTAACAATTTGAGCTGTTTCGGTAATAAACTGTTGTGCATTTGTACCCACTGCACGTTGTAAATCTTTAGGCATCTCAACTCCAGGTTTGGTCTTTTCTTCT…
>TCONS_00146645 scaffold_545 23225-26329
TGCCACGATCCTCGGCAACAGCACTCATACTGGAACCTGTAGTGGTGTCAACAACTAAGATCTCACGTCTCGGAATGTGTCGACAACTAACTCTCGCGACTCAGTATAAATAGAACTAGAACGGCCTCTACCGTAATTAGCGCGTCGTCGACCTGAATTAGAAGCTTTTCTAAGTTGCTCTCAGCTTTCTAAAGCTTCTTTTCAGCTCGGAACACCAACAGAAGCTCCACCAAAGCTGTAATTTCAGCACTTCTCACTTTGCAGGAATTTCCTTTATATCAGGAATTTCATCACTTTCTTTTCTAATTCCTTGATTAATTACTTCATTCCAATTGGTCTCAAACCAGGGCAGCCCCAATATGCCAACTCCACTCAGCCTAGTGCTCTCAAGTTTGCTAA…
>TCONS_00053328 LG08 843134-843599
GTGGCATAGGAGAGCATAGATTCCTAAGTCTGGCAGGGTCATCCGTTAAATTAAATCAGAAAAGCTGGGAAGCGACACCAGGACGGATGGACGAATAAAAGATTCCGCAATGTATAAAGCTTATTTCCTGCTACATCATGCTCTAGGAACCAAAGCTAAGCAAACACACTCTCCTCTCGGTAATATTTTTGGTATAATTATGCACCATTTGTAATGTTACATTACCGACCCAATTACATACTGGATGAACCAAACACAGTAATCCTGACAGGATTGCCT
>TCONS_00096217 LG16 2690882-2693273
CGAGGATAGCTGCTGTTCAAGCTTTCTTATCCGAGCGGTTTAGGTTTAGATTGAACCATTTCTTTTTATTGGATTTGTCTTTGCCGTCGACACTGCCGTCCTCCCCCAGACTATCATATCTGGACTCTTCAGTAGTGAACTTGCCGCTGGCGCTTGAACTCCCAGTGGAATTGACGATAGTTCGAACTGTCGTGAATGATGATTGTATACTATCTCTTTGCTTCAGCAGCTCATCTACAGCTTGCTTTTCCTGGCCATATCTGTTGGTCACCTCCTGAAAGCGTGCCAAAGCTTTTCTGTACTCAGTCTCAAACTGCCGCAAATCATTTCTCTTTGCTAAAATCTTAGCATCTATTTCTTTGAGCCTCTCAGTTGTGTCTTCATATGATTTGGCACAGA…
>TCONS_00121694 LG21 752328-753723
TGTCGGTTGTTTCTCAGAATTACTTAGACGGCACCAAATAGTTGCCCAAAAAGTGCAGTATTATACTTAGTTTCGACAAAATTCAAGTAATGAAGCATCACCCTTTTCTTAAGGGTCGCAAATAGATAAGTACCTCAAAGCAAGAACTTTAGTACGCGTATCATTACAATTGTACCTGTCCGGTGCTCTCTAGACGCCCTTTATAAACCCGGCCAAATCCCCCTTCCCCTAAAAAGCATTCTTGCCTAAAATTCTTTGTCGCAGCCGTGAGCTCCCGAAAAGTGAAAGTCTGCGCAGAAATATTAACACCCGAACCGTCCTTCTGACCCGACGGCTCCCTCTTCAAGCCCAAGTTGCTTCTAATCTTCAATATATCGGTTCCTGAGGATAGCTTCTCGA…
>TCONS_00085809 LG14 75485-78760
CGAGGTGTTTTTCTGAGCTGGTAAGCTACCAGAAAGACTATTGTTTTCAAGAAATTTGCTTAAACAACATTTAAAAAAAGGTTAAAAAGGGTTTAACAGAAACAGATTACCTCCAAGATAAACTGCAAAATTAATCTGAATTTTCTTATAAGTAGCTGAGCAAACTCAAACTGAAGAGGGACGGAGGAAGTTGACCCGTAATATTGTTAAAGCTCAGATCTCTGTAGTAATCAATTGTAAAAGTTATTTTTTGTACATATAGGAAATAACTAGTGAAAATCAACTATTATGGAGAGAAACTCATACAATTGCTAGGTTTAAGAATTGTCCAAAGCTTGATGGAATAGTATCGGATATTTTGCAGTTTCTCAATACCCTGCGATAACATATCAAACATCA…
>TCONS_00042729 LG06 3785647-3790881
CTCAATGCCACTCGTTTGATCATTTGTAGTAAGTTTTCTAGTTAGTTGACATGCTACTCGCTCATGTTTAGTGTTTCTACTACACTAGTTCAATGCCACTCATCTAGGCTGTAACATACCGAACTTCTAAAACTTTTAAGTTACGGTGTACATTTGGTTGAAAAGCCATTTGAATAGTCCCGGTGGAGTTCGGTAAAGTTCTGGAGCAATCGGGCGTTTCGGTGCGCGTAGGTGCGAAAACGGAACCCGAAAGGCTATTTTTGACCATGGACTAAATCCAGCATTAGCGTGGATGAAAAGATGATGAAAACATGCTTGAAAACATATTTGGCGAGTTTCGGTTCGATTTGAAACGAATCGGATGTCAAACGAGCGAAAACGAGAGAAAACAGAGCGAAA…
>TCONS_00021790 LG03 421967-422922
TTTTTGACGCTCTCAATTCAATTTTTGATGATGATTTTGGTCGACTTTCAAGTGGATTTGGATTTTTCAGGTCATTATTTGGAGCCAAACACTTTAGCGCGGGATCAAAACCTGCTCCTAACCCAACTTCTTAGCAGCTTAACAAAAAGTTCTTTTTAAAAATGTGAACAGTGATCTCACGACACCTAAGTGATACAAACAAAACCATAGGACGACGAAGTTGATCAAAATTCATCTGACACAGAACAAATTTCTTAGATGCCTTAGAACAGGAACAGTATCGTTTGGAGAACTAAGTAAACCGAAACCACGGGGCATCGATGCGAAAATGTATTATACCAAAAGACTCCATTGTGATTGTTGCCCTAGAAGTTTACCCGACACACAGGAATTGGAGGG…
>TCONS_00035761 LG05 9586095-9587971
ATCTGCCCTAACCCTCTTCGATCTAGCATAGCCGCCGCACTCCATTTCGCATCAGCCACTCACCGACGGGGTTGATCGGCGACGGGGTTGATCTCGAGGGTGCTCGTATTCGGCATGCGACGGGGTTGATCGCCAGCCCTCTTCGATCCCTCTCAGCAACCTTCATTATCTTTCGCAGCCCTTTTCGATCCCTCTTACATGCGACGGGGTTGATCTCGAGGGTGCTGGAGGCGTTCGCAGGGGCGAGCGATCGCGGGAAGCGGCGGGAAGCGATTCGTGAACCAGATCTGGGCCTCTCGAAATCCTCCTCCGATCGCGGTTTCCGCTGCTGCGTCGGATTCAAGAGCCCTCTTCGATCTCACATGCGACGAGATCGGCCGGCGGTCCTTCACGCACGGT…
>TCONS_00082663 LG13 1877969-1880899
GGGACTTAACGGATTTTAACTAATGAGGGGTATTTATGATAATTTTAAACATATTGGAGGGTATTTGTGATATTATTAATTTTAGAAAGATATGGATGAAATTAATAGTTTCTAGAAGGGCATCTATGAAATTATTCCTACTTTTAACTATTCGCACATTATTAATGTACCCGACTCCGAAAGGGTAAGCTTACCGCAGGGCGCACCAGCGTTAGGGCATGTAGAGCTTGTTGCCGCATTTGCACCGCCACGCCTCCGGGTAGTACTCGGCGATGACCGGCGTGCCCGGCGGCACCGGCACATGCACGGGACTGCACGGGGTGCAGTCGCTGCACTTGGACGCGCACCGCGGAGGGTACGACCCTGGCCCCGCGCTCAGCTTCCGACGGTAGAAAAGTC…
>TCONS_00100688 LG17 647396-649411
ATTTGTATGAACAAAACAACCATTAGATCATAAAAACTGCTTACCGAGATAGAGACAGAAGAAAATTCACCAATAACTCAAATTCCATTTCACTTGGAACTCAGATCCCATTTTAAGCAGCAAAGCTAGTAATCTGGCAAGGCAGCATCTAAGCTCAGAAAGTAGCACTTCTTTACATTATAAGATAAATATAGAATAAGAAAACAACCTCTGCCCACCAAAAGTCTGGGACTTGCAGAAAGGTAGTCCAATTTCTAGGCAAAAAAAAAAAAAAACAAATGACATTGTGATCTACTGGGCGGACGGATCTGCTTAGATTGCCTAAAGTAAAAGAACCAACAATGAGAATATACATCTACTTGACCAACTGAGCAAGATCGGGATCATTCGTGTCCAAAT…
>TCONS_00145460 scaffold_3431 98-600
CTAAACAGCATCATCCTGGAAATTTATTTTACAAAAGAGTCCGTACATCCACGACAAATCATCCACCTTATCATCCCGGAGCAACGGACGACATCCGGAATGGTCTTTCTCAAGAACTTTCCTTGCATATACAGAGACTAACTCATTTTGCACTTTCTACAGCAATTGAAAAGCAATGTATGTTAGAGTAACAAACTGCATTGGAATTGGGAAGTTGTGGTGAAACAGGATGTCAGGCACAAAACAAGCATCATCAAGTTCAAATATTAATTAGCAGGCTAATAAGCACAGACAGTAGTATTATTAGAACAACTTGGATCAGCTTGTTGGACATGTGACAGTGACCACAAACAACCAAGAACTGAATTATGCCAACAGACTAGATTGATAAGGACTTTT…
>TCONS_00029677 LG04 8297356-8301795
AGGCATCAATGGGTTCCACTAAAACCATTTTCAAAGCATTTAGACCTATCTTTAGAGATTTACCATTATAACCCTCATTTTGGAGCTCTAGGTCTCAATGGGTAAAAATCCACTATTAGAGCTTTGGTTTCAAGCATCAAACCTCTAATTAGTATGCTAGAATACCTCTAAACCCATTCTTAGAGCTTAAAACCAAACTAGAGAGAAATGCCATTAAAGGGCTCAAGAAGCTCACCTCAAAATGAGCTCCAAATCATGGAAAAGATGAAGAAGACGAAGGCGATCCACCTCCAAGCTTCGATCTCCACCAAATCCACTCTTTTTGGGAGAGATTTAGAGAGAGAAAGAGAGGGTTTTCTCTCTCCCTTCCATGCGTGTGTGCGTGTGTTGTGTGTGCGG…
>TCONS_00060291 LG09 10502081-10503642
CCCGGCGACTGCAAACAAAGTCTTAGTGGGCTTCATATAATTGAAAAGCACTTTTGAATATCAGTAAGTATTTGTATAAACTTACACCACATCCTCAGAACTGATATAATAAAATATACATTAGCTCGTGTCGTAAATCTTTCGGAAAGAAAGAACAACTTCTAAGTATAAATAGAGCGAAAAATGAGTCAGATCAGATCTTCCACTTTCACCGTAATCGAGGAGACTGATAATTGGCCTGTCGGCCCGAGCCCAATCCTTGATCCCTGCGGCCCGACCCGCCGTGAATGCGGGCCACGGGCCGCGGGGACGTACCTTTCGACCTGATCGATCGGCTTTTCATCGAACCGATACTTTCGAGAACCGCCACTACTTCCTTCATCGACGGTCGGCTTTGAT…
>TCONS_00097455 LG16 10919960-10921387
AATGAAGAAGAGAGAGGCACACAAACAGAGAGAGAGAGAGAGAGAGAGAGAGCATTCTCCGATCAGAGCTCTTCTTCTCGGAGGAACGATTTGGGAGAAAAATAAGATACGAATTTAGAGGGTGAAGTAGGGGATTTGGGGGATTCAATCTCACAACAGAGAAGAAACTGTAAGAGCTGTATAAAATTCAGATTCGTATTTTCTTTTCCTCTCTCGAGGAAAGGTATCGTTTTTCTTCTGGTTAATTGCCCTCGCGATTTGTCTAATTGCTTGTTGTGTCGATCTAAAACTAACAACGATCCATTTTTTGATCGTTTATCAGAGATGTACATGGGTTTGTGCTCAACAATGAAATCGGAGTTCCTCAAAGTTGAACTGCGTTAGAACGGAGTTTCCACG…
>TCONS_00103221 LG17 712695-713979
GTTTGGCAATAGAATAGAGAGCAAGCTAAAAGATCCGACAACTGGAAACCGTACCTGTAGATTCTAAAACATTGCTGTTGGTATCCAGCTTGAACCAGTTGTTGGGCTAAGTCATGCAGGAGGGGCACGATCCTTGGGGGAATAAGAGTAGGGGTTTTGTATATGGCCGTTTCCAAGCTTTTTCCTGAGTGCTCAGCATGGTTTGTGGTTTGAGGGTTCTTGCTATCTTGCTCCAGTGATGGCCGCAAGGAGGTGGGAAGGCAATCAAACAAGCGATCAGGCTCGATAGGTTTGCTGAAATCAAAACGGAGAAAACAAATTAGTCAAAGCGGCAAAATAGTGGCATCAAATAACAAACGAATGTCTAGTTAGTTGCTCGGCAAATACGCCTCTTCACAG…
>TCONS_00142138 scaffold_1991 9504-12648
CTGGATTCCCAATTAGTTAGTCATTTGGCTTACTTTGGCAAACTCAGCAGGAGGAACTTTGTCTCCATTGTTTAGCCAACCATCTTGCAGCTTCTTGTAGGCCTCCCGCCTCATTAATCTTCCCTTGCTTTTCACATAAAATATGCCTCGCTCGAGCTAATGCGGATTCAACTCCTCTCGAGCTGCAATTACATAAGAAGGCCAAACTCCCTTGCTGCATAACCCTTAATTCGCGTTCCGATTGCTTGTCGACACTTGCAATCGGCCTCCCGCGGCACCCGTATTTGGCACGGCCCGATACTGCAACTGCGCCTCAACCGTGCTCCGCTTCGCAGCCCCGAAAATTATAGGTCTTCGGTTATGTGCCACGATGCCTCAAATCCATTTCCATGATTTTAC…
>TCONS_00067938 LG10 4833659-4834710
GCTAAATGGTATTCTAGTCCAAGCACTTTCTTGTATTCAAAATTTCAGAATTTAACTTTGCTCTGAGTCCTACAATCTCATTTATAGTTAATTTACCCAAGTGACTTAATAAAGCAAAGATCTTGCTATGGACAAAAAGAAAATTACAGCACAGATCCTTGACAAGAATGTTAGGAGCTTTGTCTTCTAAAGAGGCTGCAGAGGAAAAGTGCATCACCTGATCCTGCTGTTCATGATGTTTTGTTCAAGCTACAACTCATTTTTGGCAAAGTATAAACAAAAGATCAAAGACAAGTATACATCAACGGCCATAGATCAATAAAAGCTTCCAGTCTCTTCCAACAGTTGTATAATCCTAACTAGGTTCACCTTAAAATGGACACATTTTATATGTTTACA…
>TCONS_00043583 LG06 2193275-2193832
TTCAAATCCCCAGCACCTACCCTCTAAACAAGCTATAACCAGCTTCAAGACCACGGGGAAAAGAGGAACTCAAATCAATTCACCGAAATTTAGATGATGGAATCCAATTCTAAGCTCTCGTCCGACATCGATCTAATTTTCGAGCAAGCCCCAATCCCGCAGTAGAAAACTCTCAACGAACTCCAAATCCTAGCCCACGGTTGCTAGTGTATCAATTCCAGCCCGCAGGGAGGAAAATGGAAGAATATTTTATGAGAAATTTATGGTTTGGAGGAGTGAAAATGGAGCTTCCTGGTGTTGGTGATAGAAAG
>TCONS_00077403 LG12 5201398-5202773
GTGACAAAAATATTAGATTGCTAAGAATGAAACCAAGGGAATGATTTGTATGATAATCATCACCAACTAGTCAGAAATGGAAGTTCACAGTATCCAAAGTAACTCTTATGAAAATTATAGCATCCAAAATAATTAATATAATCATCACCAACAGAGACTACTCTTTTCACAGTAGAACTAAAGGAAGTTAATTGTTTTGAGGGGGGCAAAAAATGTTCATTAAATTAATAGAGGATTTTTTTTTAGTCTCTGAAATCAAAATCGAGCAGAGTAATAAACAGGGTAAGTAAACTATCACAGATGAGTACATTCTTTTAAATAGATTGCAATCAAATGCAAGATGCAGAAGAGGAAGCACATCATTTCTACACACCCAATACCAATCAATACTAGTTATAG…
>TCONS_00079503 LG12 10996876-10997518
GGGGACGGGAGAGGGTAGAGTCACTGCCGCTCCGGATCGGAACCGGGTCACCGCCCCGTTCACCGCATCGGGTATGCTTACCGCCTCCCCCTCTCCCTCTCTTCCTCTTGTCGTATCTTTCCCTTTTTTTCTATGTGCTTTTTTTTTTTTGTTTTTTTGTTTTTTTATGTTTTCACTTAATTTTGAGGATAAATAAGCATACTTTTGGTTCTCAAACTTTAAAGCGTGTCACGTTTTGATCCTCAAATTTTAATTTACTATAGTTATTGTAATTTAGTACAATTGAACTGAAAATTAAAGTTAAAAATTATAGTAAATTAAAGCTTGAAGATCAAAATCTCACACACTTATAGTTTGAGGACCAAAAGTGTAATCTAGCCTATTTTTTATTTGAAATTT…
>TCONS_00030783 LG04 9153580-9160289
GCCGCACCTTCGCTGCAGGCTAGCCGCAGGTTCAAGCCGTCACCTGCGCGTCTACAGATCCGACCCAACTCCTCCACCATATCTACGAGGTGTCATCGTCGTGGTGGAAATCGCTGAGAAATCGCTGAAGAATCGTAGGTTGCTGAATTGGGGTCGGGTGGTGCACGAAAAGGGGCTTTTGCCACAACAACGTGAGAATTCAATTATTCGGAAAGCTTTATGAAGTAGGAGTACCGCTGAGCATAGTTCGCGGTGATTACCATCAACTGGACATGTGGTTTAATGGGAAATCAAGAGTGGATTCGTCATCTTTCGGAAGATTGTCTACAATATTTAGCAATGCCATGATTTAAAGAAAAAAGAGAAGGAACTCCAAGCAAAGGAGGCAGAACTAAGCAA…
>TCONS_00087419 LG14 1344224-1346845
TTGAATCAAACATGTGATTTGAGCAGAACAGAGCTAGAAAGTTAACATTTCAATAACAAAATGTCAACGGTCGACACCATATTAAGAGAACTACATCACACATCTTGTAAGTACAAGCATTAGTACAAGCATATCATCAAGCAACATGAAATAGAAAAAGGTTTCAGGATAATCTTTCGCTGCTCAAGCTTTGTTCGCAGCTATTACAACACTAACCAAAATAAGCTTTCAGGATACTCTTCCCACGGCATTCCCTACAGCAAGCACCAATTCATTGTTTTAAAAATATCTGTAGCATCATCGTCGTCTGTGTCTGCTTGCCTCTGCAGAATAGTCGTCATAGTAATCCTTCTTAGACTGATGACGGGAGTCTTCATATCGTGCCCTCTTAGCCTCATG…
>TCONS_00083372 LG13 7426350-7428499
GAGTTTTTGTATCCATGTATAGAGACCACCTATGTACCCACTTTTAACTCTTGTATTTGGGATTTCCATTGTACTCGCTTTATGTTTTATTTAGTGGTTTTACAGTTTTATCCATATCTCTTGTTGTAGCTATTAGACATTTACTATGCTCTGATATTCCTGGATGTCTTTTATTATTGCTTTTATTATCGTTGTTTTTAGACGCCTTATATGTTGTAGACATATGGCGGGTCTGGACACGCGCCGGGCGGGCTTCCGCTGGGTCCCGGGGCGTGACATGCTGAAAGAGAGCTTTAGAAAGAGCCACCTACAGGAGAGGCTAGGGATCGTGGCAAGGGAGTCGCGTCTAGCTAGACATAGCTTGCTGTTTTACTAGGTGATCACCTTGCTACTCGTGCC…
>TCONS_00009997 LG01 10717142-10718569
AGAGCTGCTAAAATAAAAACATATATAATAACAAAGGTTAACTATACATACATAACATCCAAGTATACAAAATTACTCGCTCCAGCGAGATACAAATATCAGTATATATAAGAACCAAAACTACAACTACCTGTAGCTGGTGCTCCTCTAGCTCTGTAACTCGTCGGGAAGAGCTCTAACTCGCAACACCCTTTCCACGATCGGTCTCCACCACAGCAGCAGCCGAAGAAGATGGCTCTTAAAAGCTAATCCACGACAGTGAGAAGTCGATAGAAGAAAAAATTCCGTGCTCGCCCGGCCTCCAATGGCGCTACCATGACGCACACACTCGACTCGCTCGCTCGCTCGCCTCGCTCGCTCGTAACAACGAACCCAAGTTCTCCTCTGCTAATTAATTAG…
>TCONS_00083794 LG13 8346162-8348232
AGGTAACCCCTTCATCAACTTGATTACATCCAACTTCTTCCGCTCTTTTCTCTCAGCCCTAAGAACAAGTTTAGGGAGAAAAAGTTTGATAGAGTTGGATTCTCCCCTGTGCTGAGCTGCGAGAGGTAATCGAGATGGGAGATGATGCTGTTGGTGTTGTTGGTGCTGAGATCAACTTGATAAGATCCTAGATTAAGGTAAGTTGATGCCATATTGAATTAAAATCGAATTGGTTAGTTTAGAAAAGAGTTAAATGATTAAGTATTGGCTGCCAAAAATAGAAGAAGTGGTGAAGTTGAAGCCCCTGCTGGTCCGAACTGAAGAAATCTGGAAGAAGGAGCTTCGATTTGGGGGTTAATTAAGTCATGAAGGAGATGGAGTGTTTGGTGTATTGAGCTG…
>TCONS_00107068 LG18 6116672-6118900
GTTTTGATGTTCCCATAAACAAAGAAACATTTAAGGGACCAATGCATGTTTTGATGTTCCTATAAACAAAGAAACAATTAAGGATTGAGTAAGCATGCTTTTTCATATTATTCAAATGTCTTAATTATGCTCCATTTGTTACATTACATATGGTAAAAAAGTACGATCCGTAAGAAACATCATGCTGCATATATCGCAATGAATCGGTTAAAATATATATATTCTAATTTTTGCAGTCTCACAAGAAAACAAGTGATCCTTAATACTAAATGAGCAATTAGATATTCAGAGTTTAAAGATTACCAGGAAAAATAACCCATCTTATAATATCATAAAAAAAGTTTAGCACACCTGGAATTCACCGTCGCATAATTTTATTTGAGACATGATTTTGATTCT…
>TCONS_00123807 LG22 7188555-7200436
AAGAAGTCCAAAAGTCGCAAGAACAGGGGCAAAAAACCATCAATCCCCAGCCATCAATTGTAGGTTTAAGTCGCAGCTTGTATCATGGCACAACTCTTTTTGAACTGCTGTGTTTCATATTCGGATTTTGTCTCGCTCCACTCGATCCGAGATTGAGAAGTCATCACTACCAGAATCACTCTTGTCATGCATCTACAGCCTTCATGCTTGTTGCTGCTAAGGGCACGGACCCAAAAAGAGAAATCAAGTCACTGAGACATTTATTCCTACCCTGTTCACGAATCTTAAAGGCTGTCATGTCGTATCTGCCGATCTCATTCATCTTGCCTGTTAGAAGTTGGAAAGACAAATACAATATCATACCACTGACAAAATGTGATCCGATTTCATTGTTTTCAA…
>TCONS_00143716 scaffold_2385 9456-11068
TATAGTTAGAAATATTTTAAGACAAGTACAAAATAAAATAATATGAAAATATTTAAATAGTTACTACTTTTCTACTCACCTGTCCTTCCTCACTATTCCAAAAATCAATTAAATGCTTCCATTGATCAGGAATGACCCTTGGATCACGATCAGCTACACGATCCTCATAAGTTTTATGGGCATCATAGTGCTTTTTTTTCAATTCACACTTGAAGTCCTTCCATTTCTTTCCAAGGGCCTTTATAACCCAAGACATACTATCATCTTCGATATCATACTTTAACTTTACTAAGTTCCATAGTTTTTCTTTATACTCTGATGGTACTTGCCTCCAATCTTTATATATAAGAGGTGCATCGTTTCCATTTCTTACTACAGTGCCTAAGAAGTTTGTGAATT…
>TCONS_00119665 LG21 709960-711329
CTGAAACAAGGATGCTATGATCAAAATTCTTGCACAATGTAGATCTTCCCTAAAATGATTGAATCGTCAGAAAGCTCTTCTAGATGCTCCAAGGCAAAATGGTCAATGATCTTTTTTTTGTGAATCTTTTCTGATATTTACTGCTGGCTACAATGGTAATGAAAAGTCTTAATTGCGCGATTTGCAACTTGCAGTATTTGATTATCATCTCATAGTTTCTTTGAAAGTTCGTCATTGATGGTGTGCATCTATCCTATGAAATTGATTACAGTATCCTTTTTGAGTTTTGACTCCATCATTCAATAAGTCACAATGTCTTGCAAAAAATGCTATTTGTTTGTTTAAAGCATTATGTCATGTTTTCTTGCAGCTCTTTCTTGATGTTGAAGCCATGTGTTG…
>TCONS_00087552 LG14 6718526-6719108
CTCCAACTAGTAGGAAATTCCTTCACAGCAGAAATTTCAGCATTTTACTTTCTTTTTCTTTTATAATTCCTGCAGCAGTGAATAACCAATTCCCACTAATTCGTAGCTCATTCCAATTCTTCTCAGCTTGGAACAACAAGGACCCTCAATTCCACCAAGCCTTTCTCTCACAGCCACCGAATTTGATGCTTGTTCAGCTAAGTTCTTCAACTCGGCAGCATCAACTACCCAAAACCCAAGTCTGAACTTGAAGCTTCACAAAAGTGTCCTTCGGCTTCATCAACCTCCTTTTCAGCTCTACAGGTTTCTTCTTAGCTCCAACAGCAAGAAGAACTCAGCTCCACAAGCTTTTCC
>TCONS_00022087 LG03 15584732-15587017
ACCTACTTCTCAGAATTTTAAAACTAATAAAATAAAACAGACAAACAACAACGGGTATGTAAAATTAACAACAAATGAACCGGGCAAATTGGTGAAACATAGTATTATGCACTTAAATTAACTTAATTCAAAATTAATGTTACTCCACAAGAATGTTAGAAAGAAAAGCAGTGACTCTATAGTATCTCTCAACATAAAATATCCACAATTCCTCGCCTATTGGGTAGTTGAATATTGTTGCATTCCATATGCTCAATTTGGGTCCTAGATCTGGAGCCTGACAAGATCAACACCATGAAAAAAGAGGAAGACAAATTGTCCAAAGAAAACAAGCAACAACAATGAGCATCACTAGAAACAGAAAGAGGATCAAGCACTCAAACTATTACAGTACATCAT…
>TCONS_00039328 LG06 5239059-5242315
CCCCCTCCCCACCTAACGCGCACCCCACTCCGCCGCGCAAAACCGCTACCCCCACCGCACCCCCTTCTCTTCACGATCAAAACCCCCACCCCCTCAACACTCTCTCTACCTCTCCGACACCGATCTCCCTCTCCGACACCGACTCTGATCTCGCTCTCCGACACCGCACCAACCTGCGGGACAAGAGAGGCTCCTATTTGCTCTGGTTTGGAATTAGTTGTTCGGATTTGGTACTACTCGCCTCGACCCCAACATAGAGAGAGTGATCGCTTGGATTGGGGGTTTCGATTGCCCAGTGGCGTAGGTGAGCTCTCTTGGTGCGCGATAGATCGGCTTCGACTCCTTCTGTTTGATGACATTCAGCCGCTAATGAGATGATGATCAATGGTCGTATAAGGA…
>TCONS_00031825 LG04 7486304-7487098
ATCAAGAAGTCTCTTTAATTTCACCTGAGTGTAAAGCTTTATCAGCCTCTCTGCAGCTCGGACACCAAGGGAGTTCCACCTAGCTTCCTCCAATCTGGGTGACCAAAGTCACCAAGCAGCAGCCTCACACTGCTCTTCACAGCACACCTTCTTAGCTGCTTCACATAGCCCAATCCTCCAATTCGGCAGCTCCAACTAGTAGGAAATTCCTTCACAGTAGGAATTTCAGCATTTTACTTTCTTTTTCTTTTATAATTCCTAATTCGTAGCTCATTCCAATTCTTCTCAGCTTGGAACAACAAGGACCCTCAATTCCACCAAGCCTTTCTCTCACAGCCACCGAATTTGGTGCTTGTTCAGCTAAGTTCTTCAACTCGACAGCATCAACTACCCAAAACC…
>TCONS_00114630 LG20 2929400-2932865
ATCTCCAATTTTTTAAGTACATAATAAAGAGTTTTCAAATTCAAACTAAATAATTCAATCTAAAATAAGTACATTTCATTACATGGTCCACATCCAAAATAAAGGATTGTCGAATACTAACACTAACATTGCGTAAAAATTGCACCACTCATTCTTACACAGGATCTCAAGTGAGCCCACAAGTCCAACCGACTCTGGAATCCCCCCTATTAATTGGTTTCTATCAAGAAGCAAATGTTGTGCATTGAGGAGTTGATCCAAGCCCGGAGACGCATTCATCGACATCGGGAGAGTTCCATTCAACTGATTATCAGCAAGGTCTAGCCAAGAGAGGTTCGAAAGCTTATCGACACTTAGAAGAAAAACATGCACCTTGAACGAGTATTGCTGGGCCAACTG…
>TCONS_00079925 LG13 298451-299861
TTTTTCCGCTTTTTATCCCTCTGCAATTTCTTCGTGGTGACTTGTAGCAATGGCGGCTAAAAATGGCCCGACGGATATTGAAAAAGAGCAGGTTTTTGGGATGGCGGAGAAAGAGATGGAGTACAGGGTTGATCTCTTCAACAGGTAAGTTCACTTTGATTTATGAGGACTATATCTGTCATTGGTTGTTGGGCTTTTGAGGCTACTACTGCTTCTCCTAACAGCATTACTCGAACAGCACTAAAACCTTACAGCCGGGACAAACCTGCTATTAATATATTTCATGGGGTCTCCCTTTTTTCCTCAGGCTCTTCCACCTGTAGATAGCTTAAAACTCCACAAAATACACATGATTGCACAATTTATTCGCAAAAGCAATCTCTATAAGATATGAAATTC…
>TCONS_00008052 LG01 8162475-8163820
CGGCATAACAAATCATATATGAAAGCATTATGATTAGCAGCATTAAGATGTAAAAAAAAAGATAAGTGTTGTGACCTCTTCAACTATAGGCCATTTTTATATTTGTGAGGAGCATCAAAAAAGGGATCTTTTTTCACCTCCAAAACATTCGGCTTCGTTATAAAGAGGAACCACGATCGTGACGACGCAATCGGCGAGCATGGTGATGACGAACCAGGCGCTCGCGAGCATGAAGGCGTAGGGGTTAATCAACAAATATTAGAAATAATACGTAATTATATCAAAATTGGTGATGAAACAAATTCGCAAACTTGCATAATTGGCTAGAAAATTTAAAAACGAAACTCTTAAGGGTGATGAGAGAAACTAAAATGGTAAATTATTAAATAGGGATAAATA…
>TCONS_00146641 scaffold_545 23200-26925
TCGGCTAACTAAGCTGCAGGGCCCTTGCCACGATCCTCGGCAACAGCACTCATACTGGAACCTGTAGTGGTGTCAACAACTAAGATCTCACGTCTCGGAATGTGTCGACAACTAACTCTCGCGACTCAGTATAAATAGAACTAGAACGGCCTCTACCGTAATTAGCGCGTCGTCGACCTGAATTAGAAGCTTTTCTAAGTTGCTCTCAGCTTTCTAAAGCTTCTTTTCAGCTCGGAACACCAACAGAAGCTCCACCAAAGCTGTAATTTCAGCACTTCTCACTTTGCAGGAATTTCCTTTATATCAGGAATTTCATCACTTTCTTTTCTAATTCCTGCTTGATTAATTACTTCATTCCAATTGGTCTCAAACCAGGGCAGCCCCAATATGCCAACTCCA…
>TCONS_00093871 LG15 9680217-9684483
GAGCGATCATATCTATCATTGCCTCTTCAAGGTAGATAAATAGATAAGATTGAAGAGGCTTTAAAAATTAGAGATCGATATAAATATTTGAGAAAAAAATCAAGAACACTTGATAAACAATTAGTCATCAACTCCTTTAAAAGAATAAGATCAATTTATCTATATAAATTCATTCCACTTTACAAAAATTCAAACCTAGGAGTGCTGAAATTGCTAATTTGATAAAACCATTTTACATAGACACTATCAATCCCTAAACATAAAAATACAGGGTTCTTTCTTATAGCTAGAAAAAATCGAGCAATGGTTGTATTGAAAAGCAATGAACCATCAATACCAAAGAAACCCAAAAGAAAGTTGATGAACTTCATGGAAAAAATATAAAAGAACATAACACAT…
>TCONS_00099206 LG16 2559778-2574230
AACTCCTTCTCCTCCTTTCTATCTTTAAGAGAGAGAAATAGAGCTTAAAGAGAGAGAGAGGCTTGGTTTAGGGCACCAAGGGGAGAAATGAAAGAGAGAGAGAGCTATCTCCCATCTATACCCCTTCACATGTGCATATTTGCACAAAACACCCCTCACTATCCAAGTTGTGCACTGCCCCAGCCTGGGCATTTTGGGGCTACAGGGACCGGTCCCTCTAGAGGAGGACCGGTCCCCGAGAGCAAGTTTCCACAGGGTAGCACTCTGCTACCACTTCCCACGCGTACGGGGTCCGGTCCCCCCTGGAGGGACCGGTCCCCGAGAGCAGAATTTTTGTGCACAGAGATTTTCTGCCACACCAAGCTACGGGTATCGGTCCCTCTCGCCAGGGACCGGTCC…
>TCONS_00124249 LG22 381401-382797
ACTAGTTTCTTTGAAGTTTTCAACTATGTGTGATGAATTAACTCCTAGGATGACTAGCTACCTAGAAGGCTCCCTTTCTTCTTGTCTTTTTGCACATGCAAATAGTTGAAAACTAAAGAAAACCAGTAATTTTGCACATGCAATAGTAGTGAATCTTTTTGTTGTATTTTCTTAGTATCTTTTTCCTTCCTTGTACTGAGATATCGTACAATGGGATAGACATTAATGTTTTTTTGTATTGCAATAACTCCAACTACTAGTTTCCTTTGAAGTTTTCAACTATGTGTGATGAATTAACTCCTAGTATGACTAGTTACCTAGAAGTTTCCCTTTTTTCTTGTCTTTTTGCACGTGCAAATAGTTGAAAACTAAAGAAAACCAGTAATTTCGTATTCGACA…
>TCONS_00028953 LG04 7629079-7630793
CGAGCTCCGCCAATTTGGTCGGATTCGGGCATATCGACAGACCGCCGAACGGACAGAGCCTTCCCTGTACGTCCTAGGCGTCACAATCCATATGATGCAGTAGAAAAGGTTCCAACCAGGAACAGCATTCAAACATAAATTGCATAAGTATCAAAAACATAAAAGGCTAACTATGCTATTACAAGCATTCATCTCAAGATTTTTCATTTACAATATTACATAAGCCTTTAGATTTTCACAACTTACACAAATTTGATATAAGTTTGCTTCATTCATACTTATATTCTGACTTAGACTGCTGCAGGGTACTGCTATCTCTGGTCTTGGTTGTAGGGCGCTATTTACGGAGCTAGGCCCTGTCCTCGCGCCGCCACGCCGCTCACGTGCGAACCGTACTCC…
>TCONS_00135287 scaffold_1023 24824-26516
GTATAGCTAAGTTGCATTTTTCAAATCACAGAATAACAAAACAAAAATGTGTTAAACCACAGAGTTTTAATGAAAAACAAGATTAGAGAATGCTTCAACTTCTCACTACTTTTTCTCCTAAGATATCTCCACAACATTTTGTTCTTCAACTCTCATGGCTAGTAATTATCAACCGACCATGAGTCAAAAATACTCTGCAGCCCAGATCGATAAGTCGGGTACAACAGCCTGACGCCGAGCTCGTTCTTCAAACGAGCATTCAATACGCGCTTGTCACCATGCGTTTTTTCCTCGGTTGATATTAAATCTGGTAAACTAACATCACCAAACTCTTTCGCCATATCAGGAAACCTGCTCTCTAACAAGTTCCGAGCGAAAGCAAACACTTCAGCTTGAGGA…
>TCONS_00022695 LG03 15091509-15093015
GGCCCCTTCCTCAGCACCGTTGTCGCCGCCACCGACCCTCCCGATTCATCTCTTGGTCTGCTACTGCTGCTGCCTCTGCTGTTACTGGTGCTACTGCTACTACTACCGACGCAACTACGGCTCCCTACTCGCCCAGATATCCCACTAACCGTCCCACTATGCCACGTTTGTGGGTGAAGCAGGGACCGTCGGATTGGGGAAACAGCGAATTTGTGCTAGGCACTGCCGCATCTTTAACCGTTGATTAAATTTGAGAATAATCTCTGTGGAAGTGGAACTGCTTATATTAGTGTTCCACAAAAACCGAAAAGAAGAAGAAGAGGAAGAAGAAGAAGAAGAAGAGAGTTTAAAAATAGAACTTCTAATCCTGCGACAAAGAAGTAATTGAGAAAAGTAAGC…
>TCONS_00008905 LG01 2959609-2972405
CGCCGTGTATCAAAAAATTGATGTTGAACATCCAATTCAGCAAAGCCCCCAGATTAAACAAATCTAATGAGCTCCTTATTAATTATTTGCCATCAAGCTTTCTTTTAGGAGCTCAGCAGCTAAAATTAGGAGCTCCAACATTTCCAGTCCCGCAGAAGACATAGGATCTGCTTTCTCAGTTTTTGATGAATCTGAAGAATCGGTCGGCTCATATAGACTTTCATAGGTAATAGCATCTGATGCATCGCCAGTCCAGCTGATAGGAATCACAGTTCCGAAAGCGGTCTTCATGACACTTGCTTCAGTTATTATGCTGTTCAATGCTTCATATATTCCTTCGGGGGAAACAGCTGATTTTACATCATCATGCGCCTTCAAAAGTGAAATATGAAGCCTACG…
>TCONS_00078054 LG12 11227804-11235026
GGATGGAACAGCAGTTCCAGACTTATACCGAGTTATACCAACTTACTCCAGGAATACGAGAATAACTGTTCTTGGGTAGGAAAATTTACGTTTGGGAACAAAAGGGGGAACAAGGGCTTATTCCCCCCTTGTTCCCGAACCAAAGGCTGCCTTAATGACGGAAATGAAGAAATCAAAGCCTCTTTGCATGCAAACCAGGTCCAAACAATAATTCCTCGAGAGAGGGAATGAGGGCCTTTCAATTCTTGCAACATTTGAATCTTCTTAGGTACAAGTAGAGCATTACCAGTCTAGGATATGGAGTTTCCAAACAAGGAATGAGAGAGCATTGACCTCAAACAAGAAGACAGACAGAGAGAGCGGTGCAATTATAGCACTGACTGCATGCACTACCATCAA…
>TCONS_00054989 LG08 125556-126439
CAATATTGCAACAGCACTGACACTTAAAAGAGTTTCCACAATCTTTTTTCATCTCGTTATGGTGAAAAATAAAGAGTGCAATAAAATGTCCTAGAGATTAATTAAAAATGTTACAGCTACAAAATGTTAACCAACACTTATTATCTATATAAGGAGGGAAATCTCACCAAATTGTGGCCATCTCACTGTTGGGCAACTGCTGATAGAGTGACTCATAGAAAATCCTTAATGGATCTCTCTGCAAGTGAAAGGATATTGGGGGTCAAAACCCAGCAATTGAGTTTTCAATGAAATATATAAATAAACAAAACACCACTAATCAACATTGCGAGGGACTCAATACTTCTTCTGGAGGATCATGCTTCTGCCCAGGCAAATCAAACACCTTCCTCTCCTTCT…
>TCONS_00083767 LG13 6132623-6135800
TTTCTTTCTTTCTTTCTTTCTTTCTTTCTTCTTCTTCTCCCTCTCCTCCCTGTTTTCTAGCTCTACTGGCAGCAGTGCCTAGCGCAGCAGCCGCAGCTGCTGGCGCAATAGCTAGCAGCCGCAGCCGGCACAACAGCCAGAAACAGCTGCTGGCTGCAACACCTACTGCTGGAGAAGCAGCCAGCAGAAGCAGCGAGCAGCAGCCGCAGCAGCTAGCCGCAATGACTGTAACGGTGGATTTTTTCGCTAGGTAGCAATAGGAAAAAGACGGAAGGGTTTAATTGCGCGAGATGGGAGCCTTTAATTGTAAAACTGATGCTTGCAGTTTGGATTAAATTGGATGCAATCAAAGCCTCAATTTTGAAATTGAGGTTCAGTTGCAGGAAAAGGGGTAGTAAA…
>TCONS_00020975 LG03 14200795-14202599
ATTCGATTTTTCATTAGTGAAGGATTGCAGAGATTGAAGGGTCTCGATGAGATGCTCGATATGACGGGTCGCAAGTAGCTGAACCTAATGCCTTGGAATGAACGACAATTCCGAAGATTTTGAGTTCGTGATGTTTTTTTTCTTCCAATCAGACATGTTTATGTTCAAATTTCAGAGATCAGACATGTTTAGTTCGGCATGCATCTATGTCCCCGCTGTGACGGGATTTTGAATGAAATGAAGATAAATTTTTTAACCATATAACATCAGGTGGTATTCTTTGTTGAGTTAGCATTCAAAGGAGAGAAAAGCTCTATAATTAAATATCTAATACATGGGCACTAACTTTCCAGGGTCCTCTCAAATTTCATCAGCTGAAGTTCCTGCTGCCACTGCATT…
>TCONS_00048750 LG07 1482538-1483601
CTGAACAAGTAAATAGTTCGAAATAAAAGCTACATTTCTGACCGCCGCGCGAGTTTGCTATATCTGGTCTTATCACTACACCCTGTTTGGTTCAGGGTTAAGGAGGGGAATAATAAGTTATCACTTCTTTTTATCTCCAAACACAATATTAAAGAGGTGGGGTTAAAACGGGTTATGGATAACCCATTAGGACTTAGGCCACATCACGAGCAGGGTGACATCAAAGTTGTGCATAATTCTAGTAATATACGAGATAGCTAGAATAGAACTCAAACAACCTTTGCTATATGAAACTCGCGGAAAGAACCAGTGCAACATCACTAGAAAAGTTTCCAGAATCTAGTAGTTGAACATAAATACTCTTGTATGCAAAACTCCAAAGCGAATCTCACAGGGCAT…
>TCONS_00068379 LG10 3724447-3728261
TCACCACAATCAATTCACTAAAACTCTTTGATTCTTTGCTCAATGATTTTAATACAAGGCATCACATTTTGGCTCTGCCACAAAATGATCACCTGATATTCCTTAATAGGAGCTACTATACACTGTTTGAGAACAGAAAAAAAAAGAAAGAAGATACAACAGTTTCTAATGGACTAATCCGCGCAAATTTCTTGAACAAGCAATGATAAGATATGCTCACTCACTTCACTTGCAACTCTGTTCACATCTTCCCCGGAAATCAAATCCACCCAGCCAACATCCCACATGGAATTGATTGCCATATTTGCACATGTGAGATCCCTTTCTAATTTCACGTAAAGATCGTCTTTTGAAGCACCGTCGTCGTCGAACTTACTATAGCTGTTCAGTTTTCCTATT…
>TCONS_00090040 LG15 2809765-2811566
AGGAAGAGGAAGAGGAAGAGGGTAAAGGCAAAATTATCATTTCACAACTCTACTGTTAAAAAATTAACAGCTCTCTAACGGATCCTAACCAGAGGGACATATCTGAATACATTAGGACTTTTGTAGGGATAGCTTATGAAAGTTGAGCTTTGTAGGGATATATCTGTAATTCACCATGTTTGCAGGGATGTGTATGCAATTAACCCTAAATTATATATATGGATTGTGCTTGTACACCCGGTGCAGGCAATAATTTCTCATGTTAGAGGGCCAACCGGAGCATAGTTCATTACGGCCTAGTAATGACCCGGCCCGGCTAAAAAATATCCAAATTTTCGACCCGGCCTAATAACAACAAAGCTGGGTTTATTGTGGCGTCCATTTCGATAGATCGATATC…
>TCONS_00088574 LG14 7109948-7112019
AGAGCCACAAACCCGATTTTCAGCTCAAGAAAGGTATAAATAGCCTCTCAACATCCCCCCACACAAGTACAAGCCTTTAATTTTGAAGGTGGAACTTCAAAACTTCACCAATTGCACAATATATCATCTCCTCTGACTAATAACCACTCTGCTGCCAGCTTCACTGCTGCAGTGAAGCAGCTGGCAGCACTTGATGCTGCTGCTGCTGTTGTTTGCTAGATGTGCAGGGACCAAACCAGCAAGGAACACAGAAAGAGGGATGAGAGGGAAAGTCGCAAGGGTGCTCTTCAGTCAAAACACTGAGAGCTTTGTACTTGACTTGAATTTTGAGATATTGGAATCCTGCAGCATCTCGCTCTGCACATGCCGTAAATTGGTAGTGAGGGCCTCGACACTGTG…
>TCONS_00089023 LG14 5904677-5910760
CTGGTTATCAAGATGAAAAGATCTTCTCTTTTCAGGGAAAAGCAAATCCAATGTGTTCCACGCTGCATGTCGCACAGCTCTTGTTGGATAAGTGGGACCACCAGGAGACGTGAAGCTGTAAAGGCATGCCTTCAATCTTGTGTTTGTAGTCATCCTCAGTTCCAATCCTTGAAGAACGCTCATGCGAGAGAGGTAATGTAGAAGTACCGGCTCAACTTTTAACTTCTGAAGCTGATCAGTGAGCTCAATAACAAAGAAATCAGCTGGACCGCCCACCAAGAAAGAATTTGGGAAAGTAGGAAATTCCTTTAAAAATCTTTCAAGCAAGTAATCTAGATCATAGAATAGAATAAATCTGGAGAGAAGAAGAAAGAGGTCTCGACAGGCCTGCAATGAAAT…
>TCONS_00050722 LG07 1990256-1992191
ACTAGTAATACTATCTCTATACTTATATATAGAATGTAAGATCTTATACCATAATCATTTAGAAACTGATATTTTTTCACTAATCTTATCAACCTAGGTATTAATTGTACTAGCAATGCTATCTCTACATTTATATATAAATAGAATGTAAGTCTTGAACAATAATTATCCAAAAATTAATAATTTTTTCACGAATCTTATCAATTTTTTTTAATATAAAAACTCAAAAGGAATTCCCTAACCTCTTGTATTAGTGAGTGTGAATCAAGGCGTGCAGGTAACATTAACTTCAAAGAAGTTTAGTAAGAGATTATTTTTTTAAAAAAAATTTGACCACGAAAAGCATGACCAGGTTGATTAAGTTTAGTGCAAGATTTTAGTAACCATAATTTGCTAAAT…
>TCONS_00138777 scaffold_1425 98-1115
CTGCACCAACAATTTCAGCAAAAGCACAATCCAGGGCGTCACGCCCTCCACCATCATCATGGCCATATCATGCGGTCCAACCCGGGCGTTCTTGAAAGCCTTAAGAACCCGGGCGGAGTTATGAGCCACCATGTTATCCACCGCCCTGAATTCCGAATACAGCGTTTCCAACGCCTCCGACACCTCGGGGACAAACGGGGCCGTGCAGGATAAATGCCCTCTGGGCCTGGGCGGTCCGCTCCGGCGCTGTTGCGCGTGATGGGCCGAGGATGGCCCCCGACGGAGCGGCGCCGGCCACGTAGAGGCGGAAATGGATAACGCCATGGCTGCGGCTTCGCCGGTGGAAGGCCGTGCGTGCCCCGTCGTTTCCCCTTCTCTGCGCTTAGTTCTGCTCGATTC…
>TCONS_00063804 LG09 12032203-12034684
AGCACCACATATATTTTGAATGAATCATGAGTAGGGCTAATAATGGGCCCAAGCTGGTCCAGAGGCGATGGCCTGAATTGGGCCTATCTAATCCAAGCACAAGCAAAGTCAGCAGGCATAAACTCAGCCTTCAATCCACCCAGATCACGAGGCACTACATAATTTATTTCAACAGATTGTGGAAAAAGTTCATGTGATGCAACATGAGAATTCAAGTGTTAAAATAAAAAATGATTCTTTATATATTTAAATGGCACATGCTTAGAGCAAGAATTACCTCTGCTCCTAATGCATTATGATTAGTAACTTAAGAGGCACAATTGCAGCATTTGGTCAGCTTCAATTGCAAGAAATCAAAACAAATTTCACCCTCTATTTACTTCCTCTTGGCATTGGTGA…
>TCONS_00076081 LG12 5936926-5945091
GTGGATTTTGTAGAACCTACAGATGCGAAGGCAATCCATTAAGAACCCTTACCCCATATTCTGAAATTGGAATTCCCTGCTGTGCCCGCAGCACTAAGTGTGCATTCCTTCGAGTTAACCACTTTCCTGCAGAAACACATGCAATACAAACAAGTCCACAGTAGCTGAAAAGCAACCATATAAGAAAGCCCCATTTTTGACCTTCCTCTGGTAAACAACTCCTCGCACTAGTAAACCATAACGTTCCAATCACTGTCCAAACCCATAAAAAGGGATAGAGCAGAAGAACAAGAACTGAAAGAACCACAATTCTACCACAAAAACGTGCATATCTCTGCTGCCATCCAAGATCTAAGCCCATTCCAGCAGCAAGTCCATTGTCTACAAACATCAAAAGCC…
>TCONS_00073636 LG11 9174105-9176060
AGCCAGTTAATACAGCAACAGCCAATATGACAAAGGGGGGAAGGATAACAAATGCGCCGATTGTTGCGAAGAAAACAGAGTCATCTCTACGACCCACTTCATTGAGGTATGCCTGACGCTTGATGTTTCTTCTCTGCGATATTGTTAAGGAATTGATACTTGCTTTTAACTTTTTACCCAGTGGAATCGTGAACTCATCATTTCTGTCTCCTGTAAGTTCAGATAGTTGCTCCCGAATCGTAGGTAGCTGAGGCTCATTGATGCTTATGGGGCATTTGAGGTCGAGGATGTGAGCTGTTCCAATAGATCCAACTGGGTGCGCGCAGAAGACTCTGCTAGACTTGGTTCTTCTCTGACACCTTCTGATTGAACTGCTTTACAGGGGCAAAAGTGCTTTTC…
>TCONS_00069278 LG11 3571230-3572572
GGCTTATAGAAGTGTCCGTGAGGCATAGGTGATTTATCATGGCTCTGCCAGGTTTCTCTGCATTGATAGTATCATGTGGAAAATAACTATAGGATATCCATGTGCTTACCTCTGGATGATACTAAATTGATCAGATAGTTAAAATTTTTGAAATATCTACTTAGTCACTAGAACCTAATTTTTTTTTTTTAAAAAAATCATAATATCAACATTCATATAATCACATATCCCGAGTTGTGATAATTTGGATTATAAAAGGCTTACTAGTTCCGAAATAATAGTTTGGTCTCTAAATGGAAAATTCAGTGCTTCACATGAATCATTAATTCAAACTGATTCATTTCTTGTTGGATAGAATCAAACTAGAATAATGGGTCCAATCAACTTTAAATGAGATCA…
>TCONS_00054051 LG08 8724858-8727073
ACACAGGAATTCCACATTCTTAGTAATAGGATGAATAGGAATAAGATTTTCGGAAATCTTTTATTCCTAGTAATCTTTCATAATGCGAACCAAACGCACCCTAAGAAACATATCACTATGGTTTTCTTATAAAAAGAGAGAATTTCATATAAGTACTTGTGATCATGATCCTTTAATGAGGGCAAATTTCTACACTGAAAAATGTAGGGAATAACACAGAGCAGATTTACAACCAGTTTCAGGTTAATCACATGTTCATACAGTAATAACATATAGTACCTTCATGTTCATGCAGCCTACATGTGCATCAATCATAGTAACCACTCCATTGAAGTGTACCATCTTCATACAGCCCATAAATTTAACTCACCTTCAATCTATGCCATGTCAAATCAATGT…
>TCONS_00061044 LG09 12825943-12827478
TAAGAGGCTAGTTCCCCATGCTTCAATTATGTTTTTGTCATGTCTCCACTTTTTTCTTCTTCAGTAGATTGTTACTGTGCTTTTAGTATCATGGTTTATAATTTAAAATTAAGAAAAGGAATCATGTTATCTAAGTGGATCAGTGGATGGGATTCTTTGAAAGATGTTTAGTTAACAGTATCTTTTTGAGTGGCATTTTTGTTGTGCAAAATCTGGCTCTGTGAGAATTACATGTATAATCTGCAGCTTCTGTCTATGGTGGGAACTATGGGAATCCTGAACCTGGTCATGGGGCAAATCCTTATCCTGCTGTATATGGCATGAATCCTGTACCTGGAGGTGCTAATGCTGGTCTCCAGTATGGATCAAGTTCTTGGGGTGCCTATGACATGCAGCGAG…
>TCONS_00130559 LG24 1355787-1358448
TTGGTTTGTGTATAGTGGAATGACTCTATTGATTCTCTATCGGAGAAGTCGCTATCACCATCAAATAAGCCTCACTTATCGACCCCAAAGAGCAGGATGGTTTCTCCTCTGAAGTTAGTAGAGAGCAAAAAGGTTTCTAAGCGAAGAAAATTTAAGAGATGGAGCTTGTTGGAAGAAGAAACATTAAGAAAAGCTGTGCAAGAGTATGGACATTTTGCCTTTCGTTCAATATTGTATTGGAAATCAGGAAACTTAGTACTTGAGTTTTTATCTTTGTTGGTTACAATTTTCAAATAAATTGAGATAACAATATTTCTAGTAAATGATACTCTTTTTTCTTTCCTTAATGATGCGAGTTCTTATTTGAGTTGTCTTACCTGTTTTCACGTGAAGGCATGG…
>TCONS_00139769 scaffold_1564 8017-10220
GGTTAATTAAATTTGGTAAATGTAGCTTGTATTTGTTTTTCCATATTACCCTTACGAATGGTAACCTGTTAAGCAGATAACCACTATGCAAAAGTCAATCTCGCCCTTAAAATATGAACGGCTAGATTTAATTTAGCCGGTGTATTGAAGCATTCCTCAAATTCTGAAATTCCAAATTCGTAGCACAAAAGGTACACTGATCAGTCTTCAAACAAATTTAAATCATGATATCACCCAGTAATGACTAGATCAAAGATTAACATCAGACCCGAATCCAAAAAGTGGCAGCAATATGTTGGAATCCCCAACCAAGTAGTAATGCTAAAGAAAAAGCAAAAATCAGAATTACTTTTACTGTGCAATAAAGCTTCAATAAATAAGAAAGCTCTTAGTTACCAG…
>TCONS_00151473 scaffold_976 25254-27727
GTGCCACGGTGCTTCAAATCCATTTTCATGAGTTTACGATATCGCCTCGGCCCTCCAGGCGGAAACGAAGCCTAAACGTCCATTTCTTTAATAACTTCGCAACGGCTCGACGAATCGCCGAACCGACTTCGCCAATGCGTTCATTTACATTAACACCCAAAACACTATTCACTCCAGGCAGTTTAGCAGTTCGGAACAGTCGGAGCCCTTCTGAATGTCCGTTTGGGCTCAAATTTGATAGGTAGGCTCGGTTTAACGTATATTTAGGGCTCGATGCCCAAGCCGCGTCCTCGACAAATGTGCTCGCGCTAGGCTCTCGTGTCAATGCCACGAAGCGGGAAAGCCAAGCTGCGCAATTTATCGTCGTCGATTTCTCCCGACTGCGGCAAACGAAGCCGA…
>TCONS_00138587 scaffold_1404 11439-13449
GGATGGTCTCCAAACATTTATACCAAGATTTTTTTGTGCAACAAAGAATATCCCATAAGCAAAAAGTAGTTTTGCTAGAAAAAAAAATTTTTTCTCAGATTTTTTCTCAGATTTCATGCGAAAATGGTGTTTTTGTTTTTTTTTCCAATTTTTTATACTAAAATAAAAACTGTAGAAAAAAAGTATATCTTTCACGGAAAGATTTTTTTTCTTAGAAAACAATTTTCCACGTTTTTCTGAGAAACCAATCAGCGAATAGGAACTAAAAAGATTCTTTTCCTCATGGTGAAGTATACCCAATAAAGCAATAACAAACATTTTACAAATATACACAAATAGAATTAAAAAGAAGAAGAAGAAGAAGATGATGATTTCCCCATGAAAGATCATGTCTAGTGC…
>TCONS_00124349 LG22 6028065-6029595
CTGAAAATGAGTTAATTGAATAGCAAATTAAGATAATTATGGTTAGGTATGGATTGAGATTCAATTAGTATAATAGGGAGATGCTAATTGGAAGTCCTGTGGGAGTTGGATCTAGTGGGAATCACAAAACTGTATTGTGAATTCCATAAGTTAACTCTAAGTATATAGATGTGTGAGTATATGCATATATAATATATACTTATGATTAAGTGTTGGAAGATAAAATCTGAGTTAAGATCATATGAAATCCTGCTTAAAAGTGAGGTTATTTATCCCTAATTCTCAGTTACTAAAGGAATAGAATTGATAAGAAGTTTAGTAGTAAGAACAAGTATATGTATATGTTAATAATATATACAAGTTGGAGTCGAAATGCAAGTTTTGTTAAGATGTGAATAT…
>TCONS_00027849 LG04 12577547-12664549
TCAGTCTATATATATTCGTGCGAGAGATCACTTGTAAATATTTCGAGGCAACCAACCATGTTTTCGAATATCTTAACTGTACTGTTACATAATTGGCAATCAAATGTGGTTTTTAAATTGTGCAACAGCAAGCTGCCATTGTTTCAATTGTGCAAAGCAGATGATTAATAAAGTTGCTTGCAAAATTTGTGGAAAAATAATTCCCTCGTGTAATCTATGAACTACTTGTACAAGTAAAATATTTTGTTGAATAGCAATTTAGCATATCTAAACAGGAAGAAATAA
>TCONS_00102459 LG17 10927743-10931585
ATCCATCATGATGCACTATTTTCTACTTCTTTTCCAGGTTCATTGAGCAATGCATCATTACGCATTACAACATATCGAATCTACCTAATTTAAACAAGAGCAACTACTAAGTGGAACATAAGGATGAGATATGCATGAGAACACCCATGACCTTAGTCCAATAATTACCTAGAGGAGGTCACCAATATTCCGTCATGAGCATCATCATCGAATGCAAAGAATATCCCAAGTGAATGAAAACACAAACTCCACATATGGCCCATCACTATCTGATGAAACATGATGAAACAAACAGAAAACTCTAGTATGCAATTAATCTCCACTAGCCACCAGTTTGAAAGTGGTGTACAGTACAGTCCAACCGACCGATGCATCAGCGTACAAAGAGTGGACGATAAT…
>TCONS_00063121 LG09 10862204-10863769
AAATAAGAGAAAAATGATCACGAGTTATAAACCATGAACCTAAGAAGTATTCTTAAAGCACTATCTATGGAGTTGGACAAAAATTATGCCAATAACAAAACAAACAATAAAAATGCCTTTTCTCTCAGTAACTTCACCAACTATACAAATTCTCTTTGTTCAGAACTAAACCAAGGTCCACATTCATCACCAAATTGGATGTCCTCGTCAATAAAGGGCCTTTAGCTGACAAATGAATTATAGCGGCCATATTTATAACAAAGCAGATGTCTACAGTTAGCTGCAAACAAAAGAAAAGAACTTACTGATGCTTTTGATAAATGAATACCTCAGAAACAAATGCACCCACATGTGAGTTGTCCTTAAATGCAGTTTTGGGTATGCGGACGATCAAATGGC…
>TCONS_00116178 LG20 9074582-9078834
CATGATGGGATAGGTGAACCCCAGGGGAGCTTTTTTGATTGGTTGGGGATACCACATCAGCAATATAACTGTTGCATTCTAGACTTTTTCCCCAAAAGGGATGTTGTACACTAAGCATTTTTCATTATTTTACCCTACTATGGGACTCAACTTGAACACCTACTAAACAATTCAAGAAAGAGCACTAAACAATTACTCCAAACCATTTATACCGTTGGTTTTCAGGTCCTATTGACGAGGACCAAATGATTTGAAGCACCTATTCATTGCACTATTCTCATTAAAAAAAACTTGTTTTCCCTTTCCTTAGTCACAATTGAGTAAAGCTATAATATTTCTAAACAACAACCTTGTTATGCTAAGGACGGACTAAAAGGTAGCTACTAACAATGACCTCTT…
>TCONS_00029558 LG04 2044595-2050911
CTCTATTTTTGTAATCACTAGAGAAACCTTGAGCTGAAGGATACTTCCAACTTCAGATGCACAATAGAATGCAGAACAGGGCGAACTTATGATAGGGCAAAAGTATATTTGAGAAACCTATAAAAAGTAAGGTGGGCAGTTGAAGAATGCACAAATGTAAGGTGGGGAGCTGAAAAATATAATACTCAAAGCAGTGTTAGTACATAAATTCTAATATAACTAGATAGGCCTGTTTCAGATTCATTCATGTCTAATTTTTGTCGGCTCTTACAACACTTACGGCAACAAACTTAATCAGCATTAAATTGCAAATAAGACTCAAAACCTGAACCAACTGTCCCTAACGTAAGTGACAAAAACCTTAATAATTGATATCTGAGATCCTAAGCTTGAAGCCCA…
>TCONS_00139156 scaffold_1481 6519-20326
TTTGAGCATCTTTCATCCTTGTACAAGGTAGCAAGTACACGAGAACGTTGGGGACCAGCAGCAGCCAATATTGTGCAAGTCACAGCAGAACTGAGAGCTTGCTCCAGTGCATCCTCATCAATCTCCTCATCTCCAATTTGGCGTTTCTCAATATGAGAAATGTCATAATAACGAAGTGCAGCTTCCAGAAATTTTCGCTTTAAATCTAATATCCTTGCATAGCAAACCTTATATTGTAGATTTAGAACCTCGTGCTGACTGTTGCTAACCAAGAAAGATGCCTTATTGATGAAAACCTCAGCATTCACTGCATCATCATCCTCAAGATAGAGAAGAGCAATCTGGACACACTTGGATAGCTTGTATGCGTCATCAAGCATCCTGATTCCAGATTCTAAA…
>TCONS_00106066 LG18 6395292-6398796
TGGGAAATAAGTTTATAACAGTCTAGAGTTCTAGTAGTGGTAAATTCAAAAAATAGATGGCGAATTTAGCAAATATGAATTATCAACTGCATAAGCCCTAAAACCATCAAACTGGTGTATGGATACTCACAAGATATCTTGCCTCCTCATCCAGTGCTTTTTCTATTTGACTGAAAAGAGCTCTCCATCGTGTCATATGACTCTCTGATATTGCTTTCTCCAAGCATCCCGCCTCCAAAGAAGATTTGCGAGGTGCGCCTATTTCTTTGCCAGATGAGAATTCTGTCGATAGTAGGTATGGCAGTTCTGTGTGGATCGCATTCCTTACTCTCTCCTCACTACGCCTTAGAGCATCGAGACGGCCTTTAATGTCCTGCTGAAGCAGATCCAACCAGTGTA…
>TCONS_00071716 LG11 12511053-12513102
GGGGGCCCTTACATTTTCCTTTTTTAGCTGAGTATACTTTTGTGTTTTGTCACATCAACGGTATTCTCTTCTAATGCTTTAGCATCACGATCCCAGGGTGCTTACTACTTTTCTGAAGGTTTTCTCTCTGGATTGTTTGAAAGAAACGGCTTCAAGAAGATAGAAGTGAGCGTCTACCACAAACAGATTGTAAATCACTTGAGAAATGTAGTGATGAATAGGCGCTGGATTCGTGCTACATTTTGTAATACTAGTTGCCATAATGTGCACTCAACAATGTCTGAGCAAACGGTTGTTGACAAGATGCAGAGTAAGCACACTGGAATTATGGAAAAGTCGCAGACAGGAAGAATATGGCATTAGGGCAAGATAAAGAAGTCAAAGATGAATCATTTATTT…
>TCONS_00045004 LG07 522819-524605
TAGTTTCCAAATACTTTTAACAGTGTAGATCAAGTCTAACGGAGCCGATTGTCGATTTGGAAGCCGCATCATTGAAAACAACTTGGTAGCACGGAGGCCTCCGTGCTACCGATAGTATACCAGCCTAGCTCTATATATATATATATATATATATATATATATATATTTCCTGCCTTAATTTGTTCCTCTATTGCCAAAATTGTGAAAAATTGCAGTTATCGCCACACTTTTGAATTTTGTGCGCTTGTTCCGCAAAGCACATGAGGAGAACTGCAAACAAGCTGAACTCGAGAAGAAAAAAGCCCAGAAAGAGGGTGACACCGAGAAGTCCAAAGATGCAAATGCCGAGAGAACAATTGGCAGATGACCTTTAGCATGCCAATCTGGCAAGCGATTTTA…
>TCONS_00135683 scaffold_1055 15855-19293
AGTTCATACTATAAAGTTCAAAATAAAATAAGTCTATTACACATATCCTTAAAATATTATATAAATTAGATCTTGTGATCCTGCACAGTTTAATTTAGAGTGCAATTTGTTAAAATTAGATCATTAGTGTCACGCCCCGAGACCGCCAATTTGGTCGGTTTGGGCCCGTACACAGACGCCGAACGAACAGAACCTTCTCTGTTCGCTTAAGGCTCAACAACGACAACAAACATGTATAAAGAAATGCCCAAGAAAAATTTCAATATACATGACTTGCACGAGGCAAGCAACACAAGCACAAGTGAAAGTAAACTAACTAAATATTTCATACAATGTATCTTAATTACTTTAAATTAAATACAAGGCTTACTAATTATTACACACATTCTTTTACCTTTA…
>TCONS_00093895 LG15 10826116-10827272
GTATTACACAAGCAACATAAAAAATTAATCCAAAAGAAGTGAATACAAATTTGCTACCACAGCTTAGTGTCTCTACAATGGCCACAATTTAATACATAAAAGATTAGTTTGGGAACAATTCTAGATAAAGCAATTCAAAAGAAAATGGAAACTAGAATAAAAAAAAAAAAAAAGAATATGAAAAACATTCTGCAGATTAAACATCAATTAATTTACAAGGAATACAAAAAGTAGTTTACCTTTCCTGCATGCGTTCATCTCCATAGTGACCTCTCCGAATTAGCGATCCCGATTTTCTCAGATAGAAGTGTGGCTCGATTTGATTCTCGCGGCGTTCGGTGTTCCATGCGGAAGGGAAACTCATCTCCTTCGAGCATGTGAACAATTTGCCCCATCTTT…
>TCONS_00128664 LG23 7883422-7884494
GGCTGAGGAGGCCACCAACGTATATAAATACCCAACGATCCCGTTCCTTTCCTTCGTCCTCGCATCATCTCCATGGCGGTCGCTGGGATGCGAATTGTGATCGCTAGGGTTTCAATCTAGTTTTCCATCGTGATCACTGGGGTTTCGACCTACGGTTCTTCTTTGTTGTTTGATCGTTGTTGTTTGTGATCGTTGATGAGTTATTTGAAGGATCTCGCATGGCAGAGTTTGGGATGTTCTAAGCCCTATCTTCTCGCTGATCGCTAGGGTAATACCGTTCATCGCTAGAATTTCGACATATGATTCGTCAACTTTGTTGTTTGATCGTTGTTATCGGTGATCGTTTATGAGTTATTGTTGTTTGTGATCGTTGATGAGTTTCTTGAAGGGTCTCGCATG…
>TCONS_00044511 LG06 11068033-11069769
GATACTTAGCTCTCATTTCTGGTTGTGAGTAAGATGTTTGATTAGTTTGCGTCACGGAAACCTTTTCATGAACAAGAATGGCTCTCACGTACATTTGGATGGTCTTGGCTTGACTAGATGAAATCTAAACAGATAAAGCATGGTCAGGAATCTCAGAATCTGAAAGGCTTGTGAGGATTTAGGCTATCTTTTTGGGCATAAACTCGACAAAAGGCCCTTGGAGCTTTCCAGTTGGTGAATAATCGTGGAGTTGTAGTTGTATGTATCTCCTGGATGGGGCTCTGCTCCGAGGGAACAAATCTGGTTTAGTTGAAGTAGATGTGACCTCAGAGAGACCAAACTTGATTGGGCATAGTTAGAGCAGTTTCAGTATCGTCCCTTTGCGGGAGACCTTTTTAT…
>TCONS_00091782 LG15 6618627-6620094
GTTCCATATCATCCATGTTCAACCTATGTTCATTCACACTAGGTTCAATGCCACTCGATCTAATATATAGATGTCCAATGTCGAGGTCTCTACTCTAGAGTTATCGATCCAATTCATGCATCCTCTTACAATGCTAATCATGCATCATGCAATTATCTAGCATTTACATAACATACTTATCATGCATTCTTTACAACTTATCATTATGCATTACAACTAGCATGTTCTCTACTTTACGTTAACATGCAAATGCTATTTACCTTATGCTTTTAACTAGCATCATTTATATTACATCATCATGCATTCTAGCATTTCTATATTACATCATTAGCATGCATTCCCTTGAGCATTTACTACATGCATCCACTTAGCATTATTACATTAGCATTTCTATACATG…
>TCONS_00132767 LG24 4507459-4517626
TGTTCATCGAAAACTTCTCATGATTAGTTTTGTGACATTGGTGAAATCTCATTGATTCGCTTAAGAGTCGTATGGATGAAATGGAAGCCGAAATAAGAATGATTAAGGAAATGTTTCAACGCCAACATTCCAATGGTCCACCGCCTTCTTCATCCGAAGGATAAACAATGTAATCTTATTTAGATTAATTTGTATAATTTCTGCATATTTATATTGGT
>TCONS_00069620 LG11 7837836-7838843
CAAAGAATACGAAGGAGCCTCGCTCTGTCCCCGCCCATGCTTTTTCCCTGCGCCTCCTCCTCCTCCTCCTCCTCGGATCCTCCTCGTCCTCGGAAAAGAACCAATCTCCTCATTAATTAATTACACAAACCCTATCCCCATCCATGGCGAACCCTAATAATTCCCCCTCCCCTGCCACGATTCCGCCTCTCATTCTCCTCTCCGCAGCCGCCCCCGCCACCATTACTCCGATTCCTGCTCGAGCTTCGATGTAAATCCTCTATTGCTCATAAAAGTCGAGACCTTTATCGCTCTAAGAAGTGAACTGGTGGAGTAGGAAGAGAATGTATTATTCTTTGTTATTGATGAATCAGAGCTTGTTCTCGCGAGATGCGGCGCCGAGGCCTCTTCGCCCCGCCG…
>TCONS_00004597 LG01 18865179-18867029
ACTATACAAGTATGTTATTATATCCAAATCTAGTTATTTACCAGATCATTATCACTATGCCCAATTCTAGTTACTTAACTAGATTATTCACAAGAACATGGAGTTCAATTTAGCTTTATCATGTAAAAGCGAGGATTAACTAGTTAATATAAATAAGTCAAATCTCTTATAACATACTCTTCACATGATCTTTATACTATTCGTTCCACACTATGAATGTATACTTATGTAACCTCATCCTACCTGATATACTTGAAGTTCAGTCATCAAGTTACAACATGGGATTGCATGAATAACTCTGCGGCCAAAACCCATTATCTCACATTCACTTATATACATATCTCCAACTAAGTATCATGTTCATGGCTTTCTCAATGCACTAATAAGTGATGTTATCTC…
>TCONS_00094307 LG15 10209868-10215453
GACCACCATTTAATCGAAGATCAAGCACGGCCAGATCAAAACCGGAACAGTTCACAGATTCAGAATGATGCGACTCAACAGTTCAATTTTATCAATCAACATCACTGTTCTTGAGAAGATTCAAGTCCCAGCTTTGATTCATTTCAACATCTTTCTACAAAAGGAGCTGAACAAGTAGCAGAAAACTCTTAGCGAAGAACAAACCAAAAAACACAGATTATTGATGAGCTTCGTCGTTTTCGAGACTATAAACAATTCAATGAAAAACTATCATTTAGCCTGTATCGAATTTCTACAGAGCACATCTTATACAATGCCACAAGAGATTTCTTCTTTACGGAGAAGGATAAATAACCGAGATGGTAATGAGAGAAAAAAAAAAAAAAAAAAGGAAAGGGA…
>TCONS_00132587 LG24 5880847-5882353
CTTGTTTCTAAATAACTTCTGTTGGAAGAACATAGAATAAAGCAGGAGAACATGACGCAGATTTGAGGAGTCAGTAGTGAATATAATTTCAAGAATGCGACAAACAAAAAGAACAGCATGTACCAAGAGGACTTCAACAAAATTGACAATCTTATACCTACTGATTTGAACTTCAATCGCCCAAAATATACGCCGTGTCGCCTAAAGAAAAACCTTCAGATTTGGTGAAAAGTTTGTAAAAGAAAAAAGTTATAGGTGCAGATACATGTAATCTATTAACCTTGCTAGTCTCTTTCTATATTAAAGTGAAACAATTGGAGAATTACTTGCCATCCAAAAGATTAATATAATAGGTGAAGCCCACGAATAGTCATAGTACAAACAACTTAAGAGGTTGCA…
>TCONS_00126546 LG22 9569013-9570590
CAATGGCAACAACAACAGGAGCGTGTGGGGAGCCACTGCTAAATTTTAATGCTCTCTTGTAAAGTAGAGACGTGGGCCGCAAATTTAATCAAAAGAACAAATACATGCAGCAAACTCTAATATATTACATAACATCCTCCTATACCGACATTAAGGCCCCACACCTCATTATCTTCGAATATAACTATCACACCGATCAATCTTGTAGTCTTATGACCATGTCGTGATCGCACAATGCCTTCCCGCAGAACAGAGCGCATTTGAGGAGGTTCATTTTGTTGCATTTTAATGAAGTGCCAATTATAAGCTTCTTAGTATATGGGCAAACGTGCTCAACATTGATCCATGGAAGTGTCAGTTCCCAGAATTTATAATCACACTAGAATCTACTACCTCCAC…
>TCONS_00128097 LG23 4147140-4150646
CGATGAGCTCCGGAGTAGTCATCTTTACTGGACCAGGAGGTTGCGTCTCCCCCAGTTGACAGTCCCGTCGGGTGCAGGTTGCGTCTCCCCGATATTTGGGATAGTGTCAGTGAGTGATTGTTAACCAAAAGGGTTAACCAATGAATTGGGTAAATTCAGTAAAAAGCATGCATGCATATTTACAGTTTTCCTATATTGCTTTCTTTCAGCTTGTACAGGCATTGTAGTAGTTACATGTACAGTTGGTTACTATCTGTGTTACTTTTCTTGCCTACATATGCCTGAATAGACCTAGTGGGTGAGTCGGCGAGGTCGGTGGCCGAACCCACTGGGAACTTTCTTGTAGTTCTCACACCACTAACCATACAGGTTCCAGTGCGAGCGTTGTGGCCATGGATC…
>TCONS_00091888 LG15 7459157-7462102
CCTGTGGTTTTTTACTCCTAGTTGGAGTTTTCCACGTAAATCTCGGTGTGATTTTTATTTTTCGCATTTATTTTGATCGTATTGAGATTTGTGGTTTTTGGCCGTTACACCTATTCACCCCCCTCTAGGTGTTGGATACAATCTAGATAGATCCTAGGGCACCCTAAAACTTTCAATTGGTATTAGAGCGGGATCTAGATAAATTTGTCACGCCCTGGATTTCAGCGGAAGCTCACCAGTCGCGTGCACAGACCCGCCGTGTACACCATAACTTAAGTATACACCAGGCGTCTACAACCAATATAGTAAAAGCATTCGATTCAAACCAGGTAATCAGAGCAAAGCTTAAAAGTTTAACTTATACAACCCCAAACCTTATTACAATAGATAAGAACAAAG…
>TCONS_00147407 scaffold_605 48564-49642
AGTTTAACATAATTAGTTATTAACCTGTTTAGTTAAGAGAGAGACTGAATAAGGAAGATGTGTAATTTCTTTACGCCATTATTATTAGCTTTTCATCTACCTAGCTGAAGGTCTTACAGCATATGAATGTTTTTGCCAATTTCTTTACGCAATTATTTCTGGTAAAGCATTTTCGACCATAAGCCATAAACAAGTTTTCAATTCAGGAGGAAACACTATAAATATAAAATTTTGTGCTTGTATTTACAGCTAGATAGTGTGGAAGACACTCTTAGAGAAGGCTATCCGAGCCTTAAACTTGCAAATGGATAGCATGTAGAAACACCCAATAGGATTATTATACATGATCTTGAAACACTGAATAAGTTGAATGTTACTTGATCATACATGATTTAGAGG…
>TCONS_00101254 LG17 4114257-4126416
TGCTATCGGAAGCACGGAGCCTTCCGTGCTTCCAGCTCGTTTTTGATGTTGCGACTTTCGAATCGTCGATCGACTCCGTTAAACTTGATCTAGAGTATTTGAAGTACCTAGAAAATAAATTTTATGATTTTAAGATATCATTTGCCTAGTGAACGAAGGGACTCAAAATCAACGGGCGGTCATCGGGAATGGCGAAGGGACGCCGTGGCGGGGCCAGGCGGCGGCCGCCACGCGGGCTGCGGAGCCGCAGTGGGGCGCTGAAATCTGGACGAAGCAACCCCACGTCCTACGTTTCCGGGAAGCGCGCCTCTAATTCATTTAAATAATAAGAAATTAGTTAAATTAAATCCACGGAAGAAGCTGCGAGAAGCGGCGAATTAGCACAATCGCATCTTTCGG…
>TCONS_00110712 LG19 5145381-5148098
CTTAGTGTGATATTAATAAGTAAGAAACATCAACAAACAGTCAAAAAAACAGCAATACAAAATTTACCTTCTCAACAATCACGCCTTTCGAAAAGTTAGGAAACTTTCGGACGATATGTTCCAGCACATCTACACGTCCAGAAAATAAGTTTGCTGTTTCCACTCTAATCCACGGCCGACAAAATTGCCCATGTCTTTTAAAATGTGTCCACCATCTGGATACTATATTCATGGGCAAAAATGGAGTACATAGACGGCCAATAAAATTAATTCCAATGACCTCTCCATCGAGATTAAGAAGTGGTCCCCCAATTCCAGACTTAGTAATTTTACAATTCGCTCTGAAGAGCTCCTTGCAATCAAGACGGCAACAATCGGCACTAAATATGCCGGGAGCGA…
>TCONS_00094484 LG15 6377189-6378388
CGAGGGACTTAGGATACATGTTGGACACCAAATTGCCAAAGTGTCATTAAGGGGCACTAGGCGTAGTAAATGTTGAAACTTCACATTGTGATTTAAACTAGATCTTCGGGATGCTAGTGACCTTACCATGTTAGAGACATGAGAATTTGATATTTGAGACTTGGACTTTGCTTGCTTGCCATTTGTGCTCATTCGCACATGCTTGTGAGAGTCGCTCCCTACAAGCCGGCACTCCGGAGTTAGCCCACGCGACTTATGTTCGCTCGTGCGGTATTGAGAAGCCTACGGGGTCGAGTGGGACAGACACATCCCAAGAGTAGGGATGTTGGGCTACCACAGGCACTTAGGCGGCACAAGCTGGACTACCTTTGAGCATACTTGGTTGCCATGATAGAGCTT…
>TCONS_00088956 LG14 2182004-2186393
GCCGATAATTTGCTACAATATAAATACTGATTCATCAATAGCATTTGGAGATAAAATTTTGAGGTACGCCATGCAATGGCCTTCAATACTAATAATATGAACAACCTTTCAAAATTTTGTCTCAACATTTTATGGGTGGGAATATTTTTTAAAAAAAGATAATATTATGAGTTTTAGGACTTGATCTAGAATACTGAGCTTTAATGAGGGCAAGTACATTGTGTGTTTCTAATTAAGAGAGGGCAACTAATATGAAGCTTCAACAACCCAAAATGAAGAGAGCCCCAGAACACTCCAACTCATGATGCACACCCATGAATTATTCATCAACTAGTAAACACATGGGAAAAATAAATAGTATAGAAGGATAATATTTAATAAAGATAAAAATTGACAGTA…
>TCONS_00020736 LG03 12190865-12193490
GTCATCCAACAAAGTAACAAAAAAAGAAGGCATTTTTAGAGGTATGTGTTCGTCACGTGGATACCTCACAACAATAGATCCCTTAGTTTGTACCAAGATATTAGAAATAATTTCACATGACATACATATTATGACAACAAAAATAATCCAAATTAACTTTGGTCACAATATTTATGAGTGTTTATCATATCATTGGTTTAAATCTGTTTGCACATCAAATTCTATTCCAAATCAAATCACTTGTGTTAATTTTTTTTTTTTTTTTTTTTTGTTGTTTAGAATATTCTTTCACATCGAGTTCTGATGTTATATATCCCAACTGAATGTCGCCTTACACCATATCAAAATTAAATTTTTTCTAGACAAAGTGCATGTCATTACCAAAATGATGATTATTTT…
>TCONS_00120269 LG21 5723809-5725471
GAGAAGAAGGCTTGGAATTGAGTTACTTTCTTCATCTTCTTCATCACTTGGATTAGAGAAGAAAGCTTGTTTAAGGTAAGCTTCATGGGCTCTAATGGCATATAGCTAGAGATGGGTTTAAATCTCTTAGAATCTAGCTAGATGGAAATCCTAGTTGATGTTAGGTTGCTATTTGCTTGAATCATGAATTTATATAGTGTATTATTGCAATAGTGACCTCTAGGATTTTGGAAGAGAGCTCTTGATCATGAGAGGTTTTAATCTCAATTGATCATATGTTTCCGCAATTGAAGGTGAAACCGACGCGGAGGATCATTCGGATTGAGATTCCGTTGAGCCGGTGGTGGTCAAAGTGAAGAAAATTCTATTTTTGCTTCATTTGTCGCAGTTGGAAGAAAA…
>TCONS_00051463 LG07 5379972-5381362
GTGACTACCAAATATAAAACTTATATGCATCATCAAGTACAAGGACCACAAATTAACATAGATATATGAAAATGATCAATGAATGCAAAATTGACAAGATAACAATCTTGCGACAAATCCTTGCGTTTACTATCCAAGCTAGCACCACGGCAACAACCTAAGTGTCTTACAAAACCACAAATAGGAGAATTTTATTTTATGTGAAGGACAATAGAAGCAAACTAGAACCAAATATAAAGAAGGACAATAGAAGCAAAATATATTTCTTGTACATGCAAAATAAAAAAAAATATATACGTTGAATGAAGGATGCAACGGGACAGCAGCTTGAATTCCGCAATCGCCTTGTCGAAAACAGCACCATAAAGAAAATTAAAATAGAGAAGTTCTGTGCATGAC…
>TCONS_00131534 LG24 4557533-4564735
AATTTAAATATAAAATATAAAATTTAGAATTTAAAATTTTAAAATTCTCTCTCTCCCTCACTAACCTTTTATACGCATCAAATACCTTGATGTAGTTCAGAGTAAAATTCTGAATTATAAACCTTTATATGCACCGAATATCATGTTTTTTTTTTCCTGAAGTCCAGTTTTCGATTGAATATAAAGAGAACCCCGACGTGCTGAGGGTAAGGGGCCATGCAGCCGCTGCGCAGGGAAGGTCGCTGCCAAACCACACCATCACTATAGTTTTGTACTTGCTGGAAAGGAAAGGATTCTATAGAAACAAAGAAGTGAATAGCACAGGAGAAGACAAAGTAAAAGTTTAATAGAGAGAAAACACATAGAGTTCCTCGTGGATGGCTTCTAAAGAGGCTCAGA…
>TCONS_00107324 LG18 4009961-4013008
CTTCCTCAGCTGGTCCTTATCCATTTTGGCCCTGGGGAACATAGGGTAAGCTCTCTCTTTCTCTCTCTAAAACTTCTCTCCATTTTTGAGTAGAAGTTAATGGAATTAACTCCTTTCTCTTCTCCTCTTCATGTTGGCTGAGGTGGTGAGCTGGGAGGGAGCTGCGGATGAGGTGAAAGGGAATCTTTGGTGGTCTTTAACTTCAACCCTAATTCAGGAATGGGCTGGGATTAAGCTTCGAATGCTGAGTTCAAGAAAGTTTACAAAGGCCGTAGAATGAGTATCTTGGGCTGTGACTATCGATTTTAATCCAAGAGTAAGCTGGATTAGGATTTTAAGAAGGGGCAATTGAGAGCTGATTTGGGATGCTCCAACTAAGTGGAATGGAGATTGAGCTCT…
>TCONS_00086549 LG14 6589818-6590554
CTAAATCAAAGATATACAATCGGTCTCTCGATCTTCCTCTCCCTCGACGTCCTTGGCCACGTCCTCGTGCACGGCCACGTTCACGTCTACGGCCACCCTGTCATCAATTGCCTCGATATCGGCCATCTCATCGAGATCCACAATCATAATGCCCTCGCGATGCTCCGGTATCGCCTGAGTCTCCTCGATAGTGGCTGGTCTAGATGTTGAGCGGGCCTGTGATGAAGGCGCGGCATAACATCGAGAATAGACGAATGTAAAGTGCTCTCTAGAGACTGGCGGCGGCAAAAGCAAGTACAAGTCCAATGGCCTTAAAGGAAATCTCTCAGGGGCGGCGGGCATATCAGCAACATCACTAGGAGATGGAGATCCAGCAGATGTCGGTGTCTGACGGTGGTG…
>TCONS_00077619 LG12 1704302-1705811
GAGGCGGCGCGCGCGAGGTTCGCCGAGGACGCCGTCCACGCCATCCCCGTCGTCCTCGTCCTCTGCGCCTTCCTCCTCTGGCTCTCCTCCGACCCCGAAGTTGTTATGGTGAATAAAGATCATCCTGTTGTTGCCAGAATCAAGAATATGACGAACAATTGATGCGTACGATGACACTCCATCTTAGCACTTAATAAAGGAATTGATCAGAATGTTTTTGAAGAAGCGAGAATAGCTTTGCGAGTGAAGGACCAGAATAAGGGATCTCTACTTCTTTTTCGGAGAAGAGTACAACCAACTACTAGCCTATCTTTTTTATCTTGGTACATATAATTCTTTCGAGTAACTCCATTTATTTGATTCCGTTTTGCAAGTAAGTTCAGTGTTATTTTCTTTGGC…
>TCONS_00110857 LG19 7140016-7143131
TACCTACTTCTCTTTTGAACCAAGTTTCCTATCTCACCTAATCGAGCCAAGATTAAAACCAAACAGAGTATATTTGGCGTAATTATAAATGCTTATCCTGTTGGTCTACTTGGTAGTAATTAAGAGCATTAAACATTTTCAACAACATGAGATCAATAATATGAAGGGATTAGTGCTCCAATGAACATCAGAAACACCTAAGTAATCACATCATTCTACGCTTTGAGAAGTGTTACTTTGTTATTTTTCATTTGAGAAAAAGGATCTGCCGTGGAATAAAGTAACAAAATGATAAAATTTACAAAGCAGTAGTAAATTGTTACACTTTATAATCTTTACAAAGCAGTAGCCTTGGGCTTAACACAGCCTATAATTTTCACTTTACTCTCTTCTGATCTC…
>TCONS_00080840 LG13 8345872-8348498
AATAATGCCAAAATAAAAATTAATTGCTTCCAAATTAATTTGGCAACTTGTAGAGGTTATTTGGCGTGAATTGGAAGTGATTAGGAGTGTTCGAAGTGAACTAGACGCGCAAAAAGGCTTTAAATTTGCTGCTGCAAGCTTGTTGTTAGTGCAAGGACTAAACTGCGAACCTGCAGGGACTGAATTGTAAACCTGCAAGCTGCAATGCATTTTTGCAAGTTTAAGGGGTTAAGATGCAGTTTTCTGAGCTTATCACTTAACCCCAGCTGAGTGGAAGTTGTACACGTGCTAGGTAACCCCTTCATCAACTTGATTACATCCAACTTCTTCCGCTCTTTTCTCTCAGCCCTAAGAACAAGTTTAGGGAGAAAAAGTTTGATAGAGTTGGATTCTCCCCTG…
>TCONS_00079017 LG12 1214060-1218237
AAAGAGACTTGTAACAGTTTGTTTGCCTAAGGCTTCATGTTCTTAGGTAAACTGTGTTTCTATTGAGTCACCTAAATAAAGGAACTTATCAAGCTTGCTCTCTGGATGTGATGAGCTAACAAATTATCAGTATTTATTGGTTACCATACTAAAATTACTCAATTTACTTTGAAAAGCAGCATTCACATTCGTATACGACAAACATAAAAATCCAAAGAGCGTCGTGGCAGAAGACAGTGAGCCGCCGAGCCCTGCAAACAGAAGCTCCCTTAACCATAGTGAGAAACAGTTGAGCAGCTTTTATGAAAAAAGCTGTTAGTGCTTCTCTGAACGTGCAAAAGCACCAAATGATTTTTTTTATTTTTTTATTTTTTTACCAAACCCAGAAAGTATGATGCA…
>TCONS_00150849 scaffold_915 16473-17148
CTCCTCAATTAATCCTCCAGAGAAAGCTCCAAGTCCCCCCCGACAGCAAACTAAGCCACCTCCCAAGAAGAGAGATAGAGAGAGTGTGTGCGCGAGAAAGAAGCACCTGTGCAATTAATTAATTATTATCGCCCCTCCTCCGCTCATTGTAAAGTCTCTATCTGTCTTTCTACACCTCTCGTTTCCCTCTCCTCCTCATCTCCTTCGCGCGGCGCCAAAACTGCTTCTTGGGATTTGGATGCTGTCCTCGTCTAAGTTCAATTCTCCAAGAGAACAGCGATTGTAAAGGGTGAAGCGTCATCTGAGGAAATTAATACGCGCCTGCCTTCCACTTCCGAACGCCGCGGAAAGATGTCGGTTGCCGTGTGCAGCAGCACGACTTTCTCTACAACACCCTTT…
>TCONS_00139841 scaffold_1579 23016-24474
GTGGGGTGTTGTGGACTGAAGTGAAGCTTTGATCCAAGTAAAGAATTCTTGCTGATTGGGGTTGCTCTATAACCTGGATCAGCATCTAATCAAGGTAAACTTGATTAGTACTTATTCATAGATAAGTTGATTGTTTAAAGAGGAGATTTATATGGATTTCTTGCTAAGGGCAATTTGGAAGAGCACTTAATTAAGGCCTGAAGTTGGGTTTGTGGAGCTGCCGAATTGGGGCTGCAGCTGTTGAAGCTGAGATTTGAGCTGAATTCTTGTTGTTGGAGCAGCAAGCTTGAGCTGATAAGGGTTTAAGCAAGTTAAATTCCTGCTGTTGCTACTGCCGAAATGCAGGAATGGGCCATTTGATGTAGTGAACAATGCTGCTGGTAGTAGCAGATTTGAAGT…
>TCONS_00051926 LG08 1554036-1557723
CGCTGACCGGCGAGAGGGTGCGGTCGCCAGGCGAGGAGTGCGATAAGGTTTTCGCGGCGATCAACGGCGGGTTGTTGATTGATCCTCTTCTTGAGTGCTTGAAGGATTGGGATGGTGCTCCCCTCCCCATATGCTAGAGAGACAAAGCCCAAGTATGAATCAGTAAAAAGAGGCAATAGCTATGGTGGATTTTAATTACTTTTTTTTTTTTGGTATTTTGGGGATGTATTCTAATGACTTATGTAATTCAAGTTCAAGGGCAAATGAAGTACATAACCAGATGGCTTGTCGAATTTATTCCCAGACAAGATAGAGTTTTCATTGCCTTTTTTGTTTGCTTAAAAGAATATAAGCAGTATGTAGAAAAAATTGGTTACAAATTGCATATGTTTATGCAGC…
>TCONS_00078515 LG12 2643564-2645387
TGCTGATTTTTATATACACACCGCACTAAGTTCTTACATGACCTTTCTAATAACAAACATTTTTTGAACTAAATATAACGCTATTAAATAACATACAAAGTGAAAATGAAATGTGCACCACTGTAACTTGAAACTTCAACCTGTAACGCAACTTCGAGAAGTACAACAATCACCAAATAAAAGTATAGAAGCAGCAGCTTAAATGCTTCGTTACCAAGCACTAGCGCTTATTAGAGGAACTCGTCGAACCAATCACTCGCTTCCTTAACCATTTTCGCTGTCATTAGATGCCCTATTCCGGGCTCTGCAATAAACTTAAATTTTTTTGGAAAACCAGCTTCTTGATAAGCCTGGCTTGTTCTCGAGACCGGAGTCTCCAAACCTGGAAGAGGGCAGCGA…
>TCONS_00123110 LG22 347607-349080
AGCTATCAAAAATTTTGTATATAAAAGTAGATATTAAATTTTTCCTAGGGATACAAGTAATAAGAGAGACATACTTGCGTGAACGCTCGACCCTGCGTTTCTTTGTTGGGTCTCCTTTTTCCGCTGAGCTTTCTGATTGGATCGATCCCATCCGGCTTAGATTTCCATTCTTCCTGTCATTATGTAAGCTTTCTTTGAATATCCTCCCTCTGCTTTCATTAGTTTTTGATCCAGAGTCTGAAAATCCAGTAATGATATTCTTTCTTGTACTCTCACAAGAAGCAGATACAGCTTGCGCGGAGTAAGAAGTTCCATCACATGCATCAAAACCAGCATTTGATGATCCGCTTTGCGACGGCTCTCGGGACACTGCACCTACCCACATCTGGTTTTGTGGTG…
>TCONS_00076425 LG12 9349215-9352862
GCACGATTCGACTTGGTCAACTCGCCATCTTCATGATAGGCAATATTCGAACCATATGCCATCTTCGTGATAGGCACAGTTCGATTCGATCGTATCGCCATTTTCGTGATAGGCATATATTACAAGAAATACCTCATTTAATGAAAGGAGAAACCGTCGTTATAAACCCATATTTCCGTCGTTAAAAGTCAATAACGACGGACGTTTCATCCGTCGTGACCCGTCGTAAAAGCTTCCTTCATGTAAAACAGTTACGACCAAAATGAACTGCTAGTCGTTATAGACTACTAACGACCACATCGTTTGTCATCGTTATTTAGTTACATTAGAAACCACTCTAATTTACAATAACAACCAATGTTACAGTCGTAATAGAGATTATGAAAACTATAATTATCT…
>TCONS_00093818 LG15 5878515-5881114
ATGCAGTTTTATTGTCACGTCCCGCTATCGCCAATTTGGTTGATTCGGGTCAGTAAACAGACGCCGAACGGACAGAACCTCCCCTGTCCGCCCAAGGCTCAACAACAACAAGTACATATATAAAGAAATAAACAATTCCCAGGACAACATTTCAATATACATGGCTTGCACGAGGGCAAGCAACAGGAACAAGTGAAACTGAACTATAAAACTGGATAACTAAAGCATTTAGTTATTTACATTATTTACACTTTCATTTACATTTTTCTTTACATCAAATATGTACAACATAACTCAAAATGGTATACCACTAAACTCGGGTGTCTGCTAGCTAAGCTGCTGGGCTCTTGCCGCGATCCTCGGCCACACCACTCGCGCTGGAACCTGTATGGTTAGTGG…
>TCONS_00137410 scaffold_1265 22475-24500
GGGTTTAAGGCACTTATGGTCTTAGCACTTTAAAAATTCCTTGTTCACTACTTCTCCACAGTGAGGGATATCATTCTAACTAGGTTTAGGATCAATTCATCTCAGATTTTCATTCGAATCATTCCTTCACATGTATTCACACATATACAAGCTTTCCTTAGCATAGTTTCTAGGTTTCATCCACAAACTTTAGAGCCTAAACTTCATGGTTCAAGCTTCTTTAGAATGAGAACATACTCAATTCAGGGTCACTTAACCATTCTATTACAGGTTTCATCCCAAAAATCCATCAACATGTGGATATAGGCTGCCAACAAGCTTCTTTAAACTTCTTTAAGTCTCTACAAGCTTAATTCACTTAAAAATCTCTCTCAAGGAACAAATAAACTAAACCCCAGC…
>TCONS_00078934 LG12 10996894-10998440
AGTCACTGCCGCTCCGGATCGGAACCGTTAAATTTTGATTGGAAAATGGGTAGGGTCACCGCCCCGTTCACCGCATCGGGTATGCTTACCGCCTCCCCCTCTCCCTCTCTTCCTCTTGTCGTATCTTTCCCTTTTTTTCTATGTGCTTTTTTTTTTTTGTTTTTTTGTTTTTTTATGTTTTCACTTAATTTTGAGGATAAATAAGCATACTTTTGGTTCTCAAACTTTAAAGCGTGTCACGTTTTGATCCTCAAATTTTAATTTACTATAGTTATTGTAATTTAGTACAATTGAACTGAAAATTAAAGTTAAAAATTATAGTAAATTAAAGCTTGAAGATCAAAATCTCACACACTTATAGTTTGAGGACCAAAAGTGTAATCTAGCCTATTTTTTATT…
>TCONS_00051539 LG07 8340483-8341283
AGCCTTCTCAACGACCTGGTAAATGGTCTCTAAATATTATAAATTCAGTTTACAAAGACACTTCAAATACTCAAATGCTAATAATTTCTTTTAACTCCCCATAATAGCAACTCTTAAAAACATGCTAAGCTGGATTCATTATAGTAATTGTGCCTCAGTTTACTGCCAACTATTTTTATCGTTTCAGGTGACACTAAAACACATCGCTAAAACTTGATGCCTTCCGAATTTCATAACAAACTTCTCGGAACCAGCTTAGCTCCTACGCCCACTGTTCACGCATAAGTTATTTTTGGTCTTCTTTTCACCTCTGCTTCTATTCAAAATTTTCATTTTTCTTCAAGGATGACTTCAACTTCTCCCACCAGCCAGTATGGCTCATTAGGCTAATGAAGTTCA…
>TCONS_00112797 LG19 9276739-9280729
CTATTCGAGCTGGTTTACTGTGTAAACTGGATTCTCCACATAAACATTCTTCTTATCAACATGCCTGCGCTTGTGCCTACGTGATGGATGGTTCGGACTACTCATTTTTCCAGTTCTCCTTATTCTTTTGCGGTAAATAACAGAAAATATTTTGTATAGACATAAAAGAGTCGAGGCAGACAAAGCAATGCCCATGCACCACCCCAGCATTTTAGTTGCAAGAGGTTTTGTCAATTCATGCTTCTTCAGGTTCTCCTGGACAGCGTTGTGAACCTGGTGACGATATGAACTTGCTGTTTCTAAGAACTTCTGGAAAGACAAAACTACATGCTTCTTGTAGGGCTCAAAGGCGAGGTGGACTTGTGCAACATGAGGGCCAGTGATTGTAGAAATTTTGTT…
>TCONS_00096240 LG16 3078191-3091818
TGTGCTCAAATAAGCCCAGCTCGGAAACTGAAACTTAATTATGCTATCGGATGTCGACCCTAAGATTGTATCCCACATGGCAACAGGAAAAAGAAAGCACGTAGCTGAAGCAACAGTTATTGCATGAAGCCGCCTTTTGAGCTGATTCTTTAAAGAAATACGTCTTGCTATCACCCTTCTCAAAGCTGATAAAATACCAGCAGAGATTGGCGCCACCATTTCTTTCATTCCTAAAGGTTGCTTTTCCTGCACCACCTGTTCTCTCCCAAAGCTAGAGAATGGCGAATATGATCTGGTAGCCCACCCATTTGATAAGAAATAATATGATGCCATCATTGCAGCGAGTCCACCAAACTTCTTCCAAATCCGGACTCTCCTTCCATACAATGCTGCTGAGAG…
>TCONS_00083631 LG13 9941344-9944619
AGGCTAATAGGCATGCTTTATATAGTTCATGAACATGACAAACAGGAAAACAGTGACCAATTCATAAGAGGCTAAAAAGCTCCTAGTCCATATGAGGAGCATAACACCATACCTTCTCCCTAGGGTGAGGACTCTGCAGCAGCAGAGCCCTCTGATTGAATTGCACCGTTTTGGCCTTCTAAAGCGGCTTCTTCGCACTCTGCATTATTCTTTTGCTGATCTTCTTCCTTTTGGCTTTCGGCCAAGTCCTGCATCCCCAAATTCTTTAGACTAGCTGTGACATCCTCTTGTTGCTTTTGGAGAGTTGTCCTCAATTCTTGGAAATCCAATCTCAGTTGCTCCAACTCGGTGTTGAGTGTTTGCTTTAGATCTGTGAGCTCCTTGAGGGGGAAAAAAGAT…
>TCONS_00106652 LG18 10704767-10709247
ATCATCCACATCTTCTCCCCGCCGCCCTCCGGCATGCCTCCGGTAGCTTCCGCTGGGGCCCAGCAGTCTCCGCGGTGGCGGCCTGCTGCTTCGGGCATAGTTGCTGCTTCAGGCGGAGCAGCGCAGTCTCCCCGCCGCCGGCCGAATTCGATGGCCCGCCGACAAGCCTGACGGACTGCACTCGGAAAGCCGAGCATGCCGAATTGATCATCCCGCTTAATTTTCTCTCGAGGTAGAGTTTGTTCCATTTTGATTTGATATTTAGTAGAGGTG
>TCONS_00022594 LG03 11334032-11334611
GCTGTTGGGAAACGAAGTGTTTGTGACAGAAATACTGCAAAATCAGCTGTTTCGATAAACCAAATGTGCACCCACAATTCAAGATACTGCAAAACACATTAATGATACGGATTTTCCAAAAAAATCCTTTTCTCACTTTCATTTGCTTCTAGCCTTCTACCACTCCGACCAGTATAGATCTAAGAGGTTTTCTTGTTTCTTCTACAGTTTGTTCTTGTATGTGTAACACTTCCAACATCCCACAAGAGGGTGATTGTATCTATTTCTATATGGAGTAAAACAGAGAAGAGACAAGGCTAAAAGATGCCAATCTATGTCCCCTCTTATCAGGCATGTATAATGAGAGCTAGTGTGTCAGTATTCAGAAAAGCAGCAAAAATTCTTAACTAATTCACTATA…
>TCONS_00028568 LG04 12195506-12202595
TCCACGACCAAGAAAACAAGTGCCAAAACATGTGACCAAGAAAGCAAGTGCCAAAGCGTATGGCCAAGAAAGCAAATGCCGGTCTTTTTCTTCATTTTAACTGCAATATATGATAAGTAATCCATCACTTCTCTTCTATATTTTCTACATTCTCTGGTGTTATTAGTTTCCTTAATTCATCTTTCTCTTTCAGCTTTATACTTGAATTCTCAGGAGGTTCCACGACTCTGGTGTAAAGGGAGGAGCTATAAGGTACTGATATAATGGACTGGTATGCATGTTTCCGGTAGTTATAGCTCCTTTTATCTTACAGCCTGCAAGATCTTCCTGTCAGGGTAGGATTAAATATGTCTTCGCATGAGATATACGGCAAATTAGAATTACTTGGAACTTCATCTT…
>TCONS_00023459 LG03 15618153-15632754
AGCGCATTTCAGTGATGGCAAAGTCACTAAAAAGATAGCCCGATAGTAAAAAGATAGGGCATCATACTGCTACTTACCACATCACCTTCAAAAGTATCTGAAGTACGACTTCTGTACACATACATGGTCTGGAAATCAAGTTCCCTGCCTAGTAAACAACAAATACCGGAGAGAATACTAGAAGGTGGTAGGCACACAAAAGCCAAATACCTCTGCTATTCTAGATTAGCTATACTCCACAAAGATCATACCCAATTTGGCTGAAGATAGATCCCGAAAAATGGGGGGATCCCTCACCGCTCGGCAGCAACTTTAGACAGCTTTTGCTATTTCCTGCAACAGTTGCAATACAAGCAAAAAAAGCCCACGCTATCGAAGAATATACAATGAATCAACATA…
>TCONS_00039639 LG06 8564338-8565561
CATACCTCACTAAACTTCAACTTTCTCCCACACACTCCGCAGTGAGTTGTGGTACTCCGGATAGTGAGAACGGCCTTCATCTCGTCGAGACCTTTCAGCCCATGCCTCAGCTGACCCCGAGAATGCTCAGATGGCAGTACAAAGCCCTGAAACCTCTTTAATTGCATGTATTATTGTGATCGTGGTCCAGTTGACTATCCTACGCATCGTAGGGGCAGACGCGACAGTGATACATGTGGGTACTTCAATCCGAAGTCGATATAGTGGTGCATGCTTGGTGATGTTCCCTCCACCCTATCTCTCTATGTTCCTTGCTTTACTTTGATTGTTAAGCCTAGCACCATATGACTTTATTACATGTTGCTCTACTCAGTTGCTTTTATATTCGGTTATCATGAT…
>TCONS_00065819 LG10 5374585-5376068
AGAATTTACTGTTGCATTGAACGTACTTGCGATGGGCTATCTATAACTCTTTGGGTAGTTAAAACGATACCTAAAGTAAAATGATTCATATGGCTCACCTGTCAAATAAATTACTTACGATTGATAACCTATCCATGAGGGCTATACTGGGACCAAGCACTTGCCTTCTTTGCAGGGTAACACCTGAAGACTGAAACAGCCGCTCTGCTAATTTTATGCGCTTTCTTTTCTCATCTTTGGGATCCTATTCTACCATTGGTTAACATTCTTTCTCGTAAGTACCACTCCCTCCGCAATACATATATTTTCCGACGTGCAAGTGTTGTAAGACAATAGACACGATAAATCATTCACCGTGCTTAGACACGATAAATGAATTACTATGTTTAACTTAATCCA…
>TCONS_00057459 LG08 6004869-6017511
AAAATGTTTTCATTTTGAATTATGTTACTCTCGAACTGAATGCGTCAAACAAGTCGAATTCTTCACTTGATTACAAGAAAAGAAGAAATATACACATGCAATCTGCTGCGAATACCTGATAGACTGAGTTTCCTAAGATGGTATTAGCTATTGCAGAGCCAAACGGGAAGTCCTTTGAAATTTGCTGCACCAAAACTGACGCTCCAGTAAGTCGGTTACCTTGTGAATCCGCAACGTGTATAGTCACAGCTCGCTTCCTCTTCGTTCTGACAATTTGCTGCTGGTGCATTCCCCATTGCTCGACTGAGAATGGCTGCAATGAAGCGCTTGTAATAGAGATCCTCATAGCATTCCTGAAAAAAGAGCACAGAGGATTGAGAGGATGAATCCAGCACGAAT…
>TCONS_00094393 LG15 2161530-2162620
TTTTTCCTTGGCTAAATTGCACTGTTGGTCCTCAAACTATGATACACGTTACACTCTTGTCCTTGAACTGTAATTTATCATATTTTTTGACTCAAAACTTTCTAGATTGTTGTGCAATTTAATTGATTAAGTGATGATGTGTCACTGATATGGTAGTGTTATAGCAATATTGTGGTTGATGATGTGGAAAGAACTAAGAAGATGTCACATGACTAGCACATCAAATAGTTCGAGCTACAAATTACAAAAAATAAAAAATTCGAGGATCAAAGTGTCACGCACCTCATAGTTCGAGGACCAAAAGTGCAATTTAGTCTTTTTTTTTCCTTTTATGTGCAGATATCACTCTTGTGATTGGAAAAAAAGAAATACATTCATTGAAATGGAAAAAAAAACTAC…
>TCONS_00150430 scaffold_869 36225-37580
TTTTCTAATGAGCTATCCCCTAAGCAACAAAGAACCTTAACATGTAGCACAAGTGCTAGCTTTTGCGTTTACTTTCCATATTAGCAAATTTCAACAGAGCTAGCAAATAGAAAAGTTTAGTGCATCTGCTACAGTGGGAATCAACATAAGGAGATCTTGAAGTCCGAATATAGAAAGAAGTGTTGGATGTAGCCCTTGTGATTTATTCAAGGCGATCTATAAAAATACAGTTGGTCTATTTAAGTCGATTTATAAAGATATGGTAGGTCTAACGGTTAGGATGTATTTGGACACGTTTTTGATGGATGGACGTGATTTAACATCCTTACATTATATAAATATATAATATACGGGAGTCCTGATCTAACTCTAATCCAATTTTCTGTGATGGCTTTATCT…
>TCONS_00019703 LG03 411425-413383
GCATGTATAGAGATAATAATTTTGCTTGTTTGTGTGCTTGGTTATTCGGACAAGTATCCTAAATGTGTAAAGAATGAAAAAGAAAGATGCTATTAGTGCTCACATGAACAAAGTATCAACTTAATTCTCATATAGGAGGGAATGAAGAGAGCAATGAATGAAAATTGGATCCTTATTTTGTATATAGAATTTTGTTATCATATGGAAGTGCTTACATGTGTACAATATGAATAGCAAGAAGATCGAAAAGTCGCCATTTTAAAGAGTTTAAATCGACAAAACATATGAAATTGAGTAAAAGCAACTATTAGAAAAAGTATATATTCTCCATGATATTGTTTTTTATGTTCAAAATATGAAATATCATAATCATGATCTTCAAGCTTTATATGGAGGGCC…
>TCONS_00120151 LG21 76673-79783
TTTCGAGAATCTGGGAGGCATAGATTGGATTTTTTTCTCCTGTTTCACTATCAGCTATTGAGCAGTTGGATGGTTCAGAGTTTCTTTCATGATGATCCGACCGATTACTCTGGTTATACTCATGCAGCAAAGCCTGACTGGATCAAGATTATGTGGAGCGGCACTCGAGCTTTGGGCTCTGATGGCAATATTAAACATCTAGAACCATTTGCCTGTGGTTAATTTGTAAATACTCTTGTTCGTCCGTGTGAGTGTGTGTGTGTGTACAGTAGATTACATAACAATATAATTGAGTCAACGTAGTATCATCGAATGGTTGGCTCACATTGGAGAATTTTGGATTTTGCTTTGTGGCATATTGTGTCTTCCGTTTGTGAACTTTTAGCTAAATTTGTGAAA…
>TCONS_00063205 LG09 13614828-13616496
CTAGTTTAACTACTTCTGACTATGTTTTAACTGAGCCATCTTAATTACCTGGCTATCGAGTCGGCGCTGGAACATTGAGAAGTCCCTATGCTGAGACAAAGATTTCAAAATCCCTGCCAAATCCAACTTATTGCTCTCGCCTTTCATGGAAGAAGCAGATTCCTTGGGAGAGAGGCTGATTCCCTGCTTATGACCCTCGAATGATCCTTCTCTCTCTAAACATGCAGTAGAATTCACCGCCTCACTATCCCCCACACTCCCTTCCTTGACTACTGTATAAAACCTCCTCTGCCTCTTTCCCCTTTTCTTTCTAAAGATACAATTCCCATTTGCCAACTCTTTACTCTCATTTGTATAACTTTTGCCAACTTCCTCGGTGAAACTACCTGCCGATGACCT…
>TCONS_00094765 LG15 7757710-7759275
CTGAAATTTTGCGTAGTGCTGAAATTCCAGCACCACACCCTCTCCTTTACAGCTTATCTCACCTAAATTCCAAGCTCCAAATTCGTTGCAGCTTGAATTACCAAAGAAGCTCCACAGCAGGAATCTCTAAGGCTGAAATTCTGCACTATGTGCAGAATTTCAGCACTACTTCTTCTCCTTGTGCAGCCCCCTACAAGCATATAGCAACTAGTTTTACTTCTACAAATACATCAATTGTTCCCTTTAAACCCATTCTACAATAATTCCTAACAATTTAATCAGGAATTGATCAACAATTTACCTTACCTTGATTTAGTTACTTCTTCAATTCTATTCAGCTTTTACTATCTCAAAAGCCTCAAATCTCCATTTGCAATCTAAAATTTCAGCAGCAATGAA…
>TCONS_00075163 LG12 11970407-11973577
CTCTCCTCTCTCTCTCTCTCTCTCTCTCTCTCTCTCTCTAAGAAGCCATGGACTGATGATCTAGTACTCTCCTCTCCTCAATTTGGTGCGTACAACACAGCCCAGGAACATCTCTACCCTAACCTAGAGAGGAGAGAGAGAGAGAGAGGGGGGAGAGGAGAGAGAGAGAGTTTTGTAAAACCTAGAGAGAGAGAGAGTGTGGAGAGAGAAGAGGAGGAGGCTATAGGAGAACCACCATTTTGTTCTTTTCCCCTTCACAAACCACTCTCTCCCAAACCCAAAAAGCTCTCACCTTTGGTTGTGTAACCCACCAATCTCTCTCTCTCTCCCCTCCTCCTCCTCCCTTTTGATGCTTCGGATCTGAGGAGATCGCCCATTGGAGGCGAAGCCATGGTGCGG…
>TCONS_00141671 scaffold_1913 3395-6007
AAGGCAAGCAACAATCACAAGTGATAGTAAAGCTAGCTAAACATGAAAAAAAAAATCACTATAATTTAAAACTTTCAAACTGAACTGTATAACTGAAACATTTAGTTATTTACATGTTCTTTATACATTCATTTACAAGTCTCTATACATCAAAATGTCTCACATGAACTCAAAATGGTAAACTACTATACTCTGGTGTCAGCTAGCTAAGCTGCGGGGCTCTTGCCAGCGATCCTCGGCCACACCGCTCGCCACACTGGAACTCTCGCGACTCAGTGTAAATAGAACTAGAACGACCTCTACCGTAATTAGCGCGTCGTCGACCTGTCGGAAAGTCAATTTAGACTTTTGAGCACGTTTAACTTTCATCCATAAAGGAATAAAAGGGGTTAAACTTGA…
>TCONS_00132607 LG24 6730275-6735646
GCTTCTAGATTGTTGGAAAATCCTTCAGATCTTTTATTACAATACTCTTTAAAAACAACTCGAAAATTCAATTTAAGCTATAGAAAAATTCCGAAACAAAATTAAACAAAAATATTGTAAAGATAAGATTTAGATAAAGCCTGTGGATCGAAGCGTGCAGAGTACTGTCCTAGAATCGAAATTGTCCCTCTACGTGCGAGGCTTCCCGGCAATTACTCTTAACGATACAACGATCACGTTCCACTCCGTCGGCACGCTTTTAAGGTGGCGCAAGATGAACCCAACCAGCTTCAGATCGTATCTTTAGTTAATTTTTCTGCCTCTCGATCAAAGACAACAAAAGTTGCCGATCCACTTTCGTCCTTTACCAGCAGATGCAACTTGTATTTGATCT
>TCONS_00004598 LG01 18865929-18867029
AAAGTACTTTCAGATCCACTCAATTTAGCTTTAAAAGGTCTCAATATTCAGCTCAAGGTGGTCTCAAAATCTGGTGCGAACTCCTTGTAAAAACTGCATTGTAGCTAATACCAAAACATCTAAATTTAGAGAGATTCTCACCTTGTACAATGCTATAGCTTAAATCCCTGTTTCGGTTTAGGTTAAAGCACCAAGTTTAACCTTCGAAAGCTCCTAAAAATCAGCTGAGATTACTTCAACAATCTGTCGCAAACCTGCTGCGAACCCAGGTTTAGTCTAGAGCTCAATCTCCATTCCACGTAAGTTGGGGCATCCCAAATCAGCTCTCGATTGCCCCTATATTCAGCTCAAAGTGATAATTAAAGCTGCTTCTTAAAATCCTAATCCAGCTTACTCCTG…
>TCONS_00107044 LG18 3086777-3092255
CTGTAATTTAAAATTTTTAAACTGAACTTTACATAACTGAATAACTAAAACATTTAGTTATTTACATACTTTATAATACATTCATTTACATATCTCTGTACATCAAAATGTCTCACATGAACACAAAATGGTAAACTACTATACTCTGGTGTCAGCTAGCTAAGCTGCGGGGCTCTTGCCACGATCCTCGGCCACACCGCTCGCACTGGAACCTCCTGGTCCAGTAAAGATGACTACTCCGGAGCTCATCGTTCAAGGAGGAGCGACCTCTAGGGTTTGCTCCAAAGCACGCCCTAGCTTGAGGAAGAGAGGGAGAAGAGCTTCCTTTTCTTCTCCTTGACCTTCTCTTTCCTTTCTCCTTCTTCTTCTCTTTCTTTCTCTCCTTCTTTCTTCTTCTCC…
>TCONS_00112145 LG19 2943175-2944636
CTATCTCACTCTAGCAGGATTACCTCTCTGATATGAAAATTTTTCAAGCCTTGGGCTTGCCTAAGATGAAACAACTAATTAGCTCTTTGAATAGTAATTACTTTTTTTGTTAGTGCCCTCTGAACTACCTGTAAGGTAAGAATATTGGCTTCTGAACTACTTGAAACATCTAAAATGTTGATATAGCATTTGTACTGCAGTGGCTTCTTTGGTATTTGCAGTTTGGTGGTAAGTAGGTGATATTGTAAATTATTTACAGATAATCGTGGTAAGCTAATTGATGTTTTCTTAGAACATCTTGACTTGCATTTTTAGCAACCATTACTGAAATGTGTTTATCATTGGCATGTATTTGTATTGCATATATTCAATATTGCTGAGAAGAAAGATTCATCGGAA…
>TCONS_00023646 LG03 10897026-10898625
ATGTGTCCACGTAATTGGACCCAACTCCTCTTCACTGGTTCTCATCTTTATCCCCTTCCTTATCTCTTTACAAGCTTAGGGGAATTGGTGGAGAGGGTGACAGCTTGGGTGTTTGAGGTTATTAATTGGAAGCTATACAAGAGAAGGAAGTTGTTAAAGTGCTACCTTGGTAGAAAGGCTGCCAAGGAAGCTAATGAAGCAGAATTTAAGATGTTGGAGCTGCCGAATTGGAGCTGCCGCTGAGGAAGCTTTAGAACAAAATTTTAAGTTGTTGGAATTGAAAGTAACCAGAGGGATTATCAAATTAAGATTTAGTGTGTAGGGCTTGTTGAAGCTGCCGAAGTGAGAAATTCAACCTGGGAAGCTTTGAACCTGAGGTAATTAATGACTTCTCAGCGA…
>TCONS_00036765 LG05 9264707-9266815
GTCACATATAATCCAAGGTGTATAACATAAACCGAAAGGACGACAACAATGTCTCACAACTCTCAACAGATGAAACAAAATACGACGGTATATACAAGACTAAAAACAGCTACTATCTCCAAAATAGTACTTTTTTAGCTCAACGTCCAGGGTAGATAGGAATCTGCCTCGCGACGCCCTTATCTCGATCAGAAGTAGCAGTAGCAACCGACAGCTCTGAAGAGCTAATCCCACCACGAGATAAAGAACTCGAGAGCCAACAAGCAACCAACCTCCTCTCAAACTATTGCACTACTGGAGACTCTAGCAGCAGGTTCCGGACACCCTAAACATGAGCCCAAATCAGCCAACAAGCAATCAAAATTAGCAAGAGCTCATACCTTGAGTCCAAAGCTCAAA…
>TCONS_00027759 LG04 11856628-11862327
GGAAGAATTCGCAACCGTCAACTTATTAACCTAGCATCAAGATGAAATAAAACTGCCTTAGTTTTTGCAATTTGACTTCATAAAACCTGCAAGCGACATAGTAAAGGTTGCCAAACTTGTAAAGGATGTATTTTAAAGGAAAATCATTAAATTTTGCTATTATTTAGTGTCAACATCAGTAAGTCTTCTGGCCCCTGCTGTTCTCATCTCAAAGATAAGAATTATTAGCTGTGACTATTGTAGAAATAATTATGGATTTGTCAACAAGAAAATCTCAACTGATACAGTGCAAGTGAAGCTTAAAGTAAAATCATCTACCAGGAAGTGCCTTTAAAGCTCGCTGAAATACTTTAACAGCAGAATCCACAGAACCAGTCTTTGCATGCCAGGTAGCATAGT…
>TCONS_00028981 LG04 9889965-9893198
CGGGTCTATAGATATAGATCTGATAAATTGCGTGAACTGCGTACATAGGAGATCATGTTGAAGAGGCCAACAAGATTGAATTCTAATAAGAGACATTACTATCCTTTGGGAGGAAGTAGTCTCTAAATAGTATGTGTGACATATTAAGAAATGATGCACCTGTGTGGGATCCCATATGATTCGATATTTGGAACCTACACATGTATTATTTTATGTGCGATGATTGATACAGTAAATGTTACTGATAGATATTATCTGATGCTTGCGAAGCATTGATACTTAAGAGAGAAGAGAGAGATTTCATGAGATTGTATTAGTGTTGATATTGCTTGAAGAATTCGAGCAAGATAACATGAAAGCTAAGTGTGGTACTGCATGAGATGCACTAGAGAATGTGTT…
>TCONS_00067280 LG10 11704942-11713273
GGGCCAGCAGGGAGGAGACTTTTGGGAAGGGGTGGCTACAATGGGCCGGGGAAAGATGCTGTTAACAGTTCCCCTCTGGGAAATAAATAAACAATTTTAAAGCTTATATATATAAGGGGTGTAAATTTCAATTTGCACTTATGTGGTTTAGAGCATTTTTATTTTGCCATCCTATATTTTAAAAAGTTGCATGCTATTACCTGCGGTTTATTTTCATTTCACTGTAAGTATCTACATTAAATATGGTAGTAACTAAAGTGACATTTTTTATAAATCATATGATGGTATACTATATATATATATAATACTTTACCATCCTATGATTTATAAAAAAATATAATCACTTAATTTATCATGTTTAATGCTATGTCCTTATGGTGAAACAAAAGTTAAAATACA…
>TCONS_00059628 LG09 3829578-3831935
CGGCTTAAGAAGAACTGGCTTTAAGAAGAACTTAAAGAGGTAATTGCTGCAATATTCATGGAGTGCAAGAAATATGATCACTACCAAAAGCAATAGCTAAAGAAGATGAGCAATAGAACAAATTCAACAACTTCACAATATTCACAACTTTGATGCCACTATGAGAAATGACCAATAACAAAATATCAATCTTTTGTTAAGTATATTATTCGGTTGTTTCTATTGTTGAATATAAAATTTAAAAACATCGTTCTCTGACAACTTAAGCTATCAGATATAAATAATTATTCATATAATTTATGATGGTATCAAAGCAGGAGGTCATAAATTCGAGTTTTGCCGAGCACATAGTATTGTTAATTTCCTTTTATTTAATCAAGCCCATGTCTTGAGCCTAAC…
>TCONS_00006240 LG01 14047348-14052027
GAAAAAAGTCTAAACAGTGAGCAAGCGTAACCAGAAATATATAGGATGGGTTTTTCATGAATGCAACTCTAATTCTCTCTTAAGAAGAGATTTATGACAGAAAATAGCTAAAAGCAAATAATGGGGAGATTGCAACCTTCACAAGTTTTCATACTGCTTCGGGACAAAATCGGCAATGAAGATACTACCGGAGTCGCACCACCCGGCCAGAAGGTCTCGATTAGCACACTTACAGAATCCCAACCAATTAGAGTCTCCTCTGAATGAGAAAGCTTTTTCACTTTCTCTCCATTGCCCGCACATAACCTCATAATCAACACCTTGAACATAAATGTAAGCCGAGTCAATTGATGAAAATGAAAGACCTGTTATAGTCCGATCAGTCCCACCGACGGCAAT…
>TCONS_00143000 scaffold_2191 3362-4237
TAGCATTATAATCTTTTCACTAGTATGGCACTATCAACATAGTCCAGAGCATGTCATAGTTCTCTACGTTCGAGTCAAGAGAATGTCATTGTTCTCTACTTTAAAGTGCATCCTACACTTGTTCATAAGTCATTCAACTGAATTGAATATAAATGTAAATACTTTTATGTATATATGTTCTCTATATCATAGAAACATAATAAACTGAACTCTTAGTTGTTCTACTGAACAAAACAAAAATACTTGAATGCATGAGCACTTTTATGCATGAACGCTCATTCACATATGATAAACGTCATGATGACGAGTTCCGAGCCCTTTAACAATCACATAAGCACACAATAAGACCATTTCTATAATACATATAGAACATAGAGGAGTTTCACTTGCTCTGGTTAG…
>TCONS_00030763 LG04 6994126-6997454
CTCAATCTCAAATCATTAGTTTCGTACTCAAATCCTCAGTTATCTCAAATCATTAGTTGTAGGAATGATTTAGACGATTTAGATGTTTCATACTTTCTTATTCTTTATTTATTTGCAAATTTGGACTTATTCAAAATCAAATACGCTTAATTGCAAAATTTGACATGATTATAGGCCCTTACAATCAAGGGCATGGTTTAGATGTGTATCAATAGGATAACTATGTGCTCTGTTCTTTGGTGTTACCCCTGTTTCCAGTAGTATAATCAAGCTTTATGTTATCCTGCATCTATATTGCCTCTAGCAAATGGAATCCAGCATCTGCTTTGTTTGTCATATAGTGATAGCATTTTGAATTGGCTTCATATTAGATGTAGGATCTATAACGTCTCAATAGTC…
>TCONS_00098802 LG16 3057747-3091818
AGGCTAAATGCAAGAAAAATCCATTGCTTCTTCCTATTCCTTAAACGATTCGCACAACAATTTAGAGGTAAAACTTTTTCGTATTTTAACCCTTAATTTAATGTCTACTATCAAAATATCCTAGCTTTCGAATGGTTTTGTCCTCTGAAGTGTGTGTATTATATATACATTTATTGCACTTTGTTCCTTCACGTTTTGAAACGGTTCTCACTTCGGTTAATTCAGTCAGGATTAAAGATTGCTGTACAATAATGACACAGTTTGCAAGTTTTATGTCTAGATCTCACTTCGGTTACTACATTTTTAAGTTAGATTACACACTAAGTTTGAAACGTTTTATGCTTAGATCTTTCAAGATATGAGTCTCAGAAGATAACACCACGTTCCAGCATTTCCACG…
>TCONS_00050294 LG07 9896272-9897051
CTTGGGAATAAGTATCCATCTCACCTAATTCAAGGCTCCATCAGATTTGCTGCAGTTGAACTACCAAAGAAGCTCCACCAAGGCTTCTTCAACTTCACAATCAGAATTTCTGTTTTAAAATCCTCTTTTCCAAGTAGTTAACCTTTCTAAGCATAAATACTAATCAAGATTACCTTGATTAGATGCTGTTCCAACAACTAGCAGTTTCATACTCCTCTCTTTACTTCAGCTTCTTCTGAAATTTTTTAATTCCTAATTTTCCTTAATCAAAGCATCAACTTAGCAGCTTCAATCAGCCTGAAGCTTCAAATCCCACCTTAATTAGATACTTCTTTTAATTAATCTCAGCTTTAAAAAGCCTTCCTTGCTGCTCCACAAAATTCTTCTTATCATCAACTT…
>TCONS_00054543 LG08 13220121-13220971
ATTGAATTTAGTAAATGATACAGTTCAACATGTTTATTGCAAAAATTTCCATGTCGAGGCAAAGAGGAAAATTTCAGCCGTATCGATGATTCCATCACGATAGGAGAGGAATTGCATGATTGATGCTCCACATACCTCCCTCTATGTCCCTATCAGCTAAAATAGGGTCCATCATATATATATAAGAGGTTTTTAATTAAGAGGGAAAAACAGAAGTGTTGGCTTCTTTCCAGTTTCATCCACGGAATCTACAACAATTGAATATACTAAAATTGTTGAGCACTACAACTAAGTTAAGAATGAAAGTCGGAATCTACAGCAACTGACTCTGCAGTGTATTTCCATCTTTCATAGGATAAATATACAACAACCAATCACATGGCACAGAAGTGAAACTGT…
>TCONS_00138773 scaffold_1425 144-1167
TCCACCATCATCATGGCCATATCCTGCGGTCCAACCCGGGCGTTCTTGAAAGCCTTAAGAACCCGGGCGGAGTTATGAGCCACCATGTTATCCACCGCCCTGAATTCCGAATACAGCGTTTCCAACGCCTCCGACACCTCGGGGACAAACGGGGCCGTGCAGGATAAATGCCCTCTGGGCCTGGGCGGTCCGCTCCGGCGCTGTTGCGCGTGATGGGCCGAGGATGGCCCCCGACGGAGCGGCGCCGGCCACGTAGAGGCGGAAATGGATAACGCCATGGCTGCGGCTTCGCCGGTGGAAGGCCGTGCGTGCCCCGTCGTTTCCCCTTCTCTGCGCTTAGTTCTGCTCGATTCGACCATGATCTGGCAAGCCCATTTTCGAGTCTGTCTTGGTCTGTCT…
>TCONS_00086767 LG14 8968313-8971536
ACGTCCCGCTATCGCCAATTTGGTCGATCCGGGCCCGTACACAGACGCCGAACGGACAGAACCTCCTCTGTCCGCCCAAGGCTCAACAACAACGAATACATGTATAAAGAAATAAACAATTCCCAGGATAACATTTCAATATACATGGCTTGCACGAGGGCAAACAACAAGCACAAGTGATAGTAAGCTAGCTATACTGAAAATTCACTGTAATTTAAAACTTTCAAACTGAACTGTATAACTGAAACATTTAGTTATCTACATGCTTTATAGTACATTCGTTCACATGTCTCTGTACATCAAAATGTCTCACATGAACTCAAAATGGTAAAGTACTATACTCTGGTGTCAGCTAGCTACACTGCGGGACTCTTGCCACGATCCTCGGCCACATCGCTC…
>TCONS_00125152 LG22 8865084-8868466
TTAGGCAAGTTACACTTGGGTCTTTTTCTTTGCTTGATAAATCAAAGAATAAAAACCTGTAGTCCTCATCTCCGTATCTTCATAAACTTTAATTATGCCTACGATTCAGATATATCTGACAATAAAGCTCCGTATATGTCCAAAATGAAATAAAAGATATACATAACGAAGATGAGTTAAAATAAATGTCCAGCTTGACTGTTAAGCTCTTCATATTTACTTCTACTCAGAAAGATAAAGAAAGGTTTACATATATAGTTGAATGGTTAGGTGTTAGCTCAAAACTACTAAATAGTTGGTAATTACATTATGCGTGAAGCATGTTTGTTTCAGACTAATAAATAAATGATGTAGAAGCAACAAAACAAGGGAAACAGAAACTCGGCATCCCATCAAAGA…
>TCONS_00060878 LG09 3325311-3327437
ATTTCCCTCTTCTCCTTATCCTCTAATTCCCTCTCTCTCTCTAAGCTAAGAAGAGTTGAAGGGAATTGGTGCTGGCAGCTTTGGAGGCTTGAGGGCTGAAGTGCAAATCTGATCCCAGCAGTAAACTTCTGCTGATTGGAAATACTACAAGACCTGGAAAGCATCTAATCAAGCTTGACGAAATTGGATTCTTTTACTGTTTTGAGCTGAGAACAACCTGTCAAAGCTTAAATTAAGGAGTGACAGGAGTTGAAGCTTGACTGATTTGAGTTGTCGAATTGAGAAGTTGTTGTTGTTGAAGCTGAGGGCAATCTGGTAGGAGCTTAAACTAAGGAATGGGTCTTTGATGCAGTAAGCAAGCAATCCAGCATCTGATTAAGTGGCCAAAGTGAAGTGAAG…
>TCONS_00044377 LG06 2384784-2394711
CTTCAACGGCTAGCGAGTAGCGCATACGAAGGAGAGATGGGGGCGATAACGATGAGCGATGAGGCGATGGAGTCTCTGCTTCGATCCTTTGATCAAATCTCACAACATTGTCTATTGTAAGTTCCAAGAGTGAAGACAACAAAAGCTTGGAGGACTTAAAAAAGGCTAGAGGACAAGTCTTTCAGGAAGAACTTGTACTCTGAGTGGCACCAACGAAGGTAATATCATAAAATTCATATTGCGAAGCCAAACTTTGAGGCACTGCATGAAGCTGGTGTATAAAGACTTTGTAGACCCGCCATGACCTAGTCAGAAGCTAGGAAGATATGAGGTAATGAACTGATATTTTGTGCCTTCAGATTCAACCAGTGAATTGAGCTCAAATTTTTAGCTTATTCA…
>TCONS_00038259 LG05 4250502-4251239
CACTACTCACGACATTTATTGGAGTACGAACGGATCCGGAAACCCTAAACTCCTTTTCTCTTCTTGCATTACCAATCTCTGAGCCCTAACCCTAGTTTCTCTTTCTCTTCGCGATTTGGAGAGGAAGGGATTGGATCGTTCGCCATGGGAAGCATTGATAAAGATAACGCAGCGAATTCGCGCACTGTGAATCTGAATGCTGCTGAGGTTGGTATCTTGTCCTGTCACGATCTGCTTCGGCTGCTGTTGGATGAAGTGTTGTTTGAGTAGTGCTTTTCGAAGAAGCATTAGTATCGGTTTAGTTCCTGCTTTTGCTTTCAGCAACAATTACCTGCAGGTGGAGAGTTTTGTGAATGGACTAGTCTGGTGCATCATCTACTGCAGTGGGTGTTGGAAATT…
>TCONS_00043604 LG06 3651993-3657490
AAGGACCATATTCATTAGTCTATTCAATAAGACGAAAAAAGTAATGACAACATCATTTTGAATTTAGAAAATGTTAGGTTAGAAATTTTTTTAAATGTAGATTAATAAAAGAAGCAAAATATGCATCACTAATGTCCACAATATATGTTTAGACTTTAAACTATCTGAAATGACACAAAAGTGGAGATAACAAGACATACCATATCCCAAAATTATGGAGCAAATTAGAAAACCTAGTAAAGAGAAATCCATCTTATAGAATATCTCCATTAAAATGATGCATCCTCCTGAAACCAGTAAGTGCCTTGGAGAAGAGAAAACAAGGTGCAATCTTTCCTCTGCAACATTGTCAATATAGTATATAAAGAAAATTCCAAAAACAATTGTGCTCAAATAAGC…
>TCONS_00094644 LG15 2084270-2085150
TGCTCTTCACACTCTTCATATAAAGTGGCTGGTGAAATACAACAATACAAAGTTGTACATCATCTTTACAGCATAAGATCGCATGCATAATAGATTTGATAGAACTGCCCAAGTTTCAACATATATAATATACTCAAACCTTACCTAGGGCATCCTCAGTGGTAATTAGCAAAACAATCATTAGGGACGGTGTCTTAAGATATTAAGGACTTACACCTTGCACTTCTCTCTACAATTGTATATACTATTTCTCTAAGCAATATGAAGGAACAGGAAAGACTATTACTCTGGAACAGCAGCTTCATTCTAACTCCTCTCTTCACAACAGTTCCGGCATCTTCACATCCTCATGCTTACCTCATTTACAATACAGATGCTTCATTTTTACTTGATCTTAAA…
>TCONS_00086496 LG14 5904885-5910307
CTCTAAATACCATTAAAATGTGGCTATCATATGATAGTGAAATATCCCAGTGATCACCACCAAAATTCAAGCCGCAACACTATTGCAAAACATTGAAAAAATCAGCACACATGACACGTTCACGCTGACACGTTCACGCTGATGAAAATTAGAAAACTATACAGAAAATTCAAAAATGGTGGTTGTTATTCATGAGGTAATTTTCAACTTTTTGAAGTTCAGATTGACATTTGCAACTGCACATAAGATTAGCTTTTGCCCGGTAAAATATCATAATGAGTATGTGTTGAAACTTGAGAGGAAGCGTTTTTAAACAAGGATGTGATAACCTCAAAGGCATATATCAAGAGAAATGCACATTGCTAAGTATTATTAAAGCACCTGGCTACTTCAAAGATA…
>TCONS_00078918 LG12 9290276-9291284
TTTCTCTCTCTCTCTCTAGGGTTTTTCTCTCTCTACGGAAAAGTCGTCGATTCGAGTCGATTTCGTGCCGTGCTCGTTGCTCGCTGCCTTGGCGACTCTCGGGATGCTTCCAGCTCGTGGGGAGGAAGTTTTTCTCTGAGTTTTCTATGAGGTTAGTACCTGAGAAGCTATATCTCAGCTTTAGATAAGGAATTAGCTCAATTTCTCGCTAATTTGCGATTTAACATTGAAATTTGATGCGTTTTGGTTTCACTGCTTCTAACTGAATTCGAGGAGGTTTTCAGCAGTAAAGAGGGATTCTTTTGACTGTGAAGGAACTACTTTAGCTCAGTAAAAGAGTTGCTGTAAAGCCGAAGTTATCGAACCCCATTAAACTATATTGATGACCTCGAGAACTTG…
>TCONS_00130620 LG24 1896852-1924218
TTTTTGGCACTCTTTTGTTAAGTAGATCATTTAGAAATACTTATTTCTCTGCGATCGACCGTACGTACGATAGGCTTTATGTTGCTGTCGCGTTAACACTCATTAGATTGAGAAGGAGATGTGGGCAAACGTAATTTGAGTAGCATTAATTTTATGGTGCTCTAAAACGGAATAATATGTTAATAGTTTACTAATTAAGTCTATTATATAGCACGCTATGATGATATGATAGCTGGGTTTTTGGAATCACATTCACTGGAGGTAAATTGCAATACTAGTCCCTGAACTTTTGAGAAGTTCCATTTTGCTCCTAAAAGTTTTATGCTCGGCAATAAATTTAGCCCTAAACTTTTTATAGTGTTCACTTTACTTTTTATCCATATTTTACTTGCGTTTATT…
>TCONS_00089267 LG14 5087150-5094344
AAAATCTAAAGTGCTTTTTGCAAAAGGGAATAATATAATACCCTATGATACTAAATGTATACCCTAAATTTTGAATTTGACACTCAAGGGGTTTAACCGTTTGCGGATTCAACTTATTCATCTGAAAGAAGTTGGGTCTCTGTTTCATGTTCCGGAACGTGGCTCTGAATGTCCCAAAACATAAAAAGCATATTGTGTGGCTGGGGTTTCTAGTTCTTCAAGACTTGGCTGAAGGTTCCGGAACTGGGCCATATTCGGAAACATGAGTAGCAGAACTGTACGTGCGTGGGTGTGGAGGCTAGGATTGGGAAGCCCAGAGCGCGCCATCATCACGGAGTTAACAACTTGAGGTGGATGCTCAACCTGATGTGGGTACAGCTATGCCCCAGATCGTTCGCG…
>TCONS_00106201 LG18 7598974-7602341
CGGCTCGGTTAGACTTGAACTAGCGAATTTGAAGTTTCGAAAAAATAATTTTCGCAATTTTTCGATCTCATTACCTAGCACTAAAATTTTTGATGAAAGATATTAATCATGTTGTAGACAGCATAAAGAATTTTGTATCAAAAGCAACAAAATTAGCAATGGAAGTCGACTATACATAGGTCTCGAGCTACTAAAAGGAGAAATTGGATCAAAATTTACAGGTCATGATAATAGTACAAATCCTGGATTCGAAATGAGTAGGAAAAATTAATATAAACTCTATTGCTAGATGATACAGGAAATAAGAGTTATCAAGTCATCAGAATAACCGGATCGTTTCGAGGAGACAACTCACTATGCTCTCTTTCGCAAAACCGTCTTCCTAGGCTCCTTTTTACC…
>TCONS_00065918 LG10 6770089-6793552
TAATATTTTGGCTCTTTTACTATCAAATTTTTAAACTTGGATGAAAAATTATAGAATTAGAATAATAGTGGTGTAGGTTTAGTTGTGGTCCCCTAGGGTTTAAACAAAACAAGTTAAGTAATAGTTAATTCAATTGTCACAGTGTCACGTTATCCGTTAGAAATTATCCGGCTACTTATTCAATTATTATCAAATAATTATACCAAAGTAAAATTTCATCTAAAAAGTGAAATAACTTTTGACCAGTGATCTAATTGAAATAGAAGTTAAAGTTCCATAACTTGATTTGAAAAAAAAAACTAAAAATTTTATGAAGTAAATGAAATTTCAGGAAAAATTAGGTGACTAATAATGTATTAGACTTAATTATATGCAATTACTTGTAGATGTGTACGACAT…
>TCONS_00059820 LG09 6151438-6165620
CAGATAAGTATACTGGTAGGGTGGCTAACTAGGCGCAATCCCCTTACCTCGCTCAACTGATGGTGCACCTATCCCTGAAAAAGGAGACCACAAAAGGGCGTGAGAACTACTAATAGCAGTTCCCAGTGGGTACGGTCGGCGACGACAACGACCTTCCCACTAGGTCTAAAAGCAAAAGTAACTAAAAGAGCGGTAACTAGGAAAAGAAAACAGAGTAACACTAAATCGTAGTGCAAGGTAAGAACTCCACATATAGAGAAGTACACAGTAAACTGAATGCAGAGGACTAACAAGAATTCAACTAGTATTATAGATATTCACCGCATATAGTAAATATGAAAGCAATGTACTGATTACTAGTGAAATCATAGGATAGAATATCAATGCAGTTATACAATT…
>TCONS_00139159 scaffold_1481 17825-20269
TTAACAATGTGCAATAACTAGTGGAAATACCTTGTACAAGGTAGCAAGTACACGAGAACGTTGGGGACCAGCAGCAGCCAATATTGTGCAAGTCACAGCAGAACTGAGAGCTTGCTCCAGTGCATCCTCATCAATCTCCTCATCTCCAATTTGGCGTTTCTCAATATGAGAAATGTCATAATAACGAAGTGCAGCTTCCAGAAATTTTCGCTTTAAATCTAATATCCTTGCATAGCAAACCTTATATTGTAGATTTAGAACCTCGTGCTGACTGTTGCTAACCAAGAAAGATGCCTTATTGATGAAAACCTCAGCATTCACTGCATCATCATCCTCAAGATAGAGAAGAGCAATCTGGACACACTTGGATAGCTTGTATGCGTCATCAAGCATCCTGAT…
>TCONS_00148956 scaffold_736 66136-66808
TCATATTTTTCTGACACCCGTAGAGTGAGAAATAAAATCTGAAAGCTATCTGATAAAGATTGCAGTTCGGCACAGTTTTCGGTGACCAAACGGAGTCGAAACTGGAAACTTAAAATATATTCTTGCTCAGTACGTAAAACTGAACATGACTGTCAAGTTTGGGCTCAAACGGAGATTCAGGGAGCTCCGACGAAAGATATCAGATTTCAAGCTGCCCGGGATGAATAGTGTTTTGAGGGATCTCTCCCAAAATAGATGGGTTTTGGTGGAGATTGAAGCTCAAGGGTGGGTTTTCATCTTCATGGTCTCCTTCCTCTCCATTGGAGCATGCTTTGAAGGTAAGCTTTAAGAGCTTTAATGGCATTTCTCTATTGCTTGGGTTTTAAGCTCTAGAAACGG…
>TCONS_00138547 scaffold_1402 5621-7664
GCTCGCACTGGAACCTGTAGGGATGCCAATAGCTAGTATTTACGTCTCGTACTATGTCAAGAACGATCTCACGCGATAATCGGTGCAAAAGGAGTCAAAACGGCTTCTACCGTAGTTAGTGCGTCGCCGACTTGTCGAAATGTCAATTTAGACTTCCGAGCATAATTAACTTTCATTTATAAAGGATTAAAAGAGATTAAACTAGGGTTATATTTACATTTTAACAAAACTTGCATTGTACCCCAGTGTGTATGTATAATGGTAATATACATTTACACATAGTCCGTTCTATAAGCTCGATAGTAATTAGAAGCTTTAATAACCTTCCAATTTCATTTCTCCACAACAATTCCTCTTATATTGATTCCAAATTGAACTATCTCAATTTAGTTTTCTATA…
>TCONS_00129669 LG23 6911556-6922857
CCGGAGCTCATCGTTCAAGGAGGAGCGACCTCACTTGAACCAAACAAATGTGAGTATGATCTGATCCTCTTTAGAGGATTCAACTGACAAACACTGTCACACTTTACTCTAACTAGTTCTTTATACTAGTTTCACAATTTCATTTCTCGATGCTAACCAAATCTCTAGTTGAATGTCACCAAGTTTACTATTGCTATAGTCCATACATTCATAGGGTTCTATGTCCACATTCTAAGTTCACATTTTCTCAACATTGATAAACATTCACATATTCAACTATCACTTGCATAATATCACTACCCTATGATGCATGAATACAAGTAATATGCTCAATGGAAAACCATAGACATAAAAGGTGATTCAAAGACTTCGGATAGCACCACCCACCTGTAGGGATGC…
>TCONS_00116902 LG20 7057102-7060622
ATGGAAATATGTTAGCAACTATGAGCAAAACAACAGAGTAAATGATCACATATAAAACTCATAGTGAAAGAAACGGGCTAAGATTTTTAAAGCTAAAAACTCACCCCTGCATTGTAAAGAAGCTGAATCACACGGATAGGAGCAGCAACTACACTTTCTGATTTGTACATATCATCTAATGGAAGATTCCGCTCCAAGTCCTGTAGGTGGTCCCCAAAGAGTTTAACTTGAAAAGTTGCTATGTCATCTCGTATTCCAACAAATGATTCAGATGTTGCCTTCATGATATTTAATAAAACATGGCGTCTAATGACGCTAAAGTACCCTGTTGCAGCTTTTTGCTCACTACTACTTAGAGTGTTCTTCCACAATTTGAATTCCATTTTGTCCATATCAGGA…
>TCONS_00021431 LG03 4463487-4466589
CATCGATCTCCCTCTCCGACACCGCACCAACCCACGGGACAAGAGAGGAGCTAGTAATCGCTTGGTACTAGCAATTGCTTGTAGAGCTCGATTTTTGGCTTCATATCAGTGTTTTTGATGCAATTTGTGCTTGATTTTCTCTCTTTTTTTTGTTTATTATGCTTCTACTTGCTCGGATTTGGTACTAATTGCTTGGATTTGGTACTACTCGCCTCGACGCCAACATAGAGCGAGAGATCGCTTGAATTGGGGGTTTCGATTGCCCAGTGGCGGAGCACCAAAGGCTTCTGTTGATGAAGCCACTTCAAATCACCAAAGGCTTCTTGGAAGTTCAAGGCGCTATCAGATCAGTTTTATCATACTCCTGAACACCATGATTTTGTGAGGGAGTAAGTTGTC…
>TCONS_00104260 LG17 5447744-5448710
CATAGTAGCAACCTTATATTATGTTGAATTTGGAAATACAGAACATCTCCGAAAAAGTTACAAATCGCAGAGGAATTTTGCTTTTCCTCTCTTCTCTACATAGTCCAACAAGTACACAATCGATGCCCTAACCTCATCTAAGTTATCATTGGCGCCATAACTCCAAAAGGATTGCAGAAACAGAACTTAAACAAAAAAAAAAAGAAAAATAAGAAAAATAAATTTCTCGAACAAAAGAAAAATACAGACACTCGAAGAAAACAAGAGAGAAACATTTGTTTTCCTTATTAGAAGCCAAGTAAAGAATTATATGTTCTTTTATTAGGGCTTCAAAATCTGCCTGCCTCCATCTTCCGCCACGTTGGCGCTCTCGGACATGATGATCTCCATGTCGCGGGC…
>TCONS_00067842 LG10 1233080-1235267
TGATGTAGTTTACCGGTGGATTAGCATTTAACAAACCAAGTTTTAGTACGAAAACTCAATGAATGCACAGCTCAGCACAAAAGTAGAAGAAAAATAGAAGATTAAAAAGACCTAGCAAAATGTACAAGCTCTTCTGTTTCGACTGCAGAACTGCGTGCTTGAGATGGCTTCACGTATTAGCTTGGAAATGACCTAAGCTTCCCGTTTCTTTGCCAAAACGAATCCTTCTTTTCTTGGGCTAGTAGCTCTTCGAATGAGATATCAGGAAGTTCCGCAGTCCCTTCTGTTGGAACTTTCTCCATACTTGCACTGATCTCAAGCATCGTTTTGTATGCAGGTGACAACTTAAGCTGCTCTTGAACTAAATTATAGACAGCAGCATCCTCTTTTAGCCTCTTA…
>TCONS_00072580 LG11 9120140-9122392
GCTGTGCTTCGCCTCTTTCTGAGCCGGGCTGAGAGCATTTCGGGGCGTTGCCGGTGATGAAGCTTGACCAAATAGTTTCCAGAATTGTTTCATCTGCTTCCAACGTCTGCAATTGAATAGCCATGAATGCGTATATGAGAAATCACAGAGCTGAAAAACGATGAAGTTTCAGATAATATATAGAGTGCAAGCATTTGAACAGCTCAAAGGTCAACTTCCCTTGCTAATACAAGATAGTTTGGAGTCTTAGGACGCAAATTGTTGAAGTGGCTACATCATCCAGGTCAGGGATGTATTAATTCGGGCTATTATCCCCTGCTGGAGTTTGAAGAAGTGCTATTGGAGGAACTATTTGAAGAAGCACTGACAATTTTTCACATCCAAACATCCAACAGCTTG…
>TCONS_00115408 LG20 10630831-10633851
GTAACAACAGATTAAGATTACGGGTGTTCAGAAACTCTTCAGTTCAATCTAAGAAGAAAATAGTAAAAGAACATAAAGAGGTAGCCTCATGACTCAATCATACTACCAACGACCGTACTAATCAACTGCTTCCAAATTATTTGCTCAAACTATATTTCTGACATGTAAATAAGGATCGCACGTGAGCATGCCTACTAAGCGCCCCTACACTCTTTATGACTAAACTACTCATCTAATATTGCGCACGATCATTCACCTATATGAAACCGCTGCAAACCAACTTCAGGTTTGCTCTTTCTCAGTCGCTTTCACATGTGTGAAATTGATCTTTCTTAAAAATGTAACTTAATCTACCTGGAAAGGGAAAGCACAACTAGCACAACTAGCACAACAGATAAG…
>TCONS_00039074 LG06 2198216-2200426
GTTGATGTAAAGCGGGGCATTTTGGGTCTGTTTAGCCCTACTGAGGGTGTAGTTTCGGTCCGTTAAGTGCTTTGAAATCTCTCCAATAAACTTGTTTTGGTAGGAGAATTATTACAAGTTTCCAACTATTAAAACTATTACTTTTGTTTTTGGGCCTTAAAATCTCACGGTTTGCATTCTGGAATATATAATACACTTTTCTTTTGAGTGAAGCGCAGAACGAGTTTTATGTTACTTTTGTTTGCCACACGGTCTATATACTTTTAGAGCACTTACTTATGTTGAAGTCGGCAGCAAGCTATATATACTCATATAGCGTAAGCATTTTGTAGATGGAAAACATCAAGAATCTTCGAGCAAGCGTCCGGCCACACAAATGAAAGATGAGAAATCAACTTT…
>TCONS_00063167 LG09 12312591-12318761
AGTGTTCATCTTTTCTTCGGTTGTGAATTAGAAGTTTCATTAGGCAGTGAAAATTCGGAATCATAAAAATTGACGACCTGATGATTTCAGTAAGTGATAAGTTTGTTTCCTTCCCTGGGAAAACATCAGAAGTTTGACCTTATAAAGATTTCCTTTGTATCACTCAATCTAATTTTTCACATTGTGCAGATCACCATAAATAATGAAATTTCACGGAAACAAGTTTCTAGCGTTTTGTTCCATGAGATGGGACTATTTTTTAAGTTTCTAGCTTTTCGGAAGTGGAATTTGATTTAAAATCTTCTCTAGATAGTTGATTGTTTGTCAATTAGTTAAATCAATTGAGCAGACCTCTTTTGTTTCTTTTTTTCCTTTTGTATCTCTTTGGTATTCATTAGA…
>TCONS_00026498 LG04 289567-291416
AATAAAACCTTTGAAGGAGCAAAAAATCAAACTCTTTAGTTGAGATCATACTAAAAAATACTTATACAGAATAAATTATCCTTGGATAACTTATTCCTGACATCCAAACTAGGCCTTAAAAGTTTGAGTGCCAATGTGTTAGGATCTACCAACAATTCATTGTACCTGTTATATTTCAATTAAAAATGCCAGAAACAAAAGATATATGATTTGTGAAAGGAAAGATATGCTTATCACCTCCTTCTTAGCTCTCAATTCGTTAATCAGCTTCGTAGAGTACACTAGTTTTTGAAGCTCCTTATTGGCCCTTGAATATTCTTCTGCCGATGCTGCTGGCTGTCTTCACAACAACATTACAAATATGCAGTCAACTCATTTTACTCATACAAAACTGTCAGT…
>TCONS_00136945 scaffold_1209 16409-17761
AGCCATTATTCTAAATATAGAACAATTAGTTCTATAATACATACTTCTTTTAGAGTAATCAACGCTGATCTAGAAGTTCGTAAGGTTTAAAAGTCTCAGTTTCATCAATGTCACTCAACTTCAATGTTTTGCTGAATTTCAGTATTTGTGCCTCATAATTCACTTTCAAACTCCCTAAGTAACAGATTTCATTGCTGAAATCTACTTACTACAGCAGCAATTCAGCTGTAACTCAATCTTAATCAGGATTTAATTAGAATTATCTCAATTCATGGTTCAATTGGCCTATTTTCAGCTCATATGAATTCGACACTATGCAGAATTCTACATAGTTCCGAAATTTCAGCAACTAAACTCTTCTCCACAGCAGAAACAACACTTTAAACCAGATTTAAGATC…
>TCONS_00109871 LG19 8266036-8267770
GCTTTTTACCTGCTCGATCACCGTTTTCGATCAGTTTGGGGGCGAGACCCATGTCTTCGATCCTCGTTTCTAGGGTTCGGTGAAGCGGCTTTGGAGCCCGCGGGGGAAGAAGAGCGTCAAGAGGAAGAGGAAGAAGAAGCAGCAGCTTCGGCTCTCGAAAATGGTCGGCCCCTTTATCCGATCCCTCTTGCGTGGTTTGATTTGGCTTGGTTCTAGTGGCATTGTGTTATGGTGAAAAAAAAGTTCGATTTTTGTCGTGGTTTTATTGAATTTTATGAGAAGTATTTGTAGATTGGTCAAATCATTGGTTTGGAGTAATGAATTGTAGATGCTGCGATTTTAGAGAATTAACATTGTGGGTGTCTGATGCTGCATTTGCTCAAAAGGTACATATTTGTG…
>TCONS_00083979 LG13 9893662-9896249
GTCCGCCCAAGGCTCGACAACAAGAAGTACATGTATAAAGAAATAAACAATTCTCATGATAACATTTCAATATACATGGCTTGCACGAGGGCAAGCAACCAGAACGAGTGAAAGTAACTAACTAAACATGCATTCACTGTATTTTTGAAAACTTTAAACCAAGATGTAAAGTTGAATAACTACACCATTTAGTTATTTACTTGCTCATTTATACATTCATTTACAGGTTTCTTTAACATCAATATATACAACATGAAACCAAAATGGGTATACAACTAGCCTCTGGAGTCCACTAGCTAAGATGCCGGGCTCTTGCCGCGATTCTCGACCGCTCCACTCGCGCTAGGATCTCGTAGGGATGCCGAAGACTAAAACCAACGTCCCGGATTGTATAAACAA…
>TCONS_00091733 LG15 6132017-6140582
AGTCAGTCGCAAGGAACCAAGCTAAAGAGGATAATTCAGACTGTACCCAAAAAACGATCACATTACAAAAACTTTGATGTAAGTTCTTATCCCATCTATTATGCTAAAATTAAACTAAAAGCATTTCCATACCGGAATCGAAGTGATCTCAAAGGTCTGGAGAAAAAGTAGGCTGAGACAAGTAATTTGTTTTGTTTATTATGGAATGATCAGTTCCACTTAATGCATGACTAAGACATCGGTAAACTAATTGGAAATTATAGTATGCACTTTCTACCAGGGATTGAGATGCCATAGATAACATCAATTTTCTGGATCGAAATCATGACCTCTTTATATGAATCCACACTGTCACAAGCATATAGCCCTACAACTATTCAAACATTATCCGTAAATACT…
>TCONS_00036737 LG05 6398037-6400348
CCCTGTATGGCGCCAACAAGTACTATTTTTTCAAAATCAAAACTTCTGCTGTAGTCAAAAGCACTTGGAGGGGATTTAGATGAATATAATTGTTAGACTACTGCAGAAGCTCCAACTGGACCAAACGGCTCCAAATCATTCTTAGCTTTTTCATGTACCCAATGTGACACCTTGAGCAGAGAAATAGCATTTGTTGATAACAACCACAACCATTTTCCGGATAAAAGGAAATTTGATAATGTAAGGTTCAAGCACTACACAGCCATGTTTAAAGCAATACTATCACATTTTGGATCAGAAACATACACTTATGATGATTCATGTACAGGGCGCGCCAAATGAGGGCTGATCAATTTGTAATGAGAGTAATGGCGAAATGTTTGTGAAAATAAGTACCTT…
>TCONS_00050193 LG07 3353043-3358107
TCAAGTATTTCGAATCTGATCATAAATGTTGTTTGGAACAGTAAAACCAAAGTCTAGGAGGAGAGTAGCATTAGAGAACTTCCCATATCTTATCATAACCTGGAAACACAATTAACAAATTAAAATGATACTTACATTATTAGGACTTTGTCACCAATTCATTAAATGAACTTCAACATTGACTAAATAACGAGTTAAACTATAGGCTGCTTAAATCTTTGCCAAGAGATCAAGCACAAGTTAGAAAAGAGAAAAGAATATTAAAGAATAAATAAAGCTCTACTACAACCTCATTTAATTATTGCGAAAGATTTAACAAAAGCAAGAAAAAAAAGAAATGCAACTAATGCAGTCAAGCAAAATGATACCAGTTCACCAACACCGTAATCCCTATCAGCA…
>TCONS_00131460 LG24 4013279-4022741
TAAAGAATTATAGTCAATAATTCAGATTTTCACCCTGTTATATGCTCAATTCATAACCGAAAAGGAAGAGGAAACAACAAAAAGGCAAGAGAAAACAGGAAACCAAAACAAAAGCATCTGAACATAAGGGCTTCAACACTTTCGGTTTCTTCCTACTCGATATTCATCAGGTTAAGTCATCTGACAAAATTTTTCTGAGGTCTAAGTTTCAAAGCCCGTGCTTTAACTTTTTTCGTGGCAATTTTCTTTTTGCATCTCCTCTCATACTTCCACATCCTGAATCTGTTCTTCTTCTTCAACCAGCTCGAATAATCCTTTCCAAGCTTGCACTCAATGAAGTCCACTACATCGTCCCATTCGGAGGGATTCTGGCGAAATTCTGGAAAACACTCCATAAGA…
>TCONS_00122089 LG22 2255847-2256842
CGGAAACCCAACTTCTGATAGATTTCCTCAAGTAATTTAATAAAAGAGAGCTGAACAATCGACATCCTAACAACTGTAGTTAAAAGGGAAATTGGAGAACGAAGCAAACAATTTAGAAGTGCGAGGAGATAAATTGGGAAAAATCAGCATGCACAGGGACCTCAGAAAACACCAAAGTGATCTCATTTCCTAAAAACATTTGTTAAGAAATTGATGAATTATGTATATCATAATTTATAGGGAATAGACTGGCCCTTTTGTTTTTGAAAAGCATTTCTTAAGTATAAAGGAATGCACACGGACCTTAGTAAACATCATAGTGATCTCATGCCTTTAAAAAATTTCGTATGTTTATCATAATTTAGAGTGAGTAGACTGAGCCATCACTCACCAAAAAGG…
>TCONS_00036533 LG05 13202287-13202978
TGGAGGAATGAATTGAGTTTATGCAAGATCTGCTCTAAGAGTCCGACAGCGGCAGCGATTTATTAGATGATGATATTTCTCGTCAGCAAGCAGTAAACTTCTATACTTTCTGTCATGAATTGCAGACACTGAACGACTCATCAGTCGCGGATTCTGTGTATTTATTTCGTCATGTCAAGCAGAAGGATTGGAAGAACTTAGTGCGTAAGTATGTTCGATTTGCGAAGATTCGCATACATTTTGGTTAAGTTTTATGTGTTGAATTCACAATGAGATGCTGCTGGAGGAGGAATGAATTGAGTTTATGCAAGATCTGCTCGAAGATTCGCATACATTTTCGACAGCGGCAGCGATTTGTCAGATGATGATATTTCTCGTCAGCAAGTCGTAAACTTCTAT…
>TCONS_00063123 LG09 10882120-10884383
TAGAGCTTAGAGAGTTAGATGTCCATTTTAGAAGTTCGAGGCGTAAAGTAAAACTTTGCCAACAGTTTAGGGGGTAACATTGCAATTTACCCGATGAGTTTTTCTCCACTAGAAAGATGCATAATAATATCAATTTACTGCACAGTGAATAAGAAATTTCGAAGAAAAATTAAAATGAGAAATTGTGTTTTTAAGTTCCCTGTTAATGAAATCGAAAAGAATTCTTTGTCACCACTTTTGTTCCGTGATTCATGAAGTACAAATATGACTAAAGTATAATAGACCTAAATCTACAGCTTCTTGCGAAACAATGTGCACAGTTCTAAACCAAAACAAACAGATTAATCTACACGATTTACATCTAGTTCATTTGTCGAATAAAGATAAATAGAGGGCCGC…
>TCONS_00016999 LG02 16670173-16676665
AGTGCAGTAGTATTATGATCATTGAGCTGTATACCTCAATGACGGAAAGAGCAAAGGGATCTCCATTCTTCAAGTCCATCTTGCAAATATCAGCTCATACATGAAGACCACTCGAAAGAAAAAGCATAGCATCAGCATCGCGGATTACTTTATTGCCTTGTACTGTCAGTTACAGAATGGCATCTAATGATGCTTCCGATGCCATCTATATCTGGGCCATCATACGTCCTGCTCATTCACATATATCTCTTCAACATCAACACCATCAAATAGTCCCTCATTTTCTTTAACGCTGGATCTTCATCCAATGTTATTATGCATTGTCATACACTACTTGTCTGGGTTAGAATTCATGTGGCTGCCACTCCAATAATCAGAAAGCATTGCATATGTGAAATA…
>TCONS_00102535 LG17 2163003-2166133
TCTCTGTATTTGCAGGTAAGGTTGATGGTTGGTGTTCTAAAATCTGTTGGAACTGGGGACTTGACAACTACTGATGGTCTGTTCTAATATCATGTTGCCTATATGTTGCTTGCTGAAACCAGAGTTTTTATATAAACTTCGCTAAAATATCTACATTGCACACCCTTGCAAAATTTGAATTTTACCAAACCTGGTTCCTTACAGATGTGCCCTTGCACTTATAGAAATGCTCATTCTAAACAACTTTTTTAATATAAAACCAACTTCCAGGATTAATTGGATGACCCTAAGTTAAAATAAGGGTATTCTTAAATGAAACTACTTTTGAAGGGGTATAGATAAGAAGTCAGATTACAAGGTATATATGTCAATAGATGATTTTGCTGTGATATACATGTA…
>TCONS_00112662 LG19 85803-88589
GGCAAATTTCAGTTTTGAAATACAAATGCATAAGGAAATAGCATAAAAAATATTATGAAATAATTGTTGAAAATCAAGCTCAAAAATAAGGTAATCTTCAAATTGCCCCATTGTGGTATAGCTCATTTTCACTTTGCAACGTCATGGTTTAAAAAGTTTCACTTGCCCCCATGTGGTTTAGCTCATATTCACTATTGTCACCTCATGGTTTAAAAAGTTTTACTTTGTTCCTCTGTGGTTTAACACATTTTTCTCAACCAAAGTGGGGCAAAGCGAAACTTTTTAGACTGCGGGATAGCAAAGTAAAAATGAGCTATACCACAAGGGGCAATTTGAAGTTTACCCTTAAAAATATGGAGTTCCTCTAAGTTTGGAAGGAAAAGCGAAGTGTATAACAAG…
>TCONS_00023139 LG03 16390472-16403590
GAAAAAGAAAAAGACCACCAAGTCATCAAACAAAGATCTAAATGGGCCGGGCCCGGCCCGACCTTCATTCCTCTTTGAAACCCCGCTTAGGACATGATCCGGCCCGCAAAAAGAAGGGCGTAAAATCAAAATGGGCCGGGCGCAGAGTCTTCATCTTAAACCCTTCCCCGTTTCTCTCTCGCTCGCCAACTCCGACACGTCAAACCCTTTCACGGGGCGGCCGCCACCCTCCTCCGCCACGGCGCCTCGTTCCATTCCAGATTTGCAGCTACCAGGTAGAAACCTGCTTTGATCATCAATTGGACGCTCTTCAAATTTGTCGCATATAGAAAAAGAGAAAGGTTGGACCTAACATTTTCTTGGATAAATGGAGATGGCCTCAAATAATCCTCATCGTAC…
>TCONS_00101933 LG17 662480-665093
ATGCAGCGGCAACTGGCTAGGGTTCCGTCCATTCCACGGTTCTCTCCCGATTCTTACTTCCTCGCTTCTCATCAAGGCTAATTGAGTGGTGGATGCCCATGATATGGACTATAATAAAAACTGCCGATGATGATTGAGGAATGAAGGAATATCTCTCGGAAGTTGTGTGAGGAAAGGCTGCGGACGCACACCAAGTGTTTGTATCTTTGCGATTAAACGTCGGTTAATGAATCGTTTTCCCATCCAGCTCGGAACTAGTAACAAAACTATTCTATCCACTCAGCTTTTATGAGGAAAGAGGCCGTACACAGTTCCCGATTCTTTCAGACCAGACCAGACCAGACCAGACCAGACCCACCTTTCAAAGAGATCCTAAAAGAAGCCCATCAAATTTTTTTA…
>TCONS_00137947 scaffold_1326 25128-27540
GATCCTCGGCCACAACGCTCGCACTGGAACCTGTATGGTTAGTGGTGTGAGAACTACTGAAAGTTCCCAGTGGGTTCGGCCGCCGAACTTGCCGATTCACCCACTAGGTCTACTCAGGCATATGTAGGCAAGAAAAGTAAGTAGATAGTATATAGGTAACTGCTACAATGCATGCACAAAGCTGAAAGAAACGATATATGTGAAACTGTAAATATGCATGCATGCTGTAATATACCAATACTCAATCAATCTAGCTAACCATTTGGTTAACTGCAACTCACCAACTCAATTCCTGGCGGGCCCTAAGCTGCCTCCCGACGGGACCGTCTGCTGGATAGATACTTTAGTCCAAGGGCAATTACTTTAGCCTATCATGTGTCAGCTCCGGAGTACACTGCC…
>TCONS_00105516 LG18 10588710-10590138
GGGGGTATTATGTTTTGGCGGTTTAGGGTTGTCAATTCCTACCTGCAGGGTTAGAATGCTTGTAGAGAACGCAACAGATCTCCTCTCCAAACCTAAACGCCACTATTACAATACAAGGGAGGTATAGATAGAGAGGGAGAGAGAGCATAGAGGTGGGTGTAGCCCTTTCCATTTGTTTCTCCTTCATCCTTCATGGGCTCTAGCTGGTGCTTTCCTTAAGGGGAAAGGTTCTCTTTCTCTCTCTACGTTCTCTGTCCCTCACATCTTTCTCCTTTTGAGCCCTTGATGATCCCATGGACGCCTGTGGCAAGTGGCCGAGGTCAGCAGGGAGTAAAAGTCCTTGTGTTTTTATGGCACCATGGATTGCGATGTATAACTGTTGCTCTTGTAGGGTTCTAC…
>TCONS_00146933 scaffold_566 24415-25290
TCCATTTTGTGTATTGAAAATTAATATAGGTAAAAAGACATAACTTTATCACTATGCCACCCTATTTTAAGAAAGATTAAACTAAATATAAAATAATTATCTACATAATAAATCTAGGGTTGTATAATTTTGAATATAATTTGAAGATGATAACTTTATCATTATCCAAGAAAATACCTTCGTCAACAATGTGGTTGGCACAGAATCCAAGATGATTAGGACCTCTAGTATTAGCACCATCTTTTAGATCTTTGTCAAGCATTGAGAATTCCACATCCTTATTAGCATTCCATGAAAGTGACTCTAATACGTTTTTATCTTGAATGATATGCTTTCCAACTCGGATTTGGGGAGGGAAATATGTGTTTGAGGTATTCACATAATCTGGATGAATGATGG…
>TCONS_00053518 LG08 2234901-2237463
TAACGCACTACAACAAAATTACTTTTTAGCGGCGATTATTTTTTAAATTAGCGGCAATTACAATTGCCGCTAAAATATTTTGTGGCAATTTTAACAATTGCCGCTATTGGCAGGGTCGCTAAAAGTTTTAGCGGTATTTATTCCGGCGGTTGATAAAAATCCAAATAAATGCCGCTAAATATTATACAATAACGACTATTATAAATGCCGCTAAATAGTATGCAATAACAACCATTAGAAATACCGCTAAATATTATACAATAACAACTATTATAAATGCCGCTAAATAGTATGCAATAACAACTATTATAAATGCCGCTAAATACTAAACAATAACAACTATTATAAATGCCGCTATAATTAATTATAATTGTCGCAAAAAACATACTAAATGATTGG…
>TCONS_00053753 LG08 5145239-5148799
TGATGATACTGCATTTCTTTAAAAAAGAACCATCTAAATAATGATGAAGTACCCGAGATCTGAAGGAAGCCTGAATTCACCTATACGCACCCGCTTTAGGGAATAGATCTGAAGTCCAGCATATTTTACAAGTTCACGAACTTCATGATTTCTTCCTTCATGAACCTGGCAAAAAACCATAACACCATTTGGATTTGAACTGTGACTCAGAATGAAGTTATGCAGCCTAATGTGCTTGAAAGGTCAAAAAAAGAAGCACCAACATAACTGGTGCAACGAAATGGACAAATGAAGCCTGCATTCTTTGCACAAATGTCATCAAATCTTCCTAAGTTTATTGTAGATGATTAAATGATACCAGTAAATGCAAGGACAATTTACCGAAGTAACATAATTTCG…
>TCONS_00083129 LG13 4301774-4312489
TTGGAAAGTTCAGCTTTAACCTCCTCCTGATTTTATTTTTATTTCACTATTAAGTACCTTCGTCTAATTTCAACCTACAGAATGAGTTGTAAGCCTCTTCCCTCTCAAAACTTTTCAAAAGTCTTTTTTACAACTAACGCATGCCTTTTTGCTGACCAGGAACTAATCATGTAAAACTAAACATCTTTCAAAAGCTTCGATTGCATTATTGCATACCAAGTTCTCCTCCAAAGGCTTCTCCCTCTGACATAACACCAGCACTAAATGCTTCATTCTTTGATCCTTTGTGAGATTGTTTTCCTCTTTTTGTTGAAATATTGCTGATACAGCACCACTGACACTCCTAGCTCAAAATCAATCAAGCAACATCTGTTGAAATGGCCTCAACCCATTAATGGC…
>TCONS_00081857 LG13 6275917-6276757
ACCAAGTTTACTATTGTTATAGTCCATGCATTCATAGGGTTCTATGTTCACATTCTATTGTTCATATATTCTCATGGTTGATAAGCATTTGCATAATCAAATATCATTTACATAATATCAATACCCTATAATGCATGATTACAATGTAAATATGCTCAATGAATTAGCATAGACATAAAAGGTGATTCAAAGATTTCGGATAGCACCACCCACCTGAAGTGGTGTCAATCAACTAAGATCAATGTCTCGGAATGCGTCGACAACTATCTCTCGCGACTCAAAGCAAATAGCACTAGAACGGCCTCTACCGTAATTAGCGTGTCGCCGACCTGTCGGAATGTCACTTTAGACTTTCGAGCATATTTAACTTTCATTTGTAAAGATTTAAAAGAGGTTAAA…
>TCONS_00041188 LG06 8405152-8407484
CACATTAGAACAAAAACTCACTACATAAACATTAGTTGATTCTATAGAAAATATTCTTCACCTAACTGATTAACATTTTTGAAGGGGTTTTAGATAATGTACACTGGGCCACAAAGCATATTTAAGAAATAGGAAGTAGCTAAAATACATGCATAGGAAAAGTTACATAAGGTGAAAAATGAAGTTACCTTTCAGGCTCGCAGATTATTTGATACATTTTTATTCGTTAAATCATTGGAGAATTAACTATGTATAGCAAAAAAAAACATATTTCGTTCATTACCGTAGAGAATAAACTAGAAAACTTATATAAATGCAACCAAGCTAGCTAATGCCCGAGCAACTATGAAATATTAGAAACAACAGAAATAGATATAAATCATGCCATTGTAGAATAAA…
>TCONS_00117219 LG20 2929400-2931678
ATCTCCAATTTTTTAAGTACATAATAAAGAGTTTTCAAATTCAAACTAAATAATTCAATCTAAAATAAGTACATTTCATTACATGGTCCACATCCAAAATAAAGGATTGTCGAATACTAACACTAACATTGCGTAAAAATTGCACCACTCATTCTTACAGGATCTCAAGTGAGCCCACAAGTCCAACCGACTCTGGAATCCCCCCTATTAATTGGTTTCTATCAAGAAGCAAATGTTGTGCATTGAGGAGTTGATCCAAGCCCGGAGACGCATTCATCGACATCGGGAGAGTTCCATTCAACTGATTATCAGCAAGGTCTAGCCAAGAGAGGTTCGAAAGCTTTCCCAATGTAGCAGGTATCCTTCCTAG
>TCONS_00097947 LG16 3251758-3256230
GACGGAATCCATTTTTATCTAATCATGTTTTGTGAAAACAATACATACGAATCAGAGGTGCCTTCCCTGTTGTATCTTCGCAGGGATGTACTCAGACAAAAAGGAAATTGAATAAGCAGATAATGCTTCAATCTCAAATTTCAATCCCTTGTGCAACATGATTTCCAGCTCTGACCTCCATTGTGGTGCTTCCTTGTTCAGATAGCATCTCGATAGCATGGCTTCTACCTTCCTCTTCTCTGCAGGTGTCAAACACAGAAAGCAACGGTCTGGAAGTTGGTATTCCTCAAGGTCGGAAAGAAAAACACCAAGCCATTGTATCTCAGGAACATGCATCAACTTCGCATCATATGCCATTTTCATAGAGCCAAACCTGTAGGTTGTTAGAATGTCAAATCC…
>TCONS_00037798 LG05 10240668-10243183
CCATCTTACTGGTTCGTGCCTCGTCATCCCTTGGGGTTAACAAATAATCATTTGATGCCTCATTGGTACATGATATCAGCAATTTAGGTGTTGCAAAAGTAAAGTGGACTTCATTATATTTTAGGTAAATCAAAACTTTAGTATGCTTGTCTAGATACTGAAAGTATTTTGTCTCTTCCAAAATAGCAATGTTTCTATTGTTAGATCATCCATCAGATGATTAGACTTTCTTGGATCCATCAAGAGGGGTCTCACTAGTTAGCATGTTGAACTACTTGTAGATGTGTATGCCTAACTGGTTGTTAAAGGATCAGCTGATTCTACCAGTATGAATAGGGTTACTAGCATATCATGGATAATTTGGCAAGTCTATTTTACCTCAGTGTAAACTTTGGGTTA…
>TCONS_00049930 LG07 8137916-8142687
CCCCCGTCTCTCTCTCTCTCTCTCTCTCTGCGCGCGCCTCTCTCCGATCCGGGCCCCCCCTGTCGGGTGTTTGTCGGGCCCTACCCTGACCTCCTCCTACGTCCAATGTGGAGGGTCGCGCTTCTCCCCGCAGCTCCCGCAAACACCGGGCCTTTGTCGCCCTGCTATGGTATGCCTCCTTCCACCCCTCTCGATCCCTGCCGCTGTCGAAACTTCCTCGCCCAATTCCATGGCTTGCTCTTTGTCGCCTTTCTTTCTCTCTCTCTCTCTCTCTCTACTGAGAGGAGCAAGGGGAGCTCCAAAAATTGTCCGTTTTGTTGCGCCCCTCATATGTTTGATGCAATGCCTACTAGAGTCTTTTCTTTGATTCTCTCCCCACTATCAAATTTTTTTGATTTT…
>TCONS_00001745 LG01 17019763-17021017
ATAGTGTCACAAAGAGGTACTAGACTAGTGAATATTGGAACCTCACATTGAGATATAGAACTAGACCGATGGGTTGCTAGTGACTATTACCATATTAGAGACATGATGATTGGGTACTTGAGACGATGACTACGCTTGCTTGCCATTTGTGCTCATTCGCACATGCTTGTGAGGGTCGCTCCCTACAAGCCGGCACTCCGGAGTTGGCCTACGCGACTTATGCTCGCTCGTGCGGTATCGAGAAACCTACGGGGTCGGAAGGGATAGACTCATTGCTAGAGTGGGAATGTTGGAGCTACCACCAGCACTTAGGCGGCATAAGCTGGACTACACTGGTTTTATTTCCATTGCTTTTCGTATCTACCTTACTCTTTTGGGCCTAGTGGTGCATTGTGCTGA…
>TCONS_00077255 LG12 1396840-1397680
GCGGAAACTGAAAAAAAAAAGAAGCAAATCTAAAATGTTTGTGCTTTTCATGCTCTGAAAGTGACTCTACAAGATGAATGCGTAACTTCACAAGTAGAGGATACTCTTTTCCTCTGATTCGCAGTGCATCACTGATGAGGAAATGCTCCTCAAGCCATAGCATTACAGTCCCAGTTCCTTCTTCAGTTGAGCAAGAGCAGCTTCAATCTCATCGATGCTATCCTCAATGCTGCTCCTCTTGCTTCCTTCCTGTTGAGAATTATCGCTTCCGCTCTCCTCCTCAGGCTTGGTGAACCGTTTTTCCTTAAAATACCCGTCACCGCTGCTCTCTTCTGCGAAACTCGAGTCGCTGATGTTGAGCTCCTTCTCAAGAAATTCGACAAACTCCTCGCCAATATC…
>TCONS_00061265 LG09 8588755-8590804
GAGTGGATGTGCATAGAGCATTTAGAATTTTCAACTAGTTGTTGGCACTAAAGCACTCACCTTTCTAATCACCTTTTTTACCTACCAATCAGGATATGAGACCAAAGTATCTTCAATTTGGCCTACAGATTAGTCTCTGATATCCATGTTGGTGCATACAAGGCCTTAAATCAAAATAGATTAATAGAAAAAGAATATAATACTCTCATCTCAGAAAGAGTAGAATGATAGGCTTGATGGACAATTAACTATCAAGGAAAGGCTTAAACATTATGATATCTACTACCTCTCGAGATGATATCCTAACATCTTAAAGGTTTTAAAAGAACAACAGATAAAAATATATGTGCAACAGGCATCAATATGAAAATAAAGTTATAGGGATGTTAACACAAATTG…
>TCONS_00092494 LG15 9955695-9959179
CCACTGCTACACTCCTACTTATCTTCCAGATTTTTTTTTATTTTTTTATTAGGGTTCTACGCACTCTCCTCTCCAAATCACATGCTCGGATCGCCTTTTCGATCGATCCGAAGCTACTACACGAGGGGTGCGAGATCGATCGATCTCAGTGGCGCCTCTGGACGTGCGGTTTCCCCGATCTCGATCTCGTGGATCCTCGCATTTTCTCGGTTCAATGATGATGATTTGCTTTAACCACACCGAATTCGAAGGCCTAAAGGGGAGATTTCTCAATTTCATCTTTTTTTTTTTAGTGCTCTGCTTGCTTGGTTTCATCTTGTGACCTCGCTTCCTCTTCTTGAAGAAGATGAACATATTTACGTCTTCGTCTTCTTCATTTAGAGGAGGGGAGTGAGGGTG…
>TCONS_00097311 LG16 6415899-6417005
GCTTAAACTCGAAAATGCTGTTTTGTAGGATTGGAGAGCTAACTTGAAATTGATCGCATAGAATCCTAATTAAGGATAAAACCGACGTGTTGGGATGCTCGGATCGGTGTTCCGATGAGCCTACGGCAAGCTAGTGAGGAAAAACCTCATTTTAGCTTCGTTTGTCGCGAGCGAGTATTGTGATCGTTCATAAATCGCGGGAAGTGGCTTTCTCGCATCTCGGCATCATTTAAAGGTTCTAGCTCGTGCGGGGTGGTGGTGGATC
>TCONS_00013428 LG02 12750584-12755134
CTGATATATTCCAGATGCAAATTTGATTATGCAGAAGAAAATTAAACAAAACTACAAGCTAGGTGAAATTTTGTTGAACCCAAAATCTTTTGTGCTGGCTCCTATACAGTTCATAAGAAAGAAAACAGAAATTGGTAAAAGGTGTTGAAAGTCATCCTCCTAATTTCTGGTAATCTGCTGCTGATCTCTTAATTTAAATATTAATTGCCACATCCCCTAAAATGGATGAGACGGTGAACTACCCTAGTCTAAATCAACAACCAAGAGATTTTATTGCATTGTATCCCCTGCCTGCACCATCTATAAATAGCCCATCTCCTCTTCGCTAGTTCTCACAACAAGCAAATTCATCAATCTTGCAAAGTAGATTACTAGCTCCCAGGATCAAACGTTCCCCGT…
>TCONS_00025875 LG04 10783516-10784804
CTTGTTTAAATCATATTCAGATATAACTAAATTAGTGGAGATGTTTGAACTTTATGGTTAATTGCATTTTTATTTGCATTTTCAAAAATAATAGTTATTAGGAAATTTCTCATATTGCTATGCAAGCTTTAAAATATCGGATTTCACCATGGATATGAGTTCTTTTAATGATGTTTTTTGTTATTTGCAAACTTAATCATGCTGCGCTGTGTTCTGTGCTTCAGGACGTTTGAACGACTTGTTAGTATGTTGCTTATGCAGATCATTAAAGTCAAAGAGTTCGTAAAGTTCAAAGGCTTATACTAATGACTAAAGAGAAAGTGAACCAAAAGAATTTGGCTATTTCCTTGATCTTATTTCAAAGCTATTCAAGAAGTTTCGGTTAATCCAGCTTCGCCA…
>TCONS_00031757 LG04 3586610-3587705
TCACAAGCAATTCATCATTCCTTTATAAACTATTTTATATAAATATTTTATTTTACAAAATAGGGAAACTACAACAATACCAACAGAGGCCTTCACATTGTGCTTACAACCAAATTCCACATCACTCTGCAAACATCCAGAAGTAAAGATGGTTAATTGACTGAGACAAATCACAAGAAAACAATACTTGAAAACCAAGGTGCATCATCATCAGAGAAAACATAAAGAAAAGCAAGCCATTAACCATTTGGTTTACTATACTACTTGCAAATTAAAAGATGTTATGTTCATAAAGATTGAAAGTTCATAACAGATGGATCATTGCCCATATCTGACTATTTTGTTCATGCAATAGCATTTTGTTTATATACTTTAGTTAATACACGTTCAACACTCATC…
>TCONS_00003684 LG01 10575660-10607564
GTTGTCATCAAAGGGTCAATACACACGTAGACATTTGCTTGGTTATATTACTCAAGTCTCAAGCAATCAAATGTATAAAATATTTTTTACACGCATAGACAAACTCACTCATATAATAATTAAGAAATAAAGGACATGCTGCACTATGGCTAGCTTATTTCTCAAAAGCATATGAAGACCTCAGCAAACATACGTACATATAGAAACACACGATCGAGCACACATGCATACACACAAACGCATAATTAATATTGAGAGAGAGAGAGAGAGAGAGAGA
>TCONS_00146000 scaffold_410 75248-76893
GAAATTACTAAATAAAAATCATCATATCAAATTTCTAAAAAATATGAAAGTTAGATGTACTGTTTTGGTCTAGCTTTTCTTTTTATTTTGTAACAATAGCACTCAAATTAAGTACACAAGCACATCTGAAAATGAACATAAGAACAACAAAAAGAATTTCAGATAGTGAATAGAACAATAAGTAATTTGTAGGCCTTTACTATGGCCTTAGCCATGAAGGATCCAACAAGGCCTTGCCTTTTTTTGCCTATCTAACAAAAGCAAATATTGCAGTATATACAAAACAATATTAGAAAGAGATAACAAGGAGAAAAAATACAAGATCTTTTCACTTCACACGGCAAATCATCAAGGAAAAAGGGAACACCTATGAAATCTTCAGGCAATATAGTAATAATC…
>TCONS_00089505 LG14 6718529-6719121
CAACTAGTAGGAAATTCCTTCACAGCAGAAATTTCAGCATTTTACTTTCTTTTTCTTTTATAATTCCTAATTCGTAGCTCATTCCAATTCTTCTCAGCTTGGAACAACAAGGACCCTCAATTCCACCAAGCCTTTCTCTCACAGCCACCGAATTTGATGCTTGTTCAGCTAAGTTCTTCAACTCGGCAGCATCAACTACCCAAAACCCAAGTCTGCCAATAGTACTTCACAATTCATCTTCATAGTCTCTAATACTCCTCAACCAGGAATTAAATACTAAGTTTACCTGAACTTGAAGCTTCACAAAAGTGTCCTTCGGCTTCATCAACCTCCTTTTCAGCTCTACAGGTTTCTTCTTAGCTCCAACAGCAAGAAGAACTCAGCTCCACAAGCTTTTCC…
>TCONS_00048969 LG07 12091491-12096296
GTCGGAAACATTTTAGATATATAAGCAATAACCCCTAAATTAAATGCAATAAGTACATAGAATAGGTTCTCTGGTATAGTATATTACAAGTCAATTCCAAGAGCAAGTGAAATCAAATGCACTCACTGCTCCCATACTATCAAATTCAAGCTTCTAAAGTTTGGGAACCACTAACACACAATCTCCCAAAATACATCCAACAGAGCAGAGTAGAGCAGAGCAGTGCAGTTATTTTTCTGTAAATAGTTTCCACCATCATTCAATAATAATATATGCTCAAAAGAGATGGAAGAAGTGGGGCCGAAAACACTTCTGAGCACCTCAGTGGGTAGTAAATAGGAGTAGCTGCCTCTCGCTGTGCTTCTGCGATGGAATCGTCGAGAAAAGCAAGTGGAGAAA…
>TCONS_00077176 LG12 12495622-12496978
CTTCCTTCGCCACGATGCAGACGCAATCCATTTCCTCATTATTGAAAAGAGATCCCAAGACCATGTGGATATTGCGGCCTAGTCTATACAGTAGTACAAAATGTTCTACATCCAAGTACATTATATGCAGTACAAATTAAGGAGGCCAGGTACAATACACAAAGTACCAGCAAAGGCGCCAGAGGCATCGATCTTCTTCTATATAAGTGCAGAGATAACGAACTAAGGAGATGCGAGGAGCAAGCGCGAGAGAGGCCCGGATCAAACGCATCATTGAGTGCAGCGTTGATGACCGTCACGAACTCGATCGAATTTACACCCGTAGTTCGAGAGGTTTCATCGGCGCTGCACTCAATCATGTCTTTGATTATGTACTTGTGGGTGTGAAAAGGAAAAGGA…
>TCONS_00038639 LG05 4537875-4540148
CTCTCTTTGCAAGCCATGTCTGTGCATTACTAATTGTCCATATTCAACCATGCGGCAGTACTTATGATTTGAGACTTTTAAAATGGAAATTTATTTTCTTGATTCCTTATTTATGGTATATTCGGTGAACATATTGCCAAAATATCCTCCTTTCATGTTGAACCATGTAATGCAAATTATGCAGCTCATCATAAGAATCAAGAGGCAGTCTCCATCAATGCATCAATAATCCCTTTCAGCCAAATCAACAAGAGCCCTCAGAAACCAGTAAGCTTGAATAACTCTCAAGAAAACCACAGCACCCAAGAAAAATCATCTTTCGTGCACTCTATGGAACACTCAATTGACAAATCATGCATTTCAGGTTGGGGCTGGAAGAAAATGAACTTAAAAAGAAAA…
>TCONS_00008026 LG01 6362438-6366398
GCTCTTTACAACTCTGTGGTCTATTTTCATTTCACCAAAAGAATTATCAACAAATAGGGTGGCACAATGCTACATTTGAAAAGCACAAGATAGCAAACTACAATTCATGCTATACTAAAGTGCTATATGCTATATTTGAAAGTTTGCTTGCACTATCAATGGCTTAACCCATACTAATCAATGTTTTGTTCCTTCTCTCTGCAAATCATTTTGCGGCAGAGTCCGAGAATGTCACGCCTCGACGCGGAAGCCAACTAGGCGCACATCTAGATCCACCACATATATACCAGCCTTGACCTCTATGCCCACCCGGCATAAGTACAAGCAACTTTATTTTGGAGCTTCTCCCAACAATAAGCTAAAAGTGGGCGAGATCTTCACATCGAAACCCCCACCATG…
>TCONS_00026685 LG04 1547394-1548145
CATCAGAAGCAACTTAATTAGAAACCAAAAGAGAGGGAGAAATGAAAGGTACTTTTCTTGGTAGTCCTATATATGGACCCAACATGCATGCACTTCATGGAATGTTCAGTAGATTAGACATCTAGACAGATAAGAAGTCATGTGATGTTACCAAACAGCAAAAGATCTCATTAAAATCTTAAAACAGGTTGAATCTTGTCATTGATATGTCATTTGTATCTTTCAATTACAAGGAGCAGATGTAGACCAGCTAACAGTTACTGCAATAATTGCACTGCCAAAAACCAAAATAATTGGCATCACTGGAGTGCCGGGGAGGCTCCTCTTCTTCTTGGCGGCCGGCGGTGGGGGGTTGGCCTCGGGGCCGATCGCCGATGACTGATGAAGTAATGGATGGTG…
>TCONS_00114578 LG20 2392232-2394490
AGGTTTATATAATATCAGGCTTATTTTTAGTTCTTAGTTATTTCTTTTCTATAATATCTTCATGTGCTTTATCATATTTGTTTATTTTAATCTATATGTTATGTTAATTTGTTCTTATTATGTTTGAATTATACATAATATATTTCCTACATAAACATGATGTTTCTCAAACGGTACAGTACATTACACCAATAGTCAGGTTAGCACATATAGTATTAATATATTGTGAACTTTTATGAGATAAAGCATGTATATTGAATCTAATCAATATTTACACTATAATTTGACCAAGTTATTAAATTAGAGCAAGAAGGTAATAAGGTCCTACAGGTTTCATGAGTGAGGTTCTAATGGCTCCTGGTACAATGGAATTCACTCATATATTGTCCGTCGCCCACT…
>TCONS_00138585 scaffold_1404 11439-13291
GGATGGTCTCCAAACATTTATACCAAGATTTTTTTGTGCAACAAAGAATATCCCATAAGCAAAAAGTAGTTTTGCTAGAAAAAAAAATTTTTTCTCAGATTTTTTCTCAGATTTCATGCGAAAATGGTGTTTTTGTTTTTTTTTCCAATTTTTTATACTAAAATAAAAACTGTAGAAAAAAAGTATATCTTTCACGGAAAGATTTTTTTTCTTAGAAAACAATTTTCCACGTTTTTCTGAGAAACCAATCAGCGAATAGGAACTAAAAAGATTCTTTTCCTCATGGTGAAGTATACCCAATAAAGCAATAACAAACATTTTACAAATATACACAAATAGAATTAAAAAGAAGAAGAAGAAGAAGATGATGATTTCCCCATGAAAGATCATGTCTAGTGC…
>TCONS_00049514 LG07 5377984-5381801
CAACATTAATAAACTTTAATCAACAATATGCTAATCCCAATTAAGAAATCAAAAATTCTCTCCTACTATAGAAGCAGGGAATAATAAGAACAAACAAAATTTTCATCACTTCTTTATTCACAATGAATTATTAATCGTATAGCGTATATATTGTTTTCAGTTTAAACGAATGCCCTCTGGTAATGTATATGCAGCTGCAAACAAAATGTGACGAAAAGAGTAATATGAGCAGAACTCAATTGCTTCAGGATTCCCACCAAAATAGTATATGTCAGACAATATTCATCATTTCCGAGCACTGATATAAACTTAAAACTTTTCCAAGTTCCATGCAAAAGAAGGAAAATAATTGACAAAGTAACATCAAGGTATTTACTTCTCCAAGTTCCCCGAGTCAAC…
>TCONS_00063598 LG09 2343586-2347355
GATGCATTTCCATATAGCAAATTATTAGAGATATATCAACACAATACAAATAGAAATTTGATTTCTCCTCAAAGCACATGAATTTTCAGCCAAAGAGGTCCATATTTCTCCTACTTAACCTAGTCTACTCTGTAAACTTTACAGTCTACTCTGTAAACTTGATTCTGACCGAAGAAAAAGTCAATAATTATGATTCAAATCCAGTATAAAAAAGCAGTGTGTGCCCTATGCTGTCACTTCTAAAATGTACTTTGCTTCTGTATGTCCCTAGTCCTTAGTCCTTGAAAAGAAGGCACAAGTTCTTCAGAGTGCACCCTAAATGCATGAGAGAATAAATCAAACCACCAAAGTGTTTTGATCTTGTTGGTTACATGGCCAGCTACAATAGCAACCCACCAA…
>TCONS_00014089 LG02 17053343-17056779
TATATCCAACCAAATAAGATTCATATAATTATAACTGCTATATTTTTAACTGCATGCTCGGAGGGTGATGTCGAAAAAGGTACCATTAGGTTCACTGTACTCTTGAGTTCACTGTATTTTTTACTATATATCCCATTATAACTGATGTATTTTCCGTACATTAAGCAGGGACATCCTGAGGGATAACAAGAAAACACAATTTATACACCTCCAAAAAAAATTTATTATGTGCACTACATCCATCCAAAATAAAATAAACTTTACTAATCACGTATATGTGATTAGAAAAAAAAATTATTCTATAATAAATGGGATATATATCATACGGAAAATATATAAAAATATATGCTCGGGATTCCATATGTGGTTCCCACATAAGAATACATGATTCCGAATACC…
>TCONS_00029031 LG04 12191062-12193260
CGTGGACGAGACCTGATGAGACTCGTCGAAAGCTTTGGCCTTGATCATAGCATCCTTGCTTAGCTCGTAGCCCTTCGAGAGCATCGCTTTGACCACGTCTTGTGCCATCGTGAATGCTTCCCTCAGGGTTGTGTTGAACTGGTACGACCGTTCAGTACTGGACTCAGTATCATCTTCAACCTTCCAAGAGGGCCTGTCCCAGAAATTACAAGCTTCCTCATATTGTCCCCAGCGAGTTATGCATACTGGTTGATCCACAATGGTAGCTCCGCTTAGCAATACTGCAGTCTCTAAGGCATAAGGCTCTTTGAATGTTACGTAAGCAGTAGAACCGTAATCCCCAGATCTGTTTGGAAATGCATCACAAAACAGATTAATTATACAATTGATGAGAATTAA…
>TCONS_00136101 scaffold_1102 20830-27407
AACTCTTTGAATCACCTTTTATGTCGATAACTCTTCGTTGAGCATATGTATATTTTGTAGTCACGCATTAATAGGGTTTGGCATTGAGCGGTCGAAAATGTGATGTCCTAATCAACAATGAAGAATTTGTGAACCTTAGATTGTGGACATAGAATCTATGAATCATTGACCAAAGACAATAGTAAAACTTGTGACATCATGACTAGAGATTTCTGTTAGCATCGAAAATGTAATGACACTAGAGTTAGTGTGATGTAAAGAACTAAAGTGATGTAAAGAATGATGAAAATGACAATGTTGAAAGTTAAAGTAATGTGGGGAATAAAGAATATAATTGCTAGAGTTAGCAAAAGTAAAAGAAATGTAAAGAATGTGATTGCATGAGTTTGCAACCTAAAG…
>TCONS_00051478 LG07 6181422-6183834
TCGGTCAATAAATGTGGTGGATCGGGTCCACCCAATGCACAGTTTTCTTCTCACAACTGTGGTGCCACCGAGGGACACGAATGCCTTTGCTGAATCCGAACACGTGAACCCGTGCACAGCAGCATAGAAACATGCCGGACCCACCAATTGTGGCCGACCATCCGCCACTCGCCCATCCGGCCGCGACCGCTAGCTGCTTTCCCTCTTCTTCTCGAGCTTCCTCTCCGCCCTAACCAACTGCGCTATGGTCTGCTATGTTGGGAAAACGGAGCGGAGCATGCAGCAGCAAAAGGCAGCAGACTACAGCAAAATCAAACAATTGACGCGGCCTCGATCGGAAAAACGAAATTAATTGAAAATGAAGGGCTTCCAGTCCTCCGATTAATTGAACTAGGCAGA…
>TCONS_00022708 LG03 15617970-15619375
TGGGACGAACCTAAAGGTCAATCAGTTTTGATGGCATGAATATAATATTAAAGTAAAAAACAAAACAGTAATAATTACAATAATAGCAATAATAACTATTCAAAAGAAGAAAAAAAGGATATAAGAATAATACGGTATAAAGAATGGCCATCTTTAATTTCCAGGTAGCAACAATCATGAAAGAGCGCATTTCAGTGATGGCAAAGTCACTAAAAAGATAGCCCGATAGTAAAAAGATAGGGCATCATACTGCTACTTACCACATCACCTTCAAAAGTATCTGAAGTACGACTTCTGTACACATACATGGTCTGGAAATCAAGTTCCCTGCCTAGTAAACAACAAATACCGGAGAGAATACTAGAAGGTGGTAGGCACACAAAAGCCAAATACCTCTGC…
>TCONS_00144221 scaffold_2529 1458-2334
CCTAATAATGAATCTACGTCTACTCCGCGGGTCATTGCCGCAGTTTACCCTGAGAATATTTCTAGAAGTCTTGTTCAGGATGGACTGGGTGCTGCCTATATGCTTGATTTAGACATGTATAAGTTTCAGATTTGTAATGCGTTGGTTGACAATGTCCCAGGATTTTATTCAACATTGGACAAACATAATTGGCAACGAACTGGAGGTAGAAACTAGAAAGTGTATCCTCTACGCTGCAGGATGAAAGAGCCAAAGTCGCTGAAACCCCTCTTCATCATGCTCCTGTTACTTATTACAGCAAAAATTCTTCCCACTGGACATCTAGCTGAGGCCTCCAGAACTGAAAACACCAACAAAGGCGAGAGTTTATCTTGATTCTTCATTCTGTCAACTCTAGTT…
>TCONS_00065038 LG10 11716963-11719223
AAATAACAACCCTTGGGCCTTATAAAGATGGGAACCTAACACTTGGACTAATAAAAGCATAGATACAATGAATGACATGTTTGTACAACTCAATATCTTGATTTTATTCTCAAGCCTAGCTAGCTTAATTGGAAAAATTCAAAGAATTAGATGGCAAATCGTTTTCTTTGTTGAGACTAATTGATAACTTAACTCTATAAATTCACCCCTTCTCCATTCCAAGGTGCCAACAACACAATTACCTTATATCTCTCTCTAAAAGATTAGATTCAAAAGAGTATAAAGAGAACTAATTAAAGATGCATTTAACTCCCATCCTAAGGGCCCTCCTCCTCATGGCCATTGTTGCAACACTCTTTTGTGCTCATTTCGACTTGGTTCTTGGAGATGGGGCAGGGA…
>TCONS_00069114 LG11 1112889-1229421
TCATGTAGGTGAGTTTGGGCGCTTTTTGCAAAGCACCGGCCGAGCTTGATGCTTTCATATTTTCCGCCTCAGATCTTCTAAATAATCCGTGCTTGAGGAAAATTGAAAATGATGATCGATATGCAGGTGTTATCTTATATGTGTAGTTTATTTTATTTTATTTTCAATGTATATGTATGTAAAAGTGGATGCATGAAATTAGTTGGTGCCTTCAGCTACTCGGATAATGTATTTGGAGAATGCTTTGTACCCGTAAAACTTTATTTATTGACTAAAATAAAAAAACCTTCCCTTATAA
>TCONS_00120298 LG21 7348536-7352598
CTCTTCTCTCTCTCAAATTTTTTGTTTCTTTTAAATTATATGAAACAACCGTTTTTGCCAAAAGCTTAAGCTAGTAGAGAATGGTGGTTGTATTTATATTTAAAACTTCCTCTCACGTCTGGGCTCGAGACTTTTTGATAGGCTCATGACTCGAATTCAGGACCTTCTGCTTTGATGTGAAACAATTGTTTTCTTCAAAAGTTTAAGCTAGTAGAGAATGGTGTTTGTATTTTTATATTTAACAGTTACTGTGATGTCAATATGTGTGGGGAAGTAATTTTGGGTGACTTTTCCTTTTTAGGTGACCATTAATTGATATCTTTACTGCATAGGTTGCTTTATGATGAAAGTGGCTTAGGAAAAGGCATGCAAGGTCATTGGATGGTGGTTCGCATCTCA…
>TCONS_00077362 LG12 3763809-3764964
GTTTCTGGCACAAAAACCCAAAAATTAGAAAACAAAAAAAAAGGAGAAAATCTCAGTCCTATCAGAAGCTTCTGCTCTATAAAACCAATTTGTTCAAAAAGAAAAAAAAGATAATGCCTTTTCCACTATCCTACTCAAATAGCATCTTTACATAAGTTCCAGTGGGGAGTGTTATTCCCTCCTTTTTTTTGGGGGGTGCTTCTGTTGTGAGAAAAGAATACAATTCCAAAAAAGAAAAGAGTATTGCTGCTACTGAGTACACAGGAAGGTCCCAACAAATACTGCAAATTTGTTAGCAATCATATGCATTGCTTACTGGCCAATTTGGTAGGTAACTCTCCCTTCAGACAGCATGGCCGGGATCAAAATCGAATTCCGCTTCGAACAGAAATCATGCGC…
>TCONS_00147071 scaffold_576 12760-18598
CTTTTTCTGCTGGTTTCGAATTCAGCAACTCCAACAGTTCAATTGGCAGCTTCAATGCATTCGAAGCCCCAGTCCTGCTCAATTCAAGGCTCTTCCAACTTCCATTCAGCCTCAACTAACCCAAAACCTCCAATCCTGAAATCTGAAATTTCAGCAATATAACTGTACATAGATCTCATTTTAGCAACAAGTCACTGATTAGAACTCATAATAACTAAGTTTACCTTAGTTTAAATATAGTATCAAGTTACTTAGTTGCTCCACAACAGGGATCCTCCACTCGGATCCAGTTTTCTTCTCTTCAGTCCGCAACCCTGATTTGGAGGCTTCCCGAGGATCTCCTTCAGCTTTACAAAGTTTCTTCAGCTAATTCTCTGGTCTATTTACCCGAGATGTCAA…
>TCONS_00138649 scaffold_1414 3490-8621
TAGAGTTTCTAGGTAGTCAATAAATGTTCTTCGAGTTTCTATGATATTTATTAGGACTCTTGGGAGACCGCGTGGCCTCCCCTTTTGGCTAGTAGTATTGTGCCACTTGGCACCTTTTCATTGGCATTATGGGCGGCGAGTGGCCTATAAATAGTGTGGCCTCCACCCCCTCTCATTTCAGAATCTCATATTGTATTCTCAAG
>TCONS_00040660 LG06 1793326-1793906
GCAAAAGCTGTGAGAGGAGCTGAAGCAGTAGAGAGTTTAAAGCTAAAATCATTGCATTGAGTGAGTAATTTTGGTCTATAGACATAGATGGACAGTTTACTAACCTTCAAATCTATACGGAAAAAGCTCCTCATTGGCCTCTCTATCTTTCATGACCACATGATAGAGGTGGATGGGTTCGGCCGGAGCTCGGGGACCACACAGTGTTGTAGTTGTTGTTGCCACCGGCTGAAGCTCTCGCCTCCTGATTGAGCAGTATTGGCTTGTGCTTCTGCTTCTTCGACTTCCATAGAAGCGCTTCTTTCCTCTTCGTCCTCCATTGTTTCCTCCACTACCTGCCTTTCCGGTTGGGCGAGATGCCAATTAGTCGTGGCGCCCGGTTTCGGGACCCATGGAACC…
>TCONS_00050152 LG07 2371859-2373457
GCTTCCTCTTGCGAAATTAACTACGTTCTCTTTGTGTCTACGCTGTGCATGCTAATTGGATTCAAAATATTTGGCGAGAAGAGCATAATATTGCTTTCAAACAAACCACTTACCAAAGCAGCTGCTACATCGATAGCGATTTGCAATCGTGTCCGCCAATTTAATGGGGTTCTCAGAGGGTCTTCACGGGAAAAGAAAAAGCAAGTAAATAGATATAGTTAATCACAACTACATAAAAAACCTTTCTACTTCTTGCCACATGTAAAGCATACCATGAAGATACTCCTTCAAGCTACCATTCTCCATATGGTCAAAGACGAGAAATCTGAAGACAATATCGGATCGTAACAACCTTCAATAAGATATATTAATACCATCTGGACGCGATAATGTGATTCA…
>TCONS_00006878 LG01 23828157-23836014
TGACAAATATATTTTGTGATGATACTTACACATCAAATTCATGTAATACACATTTGTTATTAAATAATGTACTGATACTCCGGGTGCAGGGAACAATTTTGTTTTTCACCTCACTTTACCTCGAAGTGGTTCGATTCTTCTGGATAAGAAAAAATCGAAAACAAAACAAAATGTAGAAAACGATAACGCCCAATTATATGCGTGTACGAGCATAAACCTCACAATTTTTTTTTTTAATTTTAATTTTTACCTTTTAAAAAAAAGGTCCAAATCGGTATCTCCTCCTTCGTTTGGGTAAGAAGATCTAGTCAGATTTTGGTTCTTTTTGTGAAATTACTCGGGATTTGTGGTTATTTTGGCTTTGAAGTTTTTGGAATTTGGTTTTTATTGATGAAATTT…
>TCONS_00147610 scaffold_627 36791-38145
CTTTTCTTTTCTTACACACTCTCTTTTTTCTTCCTCCCTCTAGAAGAAATAGAGCCCTAAATCCCTCTTTTTCGGAGCTTGGAGATCCATCTCCTTGAGAGCTTGGGGAAGGTCAAAGACATCAAGAGGAAGCTCTTGGAGGGAGTACGTAGGAGTTCCATTCACCCACATTTCTCTTGCTAGAAAGAGAAGAGAGCCTACTATCGCTAAAGAGGCGCAAGACTACGGCAAGGCATCACGGAGTAGTTAGACCGTGTGAGTGGTTTAGAATGTACCTTTTTGTACAAACAAGAAAAATTGTAATATTTTGAAGAACCAAGTTTGTAAACTTTAGGAGTTAATGTTGTAATAGTTTAAAGTTAGAAGTATTCAC
>TCONS_00117069 LG20 6718072-6721142
CGAACCAAGAGAGAGAGAGGAGAAGCAAGTCTTCTCTCTTTCTCTTTTTCTCTCTAGCTTTCACCTTTCTCTCCCTCTCTTGTAATCTCTCCACCAAAGAGAATTAGTTGGAGGAGAAATGGAGGTTTTGGAAGATTCAAGTGGAGAAGAAGCTTGAAGAAGCTCTCTAATGGTGGATTTAGCTTGGAAGGCTATGTAGTCAAGATTCACACGCGAGCGGCGCGGCGGCGCGAGAAAAGGGTGTAGCTCCGTTGTTAGCTCCCTACCATTGAGACCAGATAGCAGTACCCCAAGTCAGCTTAGCCTAGGGGTATAGGAATGAAAAGAACAATGTTGTAATAATTATGTTAAATTTGATTGTATTTGAAAGTAAGAATCAAGAATGCAATGTAATATGTG…
>TCONS_00048260 LG07 14380729-14382280
TGTGATGATACGGATATATTTTTAGGGCCCCACGTTGTCTAATATAAAAAGAAAGCAAACGTAAACCATATTATTACTATATAGATAAAATTGTATTAAAGAACTGTCCATAAGAAATATAATTTCTGTTACTGTAACGATGATGCCTCGGCTGCTTTGTACACCCATCCCATAAGGTAAGTTACTTGCTGACGAATTGTTAATAGTAGGACTTTGTAGATGAACCTGTTTTAATAAACTATTTTGTTTTGTAGAATATGAGATCCAGATGTTTAAAAATAATTAGTGAAGTTCCATTTATATGTCTATATTAGAAAATCAAATATAGAAATAATAATGCGTAAAATATGTACGCTCTGTTGGGACGAGGTCGACTGTGATGATGAGACACAATTATAG…
>TCONS_00083862 LG13 112613-115334
TCGAAATATGTTGTTAAATCTAGTTATGCTGTCAATTGGTTTGCAGCTGAAAATAATTCTACTGCGGTAATAACCGATTACTTGTCGATGTCAGACAACTCTTATAGACCATCTTGGCATAGTCAAGCAAAAGACAGAAATTCTATGATGTTTAGTCCTCAAAATTACCTGTTGGTGTTGTGGAAGAGAGTGTATGGTATTTATAACAGTGGACTTGAATGCCTTTGATATAGCAATATCCATATGATCAAATGTGACAATATTACATTGTCCTTGTTTTGAAGGATCTCTTAGCTCTTCTTCAAGCACCTCTATTGCGCTCCTGCAAACACCAAGTGCTCTTCTCATATCTCCTGAGGCGGCTGCAACTTTTCTAGCACAAAATTCAAGAGCTAAAGG…
>TCONS_00030885 LG04 14512369-14513192
CTCTTTTCCTTCGCGGCACCATAAAGCGACGATTCCATTAGGCCCTTGATTAGGGTTGTTGTTGATGCTTAATGTGATGTGTAAGGGATTACCTGTTTCGAGGGATAAGGAATTATGTTAAGTACTTAAGCGAAATTAAGCTAGGGAAAGGAGGAATAACAAGAAGATTTGGAGTTTGCAGCCTAAAAAAGATTTAGGTAATACTTTCTTAATTTGCTCATAAGGTTTTGTGTTTCATTTGAGTTTATGTGTTTTTAGTTTGAAGGTTTAGTTGGTTAGGGACTGATATGTACTTAACCTAATTCAGCAATAGTGCTTTGGAAATGGATTATGAGTTGCGACATTGATGGAGAGCCCTGAGAATGCTTTTTGGAATTGTTACATCAACAGTACAGAGCT…
>TCONS_00125178 LG22 9568714-9571055
GGGCACCGTTCTAGCTTTTCAATAATTATTATCCTTCGACTCGGGAAACAGTTTCGTGCTTTAAATTCATGTAGCAATTAATTAAATAATTTATATTACACGCATCATACATCAGCAGCTCATTAAAAAGCCGAGGATTTTTGCTCTCCTGTTCAGAAAGAACAAAGGACGATCTCTCTTCTCCGCTTATCCTCGGATTACATGTAACGGCCACCAACCATCAGCTGTACAGCATCGCTGCATCACAGAAGGAAGCAGACAAAAAAAGAAGGAAAATAAAACAACAACAACAACAACAACAATGGCAACAACAACAGGAGCGTGTGGGGAGCCACTGCTAAATTTTAATGCTCTCTTGTAAAGTAGAGACGTGGGCCGCAAATTTAATCAAAAGAACAA…
>TCONS_00006044 LG01 2964438-2972412
CACCAAAGCAGTGAGACTTACTCAACTAATAACTTTACCAGCGAAGAAAATTCTCCAGCACAAATTAGGATTCCCATGAACTATCTACCAGTGAATTCAACATTTATATCGACAAACACGTCTGTAAGCGAAGGTTTTACTTGCCAGCAGCACACACCAGCTGATTTGGTTCTGCCACGGTACATGCTGCATCTTGTACGTATGCTGGCAGTCAGCATGGACACCGGCACAAGACAAAGTAAATAACAAAAAATAAGAAAAAAGGTAGGCCCGCCTGGCATACCGAGCAGCATGATGCAGCGAAATGCAACAAGGAGCAGTATAGCATGTTATTGTAGCAGAGGGATCATTACCATGCTGGCAAGCCATCAGCGCCATACATGCTGACTGGCACACCAG…
>TCONS_00037310 LG05 2262619-2264923
GTAGAGCAAAATTTTTTAAAATTAAATAGTTATTCCAGTAAGTTCGGATTAGTTTTAAATTTTTATTTCCTTTTATCTTTCTAGAGGGGGGCGTCTGTATTCAATAGAATGAGCGTGGAATTGTGTTTCTCTATCTCTATCATGCAAGCATACAAATCGCCTCGCAGCCACGGTTTGGACGGTAGCGATTCGCTGCACGCATTAAAATCGAGATGATAACGCTAGCTCCTGCAGTGATGCTATGCTGTGGACTGTTGATTTTGTAGTTGTTGTTAAAGTGTCAACACCATGAGGGAGAAAATTCTGTCTCTCGTCAAGTGTTCTGAGGTGGTGCTTCATTTTCTGCATAACCAAAAGAGTAGATAGTAGTCAACTTCTTCACCTGCAAACAGTAATGAC…
>TCONS_00146950 scaffold_566 22214-25270
CTGTGCATTGCATCATCCAGCGCCTAAGGAGTGTTTAGAGGCATGCATCATCTCTAAGGATTGCTAGCTGTATGCAAATACATAGCATGAATTATTTGTTAATTGGTAAATGTAAACTGTGGTTGTGATCCTGTTGATGTTGTTGGCACGCCGTGCAAATACAAAGGAGACTCTGTCCAAGTGGATGGAAGAACTTTGTATTTGTGGCAGGTTTGTACGTCACTTGGGCAAGGTTGAAAAAAATAAAAAATAAAAAATAAATACGGCACGTTTTCCGCAACTCTGATTTCAAAATGGTAATGAATTTTAAAAAGGCTTTTAAAATTGGCCCCGGGGTGTGACATCTAATTTTAATGTCATCTCTATATCCATCTTCACCATAAGAAAATAATAAAGGAT…
>TCONS_00062214 LG09 7079077-7081741
TTCTGAAATCTGAAGTGAAAAGATCGCCCCCCTCCCACCACGAGTCCCACACCCCTCCCAAAAAAAGGGTTTGCCCTAACTTCTCACCCCTGCGGCGGTGCGGCGCGCGGCCCTGCCACCGACCCTGCGGCGGTCGCGGTCCCTTCCCCTCCCCCTCTTCCCTTCCGGCCGCTCGCCGAACGCCATCGGAAGCCCTCCTCTTCAGAAATCGAAGATCGAAGATCGGGTTCTTCACTCTTCAGAAATCGAAACCCTCCTCGTCGCCTCTTCCTCTTCCGCTTCCGCTTCCGCTTCCGCTATCCAACGATAGATCAGTAATCGGGTGGTTCTTTACAAACCAGTGGCGGCGTTTTAGACTCTTAATATTAAGGGATGGCGATTTATGGAGGGTTTGGTGGC…
>TCONS_00063682 LG09 6164234-6165414
CCCAAATTCAAGTACAAGCAAATGGCCCCGGCCTGCGCCAGTCCAAAGAAAAGTACGATGGCTCACTATCTGGAAGTCTGCTACAGATAAGTATACTGGTAGGGTGGCTAACTAGGCGCAATCCCCTTACCTCGCTCAACTGATGGTGCACCTATCCCTCAACTCGCTATGTCGACTCAGGTAAAAGAAATGCTACACGCGAC
>TCONS_00037501 LG05 10918593-10923611
TGGAGACAGAAAAATTATAAACATTGAAGCAGTACTTCTAAAGCCCCATCACTCCAGTGCTGGTCTGCTGCTCTCTTCAAGTCTGAATGAGCTTTTTCCTTTAATATAGTAGCTATATGGTTTAAATGTGCAGCTTTTCTCTTGACACCATGGTCAATCTTCTGAGTGTCCTTTCGCGCCCGAGCATCAAGCTTCAGAAATCCCATCCCTAGAACAGCAACATCCTGGCGTGCGCGATCATTCAGCCTTGTTATGCCACGTGAGAGCAACAAGATGTCATTTTGAGCTCTTTCGTTTACAAACTTTGCATCATTATAAACAAATTTAAAAGCTTCAGCCAAGCCTTGACTCATGTAGGTTGATTTGCTATCAGCTGTAGCTTTATGATCACACAGTTGA…
>TCONS_00141666 scaffold_1913 3298-13066
CACCTCCTTTGTTCGCCCAAGGCTCAACAACAACGAATACATGTATAAAGAAATAAACAATTCCCAAGATCACATTTCAGTATACATGGCTTCCACGAAGGCAAGCAACAATCACAAGTGATAGTAAAGCTAGCTAAACATGAAAAAAAAAATCACTATAATTTAAAACTTTCAAACTGAACTGTATAACTGAAACATTTAGTTATTTACATGTTCTTTATACATTCATTTACAAGTCTCTATACATCAAAATGTCTCACATGAACTCAAAATGGTAAACTACTATACTCTGGTGTCAGCTAGCTAAGCTGCGGGGCTCTTGCCAGCGATCCTCGGCCACACCGCTCGCCACACTGGAACTCTCGCGACTCAGTGTAAATAGAACTAGAACGACCTCTA…
>TCONS_00121477 LG21 2137754-2149409
AATTAACCAACTTTATAACAATCTTTTTTTTTCCTCCAAATTAAACAACTTTATAAAAGCTGTCCCCTACTATTTACTAATTAACTTATTTTTTTCCATTATTTCTAAGGATGAAATGGGTATATTAGTAGTTACCCAATTGTATCATACAATGAATGCACAAAACGGTGACAAAATAGTCACGGAGCAAGGTTCCATAATTTTAAATTTTGAGAGGGGTTAAAAGGTAAAAGTTGATATTTATAGGGAGGTTTTTTGCATTTTAGCCTTTTTTTTATTAAGCTACTATAGTTATGTAAAGCAAGACTTTCTAATTCCAACTAGGATGACTTTTAGAAGCATGGAGGCCTTCCTACTCTCAATTTGTTTTCAAGGATGGGAATTTCAAGCCGACGATCA…
>TCONS_00129461 LG23 7970121-7971737
TGTTAATCCCTGTTTAAAGAGGTTAGATTACGAGTAAATTAACTTCTAGATGGATGCGGCCATTGATGAACTCCTAGTAAACTATATGTTATATAGAGTATAAATGAGCTATCGTCTAAATTGAAATAGAACTTGTGGCAGGGATTGTAACCTTAAAGATTGATGTTTACTACCTAAAGGGGGTTAATTATGAGTTGTTCTAACTTCCAAAACCCTGAACTGCCATATGGGACTTAATAGAAGATTATATGTAAATGTATATTGACACTATATATATATATATGCAACTTGGGGTTAAATGCAAAGTTTGAAAAGATGTAAGTAGGGCTTAAGTTTAATCTCTTTTATTCCTTAATGAAGGAAGGTTGGACGTGCTCGAAAACTCAAATTGATATTCTG…
>TCONS_00144652 scaffold_2679 2293-2756
AGTCCTTCTTCAATTCAACTTCACGAGGTAGCAGCTCTACAACCCGCAAGCACCGAGTTGTCAGCTTCAGCTTAATTTGGGATTCCTCCTAGTTACCTCAGCTGTCACAAGAAATAATCTTGCTTTACTAGCTTCTCCTCACAATCTGCTCCTCACAATCTGCTTAATTGGAAGCTTCACTATGCTCCCTCCAACTAATCTCAGCCTCAAGGGCCCTCCTTGCCGCCCCACAGGAAGAACTCCACTCTCCAAGCTCTTTTCTTTTTGTTTTTCCTAGCTTGCAC
>TCONS_00070279 LG11 503385-506369
AACAAATAATACAAATAACATAGGGTTCTCTTTTTCATATAATTAAATAACATAGTCATTACAAGTGCATTTTCCACAAATTAAGTATCAACACAAAACCATGTAAATAAAACAAATAATTACAAGAAGCACATGGAGGCCATGTACAAAAACAGCAGTTACATCTCCACAAGAACCTCAAATTTATACACATCACAAAGAAACTCAAAAGTACAAAATCACATATTCACAGAAAATCAAATGGTTGTTCCTTCACATCGGCATTTGATTTCACGTCACACGATCCATCGGAAACATAAAACGAAGCCTCGATCAAGGAGAGAAATAGTTCGCTCGATGAGCGTTTCACCACCACCACCCTGAAAATGTCACTTCGATCCGACAAACACATCAAGGATT…
>TCONS_00146626 scaffold_545 23007-26334
GTATAAAGAAATAAACAATTCCCAGGATCACATTTCAATATACATGGCTTGCTCGAAGGCAAGCAACAAACACAAGTGATAGTAAAGTAACTGAACAATGAAATTCACTGTAATTCAAAACTTTACATAACTGAAACATTTAGTTATTTACATGTTGTATATACATCAAAATGGTAACCACTAAACTCTGGTGTCGGCTAACTAAGCTGCAGGGCCCTTGCCACGATCCTCGGCAACAGCACTCATACTGGAACCTGTAGTGGTGTCAACAACTAAGATCTCACGTCTCGGAATGTGTCGACAACTAACTCTCGCGACTCAGTATAAATAGAACTAGAACGGCCTCTACCGTAATTAGCGCGTCGTCGACCTGAATTAGAAGCTTTTCTAAGTTGCTCT…
>TCONS_00014919 LG02 14982956-14983596
ATTTTACTTTTACAACTACAAAAATAAAAAGCGGAGGTAAAGTAATTTTCATCTAAACTCTAATTCAACTCAAAAATTACTTCAACTCAAAGTCTATTTACGTTAAAACGAACAGGTCTACAGCATCTACAAAGCTGTCCGTATATACATATTTTCATGTAGGCAAATACCAACAACTATTAGTAATAACTAATGATAGCTCACCGCTCATCATTTTCCATGTGACTGGTTTCTACAACATACTCCCTCATAAGCCTAGTATTTGATTCATCAACCATCTTAAAAGCTAACTTCTGGAGGTTTTCCCATTCAAAATCTCTTTTCGTGTATGCAGAACGGACCTCCAATATACGTAGAGCTGCGTCACCGACAGGAAAAAATAAAAGAAGAAAAAAAGAA…
>TCONS_00116283 LG20 2235568-2236457
AGGTTTCCTTAAGGGAATTGACATATCTAGAGTAATTTTTGAATCTGTGGAAGCAGATGTATTGTATTTAGTCATTATTTGACCTGCTTTACACTGACAATAGTAAAATTTGGTTCGGATATAACAAATTCCCTTTCCAAAATAGTGTTATGCAACAAGACGTGTGTCAAATCATTGCTGGTTGAATCAAATGTCCTTTGAAAATGTCACATTCCAGATTACAACGGAAGCCAACCGGGCGCGTACGCAGACCCGTCGTATACATCCAACATTTTCGATGCACACAAAACGTCTACAATCAGTAAGGAGAGAAATATAAACCATTCGCGTACATGGACCCGCTGTGTACATCCAACACTTTTGATGCACACAAGGCGTCTACAACCAATAAGGAGAGAA…
>TCONS_00113125 LG19 5093300-5095539
TATTCAAATTAAGAATAAGGAGCAACAATAGGACAGAGTAACATAGCAGGAAATAACTAAAATGTAACCGAAGCAAATTGTACATATACAACTTCCAAAAGCTAATACAATCTATAGGCACAGGAAAATAAAAACAACAATATGTATAGAAAGTCTCTCTAAAAAAAACTAGCAAATACTGGGTTCTCCTCTAAACTGGTCGATGAATAGGAGAGCTATCTATCCAGCAATCCTTTTACCTCGGACAGATACACTGGGTACAAGTACATTGGACTCTGAAATTTAAACGATGGAATCAGCCTCCAAACTCTTCTTCAACATGTAATCCACGAACACAACCCAATCTAATAGTAGATGGCTCCTATTTAGCTTAAAATCCAAGCTAGCTATCGTTGGTTC…
>TCONS_00096644 LG16 7129606-7132040
GTGCAACAAAGAAAAAAAAGCAACAAAATTTTTGCGAAAAAAACTAAGTACTCTATTACTTAGAAAATGTGGATTACAAGCACGTACAATTCTCTCTATCTCTTTGGCCTCAACTATTCTCCTATTTATAGCCCTCCAGGATATAGAGAAAACTGCCAACATTAATGCAAAGTGAACTTAATAAGGGTTGCTCATAACCTTTTGTGTTTCCACTGGACCCATTTCTTGAGGCATTATTAATAGCTGCAGTTTCAAAATGCTCCATCTCCCATAAGAGCTTTGCTTCCTAAACAATGCCTCTTCCGTTGCCCACTTAGCGAAATTGGGCCAGGGACTTGAACTTGGCTGAAACTTTTTCTAAGTCCCTGACAAACTGCTAGCTTTAGTAATCTCAGCCTC…
>TCONS_00144217 scaffold_2529 1447-2081
AAAAAAGGTGCCCTAATAATGAATCTACGTCTACTCCGCGGGTCATTGCCGCAGTTTACCCTGAGAATATTTCTAGAAGTCTTGTTCAGGATGGACTGGGTGCTGCCTATATGCTTGATTTAGACATGTATAAGTTTCAGATTTGTAATGCGTTGGTTGACAATGTCCCAGGATTCTGCATGAGAGAAAATAAGTCATTAAATCCTAAATTCCACATCAGGGACATTCAATGAATTACCAAATTATTCTTCACTTCGACAACGAGAAGTATCAATTCAACAGTAACTTATTCAACATTGGACAAACATAATTGGCAACGAACTGGAGGTAGAAACTAGAAAGTGTATCCTCTACGCTGCAGGATGAAAGAGCCAAAGTCGCTGAAACCCCTCTTCATCA…
>TCONS_00073188 LG11 6370547-6372182
CTATATGGTTAGTGGTGTAAAAACTACTAAAAGTTTCCAGTGGGTTCGGCCGCTGACCTCGCCAACTCACTCACTAGGTATATTCAGGCAAATGTAGGCAAGAAAAGAGAACAGATAGTAACCAACTATAACATGTAACTACTACAATGCCTGTACAGAGTTGAAAAGAACAATATATAACATATGAAAGTTATGCATGCATGCTACTAATAACCATTACCCAATCAATCTGGTTAACCATTTGGTTAACTATAGCTCACTAATCAAATCCCTTCTTATCGGGGAGAATTCCGCTACAACCCGACAGGACTGTCTACTGGGGAGAATTTCACTTACCGACCCAGTTGATGACAACTCCGGAGCTCATTGCCCAAGGAGGAGCGACCTTCCTCAAGCATT…
>TCONS_00134230 LG25 2523869-2524662
AATATTATTTATCATCTAAACTGAAGCATAGGAGCAATTAATTATTACAAGAGCAGAGAGATCTCTAATGTCAAAATATAAAACAAAATTTTCCTTTTGCAAATTACATGAAATTTTCACTTCATGAGGAAGTCTCAGAAGAAGAAGAAGAAGAAGAAGAAGAAGAAGAAGAAGACTTTTTTAAAGAGCAGGATGATCTGAAGGCTTCGATTTGTGCCTGACATTTTACATAGTCTCCTTTGTTTTCCTCCAAGCATTTTCTAAGTGCTTCTACATCACATGGTGATAGTTTTTTCACACCATTTGTGGGTTTCTCAGCATTCATATCCTTCACCAAATCAATCTATTTCTCGTTCCTACGTAAAAAACCCTAATTTGAGCT
>TCONS_00037396 LG05 5162641-5168921
CAGGGATTGTAAGAAGCATTTTCCCTGCAGAAGAGCACACATACACCAGAAGTAATGCGGAGAAAGATGAAAACTGCTGTGATTTCTTTTTGTCCATCAACAATCAGTTTAGGTAATGAATATTGAACTATACACAACTATAAGATGGACAAAAGTATGTCTTACAACACAAATGACTGCATAACAACGGTGCACCGAAACCAAATAAATGGCCGAAGCAATAGAAAATTTATTCGACTTCGGTTGACAATATAATGTTTTTTTCTTAAAAAAAATCAAGTATAAGAAGATTTATAAAAGCTGTTTGCCTTTCCAGTTGCTGTTGTATTGTCGCTAACTAGATGGATAGATCTCTGTTGGTAGCGGCAGTTTTAACTTTACAAATGATTTTTAAGTGGA…
>TCONS_00118778 LG21 1890888-1900681
TTTAACAGATGAATAAAAAGTTCTCAATTTGAATCAACTCGAGAAGAGAAACAACAGAACAGTGAGAATTTTCTTGCACGAATTTATAAACGAGATTTATTCGTGAGAAACAGAATTTCCTATTTATGGAATTTCATTTATCACAAACTGAGGGGAAAAAAAAAATACTGGCAACTATTATTATTAGAAATATGAAATTAGACAGGTCATTAATAAGCGCATTTCGGACGCTTACTTTCTTTACGAGCAGCGCGAAGCCGTCTTTTCTTCATGCTCTTCATTTATAAACATAAAAAGAAGGTATTTAAGTAGCTGACCTTTTTAATCTCTGTAAGATTGTGGGAAGAACTTCTCGGCGTCAAATGGCTGGTTTCTGGGACTTGGATCCCGCGAGTCGAA…
>TCONS_00005875 LG01 23828157-23836014
TGACAAATATATTTTGTGATGATACTTACACATCAAATTCATGTAATACACATTTGTTATTAAATAATGTACTGATACTCCGGGTGCAGGGAACAATTTTGTTTTTCACCTCACTTTACCTCGAAGTGGTTCGATTCTTCTGGATAAGAAAAAATCGAAAACAAAACAAAATGTAGAAAACGATAACGCCCAATTATATGCGTGTACGAGCATAAACCTCACAATTTTTTTTTTTAATTTTAATTTTTACCTTTTAAAAAAAAGGTCCAAATCGGTATCTCCTCCTTCGTTTGGGTAAGAAGATCTAGTCAGATTTTGGTTCTTTTTGTGAAATTACTCGGGATTTGTGGTTATTTTGGCTTTGAAGTTTTTGGAATTTGGTTTTTATTGATGAAATTT…
>TCONS_00039329 LG06 5239059-5242315
CCCCCTCCCCACCTAACGCGCACCCCACTCCGCCGCGCAAAACCGCTACCCCCACCGCACCCCCTTCTCTTCACGATCAAAACCCCCACCCCCTCAACACTCTCTCTACCTCTCCGACACCGATCTCCCTCTCCGACACCGACTCTGATCTCGCTCTCCGACACCGCACCAACCTGCGGGACAAGAGAGGCTCCTATTTGCTCTGGTTTGGAATTAGTTGTTCGGATTTGGTACTACTCGCCTCGACCCCAACATAGAGAGAGTGATCGCTTGGATTGGGGGTTTCGATTGCCCAGTGGCGTAGGTGAGCTCTCTTGGTGCGCGATAGATCGGCTTCGACTCCTTCTGATCCTAGGTGGTGACAATTATTGGGCAGTGGTGATACCCTTCGTTGAAGAT…
>TCONS_00015576 LG02 14457919-14470384
TCGCATTTATATATAGTAACACTTAAGGAACTCAAGCGTCTATTTAACAACTTATTATAGAGTTAAGAAGGTCTAATTGTCAGCAATAGAAGTTTAGGAGGTAGCCCCGGAAGTGCAAAGTTGGGAAAGTCTACACATTATTCCCAAAAACTCATTAGTTGGCATGGTCTGAGGCAGCGCATGTTTCTTACCTGGGCTCGATCTTAAAATGCACATGTATATGGAAGTACCGAACCATGCCGACCCAAAATTAACCCAACCTGAAATTAGGCCAAACTCCGAGCTGAGTTTCTCTCTCTTATACTGAGAAGGAAAAGAGAAACGAATTGATTGAAAATAACTACAAGCATACGGGGTGTATTTTTTTTCTCTTTTTTTTGACAAAAAAACCCAGAAATC…
>TCONS_00095131 LG16 3144939-3145981
GCTGGTTTGAGAGGCATGGAGCAGCTGTGGAAAGGTGGAGGAAGGATTTTTGGAGGTAATTTACAGCCCTAACCCAGCTTGTAGCTGAATGGAAGTTAGCTGAATTGGGAAGGTTTAAAGCAGCCTTAGAGGAATTGTTTTGCTGTGAGGTTGCAACCTGGAACCAGGGACAAGCTGAAATGATGTTTGAAAGGTGATTAACTAGCTATTTCTCTACCTTAATGCTGAAAATAGTGATGTTAGTGGTAATTTGGGGCTGTTTTGGATTATTACTCGCAGCAGGATAAGAAAGTTTTGTAGCTAAGCCCTGGGTGACTCTTGCAGCTGGTTTTGCATTGGTTTTGCAATTCGAAGCCAAAAGGAAAGCTCAATTGAAGTTGTGGGTAAGTATGCTATCTA…
>TCONS_00055056 LG08 1573672-1574041
CACCTTTCTTAGTTACCTACTCTTAAGCACTTCATTTATGTTGTTAGATACTTTTACAAGGAAATTAATTGCACAAAATTTGTTACACATACACCTCAGTGAAGAGAGAAGATACAGTGACATAATGAGCTCCATGCCACTGTGAAAACAGTGTACAAGCCTTAAACATGAAATTTTGTTACTGTACAAAGGTTTGGACTTGAGTTCAACCAGTTCTCTTGGTTGGTCTGAGCATATTATTGCTGGTCTCTGCATCTACATCATCTTCTTCTTGTTAAAGTTTCTGAATGTGGCCTTCTTT
>TCONS_00068739 LG10 198568-199719
ATGGCTTTCAAGCAGGTATGAAGAGAGAGACACTTGAGACCTTCCTACTTTTGTCAAGTTTGCTCCTAAAACCCAATGCCTCCGTGAACGGACGTGGGTGAACTTGGAAAGGCGTTGATGGACTGAGAGTGCTCTAATTGTCCAGCTAAGAGCTTTCAAGCCATCTTGTACAGTCTCCAAATCTCCAACAACTGCTCCATTATTATGACCTTAATCCTCCCGGTTGACGTGGCAACGTGCGATCCATTGTAAGTTCACCACACTTAACATTTCTAGCTTTGTCATCACCTCTCCGGGCATTGTGTGTGGCAATTGTGTGTGATCAAGAAGTAAGAACCGGAGCTTTATTGCTAGGTTAGCCATTTCCAAGAGTAAGGATTTTTTGGAAGTATGGCGTAG…
>TCONS_00021241 LG03 16283696-16288012
GAAAATATAAGCCAATTAAACGTGAAATTTAAAAGCATTAAGCTTTTTATTGGTGCTTTCTTGCAGTAAGACTATTTGATCAACGTCAAAAACATCACCATAAACGTATACAAGGCAAGCCAAAACAATGAATGGCTAAAATAAATAGACTAAATAGCAGCAGCCTATTAAAGGTGTAGCGCGCTGAGATAGAACAAAATTACACGGCAAGTTGGATCATCAAACTGATCTCAAGGTAACAGCAACCAAAATCACTACATGTGAAATTCCTACATAACCTTCAAGTCTCTAACATGTTATCTTTTGAAATACAAACGGCTAGGATTCATTGAACTATTATCAGCATTGCTATTTGAAATTTCCATAACTACAAATCAGATATGTGAGCTGGACTATTTG…
>TCONS_00136302 scaffold_1126 26427-29682
ATCGAGATCTATGTTATAAGCTCACAACTCTGAAAGTATAATATTAGTCAGTCAGGAAAACAATTATATGATAGCAGCCAAAATACCTATATAGTAAGTAACCTAAATATAAAGCGTTGCTCTCCATACCTTGGGATGAGGAATGTGAAGAAAACTTCCATAATGCAACCACTCCATCGTGACACCCAGCTAACAACAGATCATGGGGCAAAGAAGATGACCACTCAACAGCCAAAGGAATGCTCTGTCTATCTCCACATTTCACCGTTGAGCTTCTGAATATAGGTTCCAACTTCACAAAACGAGGGTCAGTACCCTCACTTTGAGCATAAGAATATAAATATTGGACCATACCAGGAAGAGGAACTTCCCACACTTCGAGAATGCCATTCCCCAATA…
>TCONS_00023863 LG03 3742251-3753107
CCGCGCCACACACGAACGACCTTGGTTCGTCGCCAATAGCTAGAAAAACCAAGCAATTCGATGGTCGTCGATGAATCGTCCAAGTCCAAGGCCAATTTGTCAAAAACCTTCAAAATTGGCCCAAATCCTTCGATTGGATGTAGTAACCTCATCGTAAAGTCAAATTTTCTTGTTTCCCACATCAATCTACTCTTCAATTGAAATTTCAAAAGGTTAATTTACTTTGAAAGCCCCTAGGTCAAATTAAACCCCAAATTTTCGACCTAGATTTCAACTATCCTCAACAAACTCTCATGATTATGGTGAATCTCCCAAAAGTCTACTGTCGATCCTTCTAGGGTTCTCCAAAATCATATTTTTCTAAAATTATTTCCAAATCCTAACAAGAAATCACATGGA…
>TCONS_00125961 LG22 6045359-6051263
AATTATAGAGTATCAGGGAACCGAATAGCGAAAACAAATATATTCCCCTATCTTTCTAGCTTCTAGATCATTATGATTTATTTAAAATTTTATTTACAATGTTAACTCCATAGCAGGAATATTGACATCAAACAAAGCATAACGTAAAATGAATTAGTACCCTTATGTATTATTCTATCTAAGTATGTATACGCCTCACTAAAAGCAGACCCAATTATCAACTGGAGGAAAATTTAAATGGAAAAATAGCTTACACAGTAATTACAGAAAAAAACTACAACTATAGATCTAAATAAATACGGGCCGTCTAAAAGAAAAATGTCTTGAAAAATATCAGCAGATCATGAGTCGAGAGGAGGAAAATAGGTCTCTTTATGGACCTAGAGGACAATTGAAGCC…
>TCONS_00149514 scaffold_794 56124-60721
TTAACTGGTCTTCTTGGATGCCTGATTCTTGGTGGGTGTCACCGACAGCTCTTCAGCCGAAGGCAGGGACTGATTTTGCTCCCCAAGATGCTTTGCTGGGTCTGCAAATGATCTCATGCACGGCCACCTAAGAATAAGAATGAAGCGACCAAAGGTTACTCCAGAGAAATCATCCGAACTAAGAAATGAAGAAGCCCGAAGATCTAACCTGCTCGACTTTATGGTCTCATTCTCAATAAGTACTTCAGTATCGAACACATCCTCTCCATTGAAAGTCTTTTTTGAGAAGTACTTTGCCTTCAAACGTCCGGCATACATAGCTTCGTAATTATTGACCTTTTCTTCATGCTCCATGATATCTGCTTCGCTGGATGGAGTCATAGATGCAATTCAATATCA…
>TCONS_00104493 LG18 871603-872047
GGGGGAAGGTCGAGTGTTGTTGTTTTCGGACATTACTTCAGGTATATTGCCTTACTAGGACTATATAAGTCATGATATTTGTTTCTATTTCTAATTATCTTTTTGTATAGATATGGGTATGGGACGACCTGTACATTCTCCCCTAAGATAGTAGGACCGCAGCCTGAGCTTATCGACACACCACTAGGGTGTAGGTGGAATACCAGACTGGCTTTTCGGGACAATGTCAGGACTACTGACATTGAGTTTTATCGTGATCAGCTTGATCAGCAGCTAGAGTCTCAGGTAAATGAAAATAACTCAATCTTATTATAACTGCACATTAGATTTAAAACATTTAGATTAGTAATTATATGTATTTTTCATAATAGATTAC
>TCONS_00138601 scaffold_1404 12476-15466
GAGAGCTGTATCGCCAGCTACAGAGTCTCATGAACCCTAATTGATAAAGAGATAACACCCGGAAACCCCTATTCCGATCGCACCTTTGAATCATGCAGGGACGGAAATAAAAGAGTTCATTTCTCGTCGCACGGTACAACTACTTGTTCTCACTCTGATTGACATGACGAAATGAATACACAGAATCAGCAACCGATAAGTCGTCCAGAGTCTGCGATTCATGACAGTAAGTATAAAAGTTTACTACTCACTGACGAGAAATATCATCATCTGAGAAATTGCTGCCGCTGTCGGACTCTTTGAGCAGATCTTGCATAAACTCAATTCATTCCCCCTCCAGCAGCATCTCATTGTGAATTCCACGCATAAAACTTAACCAAAAATGTATGCGAATCTTCG…
>TCONS_00061227 LG09 4646766-4648357
CTAGGTAATAAAAGCATAGCAACTACTATAAACACGAACGTAAACATGGATGTGTAAGTAAATACTGTACATTATACTGATGAGCATTCATTACTGTCCTTGTCAATTAGTACTTTTATTTCATTCATAAGGACCTACCCATGGTAGTTCAGCTTGCACCACGCCTAATGGCCCCGTGGTAGTATACACTCCCGACGGCAATCCACTTCGGCACCCAATCCCGCACGGGCGAGCAACTATCGCGTAGGCCAACTCCGGAGTGCCGGCTTGTAGGGAGCGACCCTCACAAGCATGTGCGAATGAGCACAATGACAAGCAAATGTAATAAATAGTTAACAATTCGCAATTGTCATCTCTAAACATATATAAGGTTCTTACTCTCGACTTTTAGGTCGGATT…
>TCONS_00097610 LG16 8230853-8232333
AAAAAAGGTATATTACAAGAATAATACATAAGAAATAGCACCTGTTTTGTTATCTGTGAGAAAACAGAGTAAAGAAGTGATATGTCTTATATACAGGAAGTACTCATGTGGCAATCTTCCGAAACGTCTCTTGCCTTTTACCACCAAAGAGCAACCATTACATGAACATATCACATGGAAAAGATTTCATGATATTGGCTAACAGAGCAAGCGAAATTTCAAAGTTTGCATTTTTCTACCCACCAAATGTCCTACGAGATTCTATCTTCCATCAGTTCAAGTAACATAGAAATCTGACCTCCACAGGCAAGATAGTAATCATTAATTTCCTAGCTAATACATGACTCTCCTCAACGTATCAGCTTTAATCAAATTTACAACAAATGAATAAAAACATGC…
>TCONS_00105878 LG18 3673427-3677581
TTATAATTTTGATCAACAACTTGATCTTCAAACATAACAACTTGATCTCATCAAGATATTAATTAATTTGATCTAATCAAATTAGATTTCCATTTTTTTTTATTTTTTAAATGAATTTGGGTATTTTAAACCGTTCTTCGCCGGTTGAACGATTTATAGATCGCCGGTTGAACGATGTATAGATCGTTTTTGGCTAATTGGATAACACTCTAAGGATATCACATTTGGATTCAACTCACTTGGTTTATGGGGTTGACAAGCATTACATTGAGATGGTTGATTTTGAGGGTTCTACACACAAAATAGAAGCAGCTCAAGCTTAATGGAATAATGCACCTTACGCCGCTATCTCATCATTTTCATATATAGAGAAAAATAAATACTCACATGAGTACCACT…
>TCONS_00102652 LG17 9877864-9881608
AGAAAAAATAAGAAAATAAATATTCATATGTTTTTTCAGGTTTTCAAGTTTCTTGGCTTCTGCATTCTCTACAAAGTCTGGCCTAATCACTTGACGCTCATCGATATCATCCTAACAAATCGGGGACCAACATTGACGCCCATATAATGCCTCACACGGCATAGAAAAGAGGTTGTAGCTACCCTGCTGGCCGTTGGTGTTTATGTTTCACCTGCTGACGCACAAGCATTGAGCCACATGCTGAGCCACATCCATCTCCATTACGGGTCATCAAAAATTCTGCTTCAGATCCCTGTACATTTTGGTTCTACTGGGATGCATGGTGTATGGAGTCCAGTGTGCTTCGGATAGGATCTCTTGCCTCAACTCCGAATCTTCTTGCATGCACTATCGATCTTG…
>TCONS_00075775 LG12 3288556-3294541
GAGATTCTAAAAATAGAACAGACAATTAATCCAAGAGAGAATGTTAAAAAGTTACCATTCATTTATTCATGAATTTTCAAACTTTCAACAAGGTCACAGTATCTTACAACAAAATGAAAATCAAGTTGGTTTATTTAAATCCACAAATATAACACATTCAAAAAGCCATCATTTGAGCAAGACAATTGCATACTAGATAATTGAAAAAAAATGGTAATGATCGCCGAGACGATGTAATTAATGATTTCTCAGGTACAACACATGGAAGGCGAGGTAATTCCACTATACAGATCTTAAACAACTGTTGGTTCTCTTATGTCTAATGAATGAAGCAGTTTGAGGCATCAGCCTCTTCCATTTTGTCCGAAAAAAATATCGACCAGTTACTTTTTTCTGGTT…
>TCONS_00127503 LG23 7897032-7900105
ATTTTCACCAAGCCCCTGTCATTCTCTCGGTTTTCGATATTGCGGCTCAATCTTCGCATCCAACCACCGGATGCTTAGCTTGCGGGGGGATGTTACGATATATTTTATCTATATTAGGATGTTACGATATATTAGGATATTGTGTTTTATTGCCTTATATAGAGTAGTATCATTGCCTTCTATAGAGTAGGATTATATAGTATGTAATCCTAGTTATACTCTTACTATAGTAGTCATTGTTACTATAGTAAGACAATCTCTTGTACTATATATATTCATTAATACAACTCAAGAGGGTATGCACTTTAGCCCTTCTTTCAAAGATAATTTAATGAAGAGGGAGATATGAGCATAATGGCCATTGACTTGCCTTTGTTGGAACTTAGATGTAAGAGATGA…
>TCONS_00014772 LG02 11989663-11991563
AGGAAATACAAATAAACAAGAAATGAATCGTGGGACTTAAATGAGATTAGCAGTAGTAATAAACCAAGTAATTATCCCATCTTGTATATAAAATACAACCCATCCTTTACAGAATACAATATGGAATAGCAATTATGCTCTTGGGCTATGAGCTCTTGCAACAAAATTTAGCCCAAGAATAAAAGAACTAGTAATAAGGATAATTCTATCAACATATACATCAGTTGTATGTTCACTTTGCACCTAACCCTTGTGTGGTGCCATTTCGCATGGCGAGATTTGTCTCGTTGCTTTCCTCCAGTCTTATTTTTGCTTCAGTATCAAACGCTTTGCATAGAATCTCATAGCTTTTCTCAGCTCCAATCTGCCAAAGAAAGTAAACCACTAAAGATATGACTG…
>TCONS_00048528 LG07 5369010-5373055
AAAAAAATCAGCTTTTTTATAAAAGAGGCCCATATCCCATTTATATTTAGAACTACTTATTTACAATCATTGAATCATGGCCCATAGGCCCATAAAATATATTCACTCTTTATCTTCCTATCTCCAGGCTCCGGCCCAAGTAGCCAACTCCTAACCCTAAATCCTAATTAGCTTTTAGCCTTTTACCCAATTCTTTTCACTGCAGCCGCACAGAGGCACAGAGCATTACAACACGTGACTAGCAGACTAGGGTCTCTCTCTTTGTCTCTCTCAAAGTCGCACAAGGGCACAGCCGCCTCTCCTTCTCTATCTCTCTCAATCTCTCACAAGTTCACAACCCTAGATCGCCATTCGCACACCCTCGGCAGCGATTCTTCGCCGTTCGCAAACTCCCGGCAG…
>TCONS_00038048 LG05 10769372-10770990
ATCCAGGAAGTGGTCACCTAACTCCTGCTCCCCCACTGCCGCTGCCGCTTCGACGTTTGGCGCCCACTCCTCCGACGACCTATGATTTTTGGCTCTTCTCCAAAAATATCCTCTTCCACACCGTGATTTTTGGCTCTTCTCCAAAAATATATCAGTAATGACAAATGACGCGAAAAATTTGGGCTCGCCAGGTGCTTTGAAATCTCGAGAGTATTTTTCGTTGGCATGCAATCGGAGTCCCTTTAGCCTCGATCCTGCGAAGAAATAAATAAAATAACTTAAAAAGTAACTTAGAAAAGCTTTTACTGCAACAATACCTAAAATAAATTTATGATTTTAGTAATAGCGCTAACCATGCTTGTTCACTAGAAATGTATTTATCCAAGAGTAAGCGATAAT…
>TCONS_00097110 LG16 10642300-10655223
GTCTAAACTTAATTATGTCCGAGATTAATAATTAGATTAGGCATTTGACACTATAAGTAGATTCTCTGGTTTTTGACCCCAAAAGAAATGAGAAAAATATAGAGATTGTTATGTACTTTTCAGCTTCTTGTTCAAACTTCACTTCATGCAGAGGCCTCTAATTCTAAAGTTTGGTATTTAGGTGGTCGGATTAGGTTGTTGTTGACTTGAAGTGGGAAATTTGGTGGAGTGATGCCCCATCCATCATAACAAAGCTTGTCTCTTTGACACCTCTGTGTGTGCGTATGCGTGCACAGAGGAAGCGAGAGAGAAAAGAGATAATCTTATCTATGGCAGTTGCTTGATGCTGAAACAACAACGATTATTGCTTTTTCGACATCACTTCGACTCGAGTTCTAA…
>TCONS_00031203 LG04 14206689-14211625
CAACAATCTTATCATGATGGATCTCTTTGTGCAAAAGATAGCCTGTCCAATAAGCATACAGTACCACAACATGCTTATTTTTATAAAGAATGCCCAGAACACCAATCAATTAGATAAAAGAACAAATTATCATTTCCATGTCTTCATGTCACTGATCTAAGAAGCAATAACGTCCAAGTTGAGGACCTTGATTAAAAGTCATCACACTAAGGTACCTGATGAAGCAGGTTCTAAAAAGTTTTATTTCAGAGCTGTAAAAAAAATGTGTTTAGCACTGCATAAATTAAGGGCACAAAGCAGCAAGCCTCTACTAACTGTAAATATAAGTGCATCTTGTACCCTGCTGCACGGCATTCAAATAAGAACAAAAAAAACATGTTGACCTCACATAAAGGTAGT…
>TCONS_00096698 LG16 7580813-7582880
AAAGGCCTATTCGTGAAAAGTAGCCAGAGATAGAATTTCAGCTTGACAAAGATAAACACTTACCCAAGAAGACAAATTTGGATGAAACTACAACAAAGAGAATGCATGAGATGACATGAGTGCACCAAACACAAACTTTTGGGGAAGTTCCTGCCCAATTGGTTTCAATATGATCCACGTCAAAGAGGGGTAGAATTATACAGGTAACCTCATTGAATTATTTTAATTTAGGATACACTAGGGATCTTCCAAAGGCATGGATTGTCAATATAAAGTGTGCTGCTCGAAACGGCCACCCATAATAATTACATTAGATTTTCTCAATTATAAGAAAAGCTCATCTTGAAAATAGAAGTAAATCATGAACATATTAGCATGTGAACAGGGACCCACAAACGA…
>TCONS_00132757 LG24 3933482-3935255
GTAGAAGTGACAATATTGCAATTGCGCAATCTTCGAGAGCTCGAGGACATTTTGTAATTTCCCAAATTCTTCCTGCAGCCTAGAATCCTATGTAGGAGAACGGCAGTTGGCGGATCAGGTACTGACTTGTCCCTAAAACAGTTCTATTGGACCTAAGGTGAGAGAGAGAGAGAGAGAGAGAGAGAGAGAGATCCTTCACCTCTGCTAACAAACATCTCCAATGCTTATATGCTGCACAACCAAAAATAGAATCAGAAGGACTAACAAGGGTTTGATATCTTGTTTGCAAAACTTCCCAAATCAACATCATCACACAATCATACTCTCCCACTTAAATTCCACCAAAAATATATACAAAAGCCGACGGAAAAGATCTACAATCTTATAAACTCCTAAAAT…
>TCONS_00060935 LG09 6758570-6765832
ATGTTTCCACAATTGAAGGTAAAACCGACGCGGAGGATCACTCGGATTGAGATTCCGTTGAGCCGGTGGTGGTCAAAGTGAAGAAAATCCTATTTTTGCTTCGTTTGCCGCAGTCAGAAGAAATCGACGGCCATAAATCGCGCTGCTAGGCTATCCACTTCGTGTCGACGCCACGAGGTGGGGGGTGCTATCCGAAATAACCGAGTTTCATTCTATGTCTAAGTTCTACTATTATTGACCATATATCATCATGTATAGAATTGTGAGAATCCTATGAGTTGTGGTAATTTCATGCTTAGTGTGAGGGATGATGATAATCCATGATTGCATGATACTTGTAGGAATATTTATTTGCATGATGTTGAGATAGATGTGGACATGTATATTGCATGAGAACTT…
>TCONS_00039331 LG06 5239059-5246061
CCCCCTCCCCACCTAACGCGCACCCCACTCCGCCGCGCAAAACCGCTACCCCCACCGCACCCCCTTCTCTTCACGATCAAAACCCCCACCCCCTCAACACTCTCTCTACCTCTCCGACACCGATCTCCCTCTCCGACACCGACTCTGATCTCGCTCTCCGACACCGCACCAACCTGCGGGACAAGAGAGGCTCCTATTTGCTCTGGTTTGGAATTAGTTGTTCGGATTTGGTACTACTCGCCTCGACCCCAACATAGAGAGAGTGATCGCTTGGATTGGGGGTTTCGATTGCCCAGTGGCGTAGGTGAGCTCTCTTGGTGCGCGATAGATCGGCTTCGACTCCTTCTGATCCTAGGTGGTGACAATTATTGGGCAGTGGTGATACCCTTCGTTGAAGAT…
>TCONS_00023563 LG03 3104875-3109585
CCTGTCAAACGCACATATTGGTTTGACATCTACAAGGTAAAAATCGATAGTACTTATGTCCACGTGCCCTGCGCTTTCTTCTTGACAAACAATTTTTTGATTTGCAGAATATTGACAAAATTGGCTTGGTAAACTGTCCAGTCCTTGTCATTCATGTTTTGATTATTGAAAGAGAAAAGAGAAGGAAGAGGGATTTTTTGGCAGGTTTTGGTTTGGGAGGAGGGTGATGATGCTCCTCAAATACCGTGGCAGCATGGTTCTAACATCTATCAGTCTGTAAAGTAGGCTCAATTGGTAGTGTGGCTTCTTTTAATTGGTAAAATCAGATGTCATGTGTGATAGATTAGTTCTACGACAAGAATGCTGTTTTGGAAGGCCCAGGCAAACTTTTGAGTGGGG…
>TCONS_00059477 LG09 2342754-2346610
ATTTTTATTAAGCACAGATGAGTAATCATATACCTTGCTTGCTCAAGTATGTGTGTTTCTGCTTGTGTCCTCTACCAAGAAAAGCAGCTTCTGGATCAGCAGAAAGAACCAAACTCCCATAAATTGCATCCAACTATATTACAGTTTGCAACTTGGCTGGCCAAATCCTTGTCTGCAACACAAATGGCCTTAATATCAATTGTAGATTGACCAAGTGATTTGATCAAATCTAAATTAAACCCGATAAAGAGGTCGAGCAGATATAACTAGACAACAGATTTCCTCAGCCTCAAGTGCCTAAATTAAACAAAGAGCTTCTCGACAGTCTCCTGCCTCTGACCTGCGTGTTAAAAGCTTATGATTGAAATAAGCAAAGAACCTCCCATAAGCATTCTAGAA…
>TCONS_00009852 LG01 2961410-2972405
CTGTTCTACCAACAATCCAACAGACCAGTAATTATGTTTCAGCAACTGATAGCAATATTGCAACAAAATTAAAAGAAGTACCAAATGAACCTTGCAATATCTACGGAGTGTTCGGTTTTGGTACTAGAGGAAGTATTTGCGTCAGAAGTTTCAGGCCCATCAGTTTCACCCAGCGCATGATCTTTTTTGGTCCACCGTTTTAAGGACGTTTTTTTCCAAAGGCTCATAAGTTTTCCTTCTCGATCGTGGGTGCTACTGCTTCTGACAGGATCACCAGCTAGAGAACTCCCATGTTTCAAGCTATTGCTATTATACTCTTGCAAACGCTGAAATTCTTGCTTTAGATTTGCCAATTCCAAGAGCGCTTGCACCTTTTCATGTGTAACTTGAAATAAGTTT…
>TCONS_00148636 scaffold_708 11166-13762
TTTTTTTTTTTCTCTCTAGACTAAGGAAAGGTTGAGACATTGAAGTTGGCAGCTTGGAAGCTTGTGAGCTGAGGAAGATAATCTGATCCAAGCAGGAATTTTGGATGGTTGAGCTGAGAGCAACCTGGTAGAAGCTTAAATTAAGTAGCAGAATTGAAGCTGTGGGTTATTGGAGCTTGCTCGAACAAGGGACCAGCTGAGAAGACTTGGAATTTGAGATTGAGATTTGGGGCCCTGGGTTAATTAATGAGGAAGGAAATTGGAGGAGTTCCGGATTAAGCAGAGTTGAAGGCATGATTGGATGAAGTTGCCGAATTGGAAGATTGGGCTATTTGAAGTAGTGAGTAACTTGCTACAGCTTTTAATTAAGTTAGACTTAATTACTGATTAATTAGTATT…
>TCONS_00072170 LG11 10333231-10335130
GCTATCAGTAAAAGCTGAAAATATATGCAAAAAGTAAGTTTCAATTTTGAACCATGTATTTAAGTTATCTGTGATACGAAGTAGAGCTCACCTGGAAAAGCTTGAAGATGTAAACAAATGAGTTCCTTTTCATAAGTAAGAACTCTCTTGACATGCAAGCTCTCAGCAGCTCCCTTTTACTGACGCCATATCTTGAAGTAGTTAAAGCAGCTGGATGATTCTTGCTTTTGTCGAAAGGGGTGGACAATTCATCTCGCAACTCGCGACCAACATGGAAAGACCAGAATGCATCTGCGAATTCCGTAACTGACACAAAGTGGACAGCTAAATCCCATTGATCTGAAGAAGCCAAGCACTTGCTCGCGAGGACCCTGATACACGATCTGTCCTTCTGAGAGG…
>TCONS_00103728 LG17 1822900-1825518
GCCAGAAACACTTCACATTGTTAAGTTGATCAGAGAGAGATCACACACAAAGAGTTGCCACCATTGTAAGTATAATAAACTCCGTAAGATATAGAAGTACACACAGGGATGCCACAGCAAAAAAATGGATAGTTGATAAATTGTGTTCATGGATGGAGTTTGAATACAAGAGAGATATATTGGAATTAAAAGTGGCAATCAACAGATTTGCAAAACCATACATCTCTATGGGCAAAACAATTGTGTAAGATACTATAGTTAGACTTGCATTACTTTTGCTATAATTGTATGTGATGTGAAACTGATCATGGCATTAAATTAAGCATGTGCAATTGTAATTATTACTTGCCTATATTTAGATTCATATCAACTCCAATATCTGCTACCATATTTGCTCAT…
>TCONS_00082799 LG13 10980536-10981721
CTAGACATAATAAGTTAATTAACTTCCATAACATAGCGGAAACAGCTTACGGAAGCGCGTACTACCTGAGGACTAAGCTTTTGGCGATGTCGAAAGGCATCTATCGAATTGGGTTTTGTTTGTATGGTCCGCGTGACGCCACCAACCTTGAGCTTAACCTTTCTCAGCTTATTTTCACCGGACATATTTTGCTGGCTCATACTGTAAACATCACCACTCTTTCCTACATAGTATTCCTTTTCGGCGCTTTCCTTAATCTTACTCGAGCTTTTCCAGTTAGCAGGCGATAAAACACCCTCACTACACCGCTTCAAATCGGAACCTAAGTAATACGCATCAGCTCTATTACCAGAAGAGCCCCTCAAAGGGGGGTTATTTAGATAAAACTCCTTCCTTTTA…
>TCONS_00108023 LG18 3086566-3092291
GTCACGTCCCGCTATCGCCAATTTGGTCGATCCGGGCCCGTACACAGACGCCGAACGGACAGAACCTCCTCTGTCCGCCCAAGGCTCAATAAAAACGAGTACATGTATAAAGAAATAAACAATTTTCAGAATAACATTTCAATATACATGGCTTGCACGAGGGCAAGCAACAACCACAAGTGATAGTAAGCTAGCTATATATGAAAATTTACTGTAATTTAAAATTTTTAAACTGAACTTTACATAACTGAATAACTAAAACATTTAGTTATTTACATACTTTATAATACATTCATTTACATATCTCTGTACATCAAAATGTCTCACATGAACACAAAATGGTAAACTACTATACTCTGGTGTCAGCTAGCTAAGCTGCGGGGCTCTTGCCACGATCCT…
>TCONS_00139382 scaffold_1505 116-1120
GCTAGCTATCCAAAATACATCATGTCATCTATAACCATGCACACGAGGGTGCTCTAGTACAATAGGAAAGCTCTACTAGCTAGCTAGGGCGCTACGCCCTTACCGCGATCACCTGCTGGTCCGCTCACGTGTGTACCTGTACCCCAAAACCACACGGGGTGAGAACTACAAAAATATAGTTCCCAGTGGGTTCGGCCGCCGACTCCGCCGATCTTCCCATAGGCTACCCCGCCTAAGATCTCAACCACATAGGTGAAGGAAACTCTAATGCTACGGTAAAGAGCTACCCCGCTCCCGCTCGTAGGTAAAGAGCTACCCCGCTCCTAGGTAAAGAGCTACCCCGCTCATAGGTAAAGAGCTACCCCGCTCATAGGTAAAGAGCTACCCCGCTCAAATCTC…
>TCONS_00021484 LG03 8542598-8544749
GGCTGATTGTGAAGAAGTTGGTAGAGTTGATTGGTGGAGTGGAATTGAGCTGAGAGGAAGTCTTTTAAGCATAGAAACCAGCTGGGGGTAGCTAAAATCTGAGGTTCTTGTTCGTGCGGGGTGGTTGAGGATCGTGACTTGGACAGCGCTCCATAAATAGCTGACATCTATTGAGTATAGTTGTACCTTGTACATTTCATCTATTTATAGTTGATGAAAGCAAATGTAAATTGTTTATTTGAGAGATGGCAATGTATCTATGTTAAAGAATGTATTAAAGAATATGTGTAAGTAGATGGTAAGCTTTGTATTTGATTTAAAGTAATCAAGATACAATGTAGGAATGTTTTAGTTATTTACTTTCACTTGTTTGTGTTGCTTACCCTCGTGTAGGCCATG…
>TCONS_00011101 LG02 8009395-8039631
CTGAGGTACAGGTGCAGCCGCTGCCGCCTGTTGAGCCACCAACTCATGAAGCCGTCCAATCTGCTCCCCCTGTTGCCGCATAGCCCCGGCCAAAGCCGCTACTTGGGCCCGCAGCTCGCGTACTTCATCCGACCCCGTCTGCTTGAGCACCTCAGGAGGCGGTGCCGGTGCAGATCGCGTACTAGGGCGTCCTCTTGGTGCCATCACGTCCTGAAACGTAGCACACATATTAGTACTCGACACACTTGACACTTACACATTCCAATTAACTACCCAATTAAGCGAAAGCAATCAAGTGTAATTGTTTCCAACTCTCGGCGTCATGTGGTCGGCCGCCCCACACAATCCCTTAAGCAGAAAATAATTAAACACTCGAATTCATCTCTAATTCCTTTTAGA…
>TCONS_00050162 LG07 2680407-2681847
ACCCAAACAAAATAGAAGCAAAAGAATTAGTCTCAGTCGGCCCTGGAATGACCACGCCCTCCGCATCGTGAGCACATTATATTTCCAGTTCCTCCGCAACCTAGGCACCTAACTTTCACGATAATTCCTTGGCTCTCCAGTATAGAGTCGATATACAAGCCTGAACCAGAACAAGTTGCGCACAGCACTGCACCTTTGGCTTCACAAATACTGCAAGGCGGCTTGTTCCCGATGTTTACTTTATCCAAAGATAAGCCAACTGGTTTCTCGATATTCTCCTCTGGAACAGCTTTATCATAGCAGAATAACGATTCAAGATTGCTTTTGCTCTTGTGCAAGTCACGTGTGGATCTCGAAGTAATC
>TCONS_00131958 LG24 4080305-4082158
GCCAAAAGCCACTGAGGATCATAATTTATAGATAACATAGCTGGATATATATGTTGCATTACTGTAAACAGGTAAGTGCGTCTCAAACTCAAAAATCCCTTTTATTATTTATAATGGGAAAATGGCTTCATTGAAACCCCAACAATTTCAACTTAGTTTACTTGTATTTTGAAGCTTGTTTGATTGTTATGCAGATTAAAGTGCTATTCATTCTCCGTTTCTCTAATTGATGTGTAATTGTTGAACATATGGAATTGATGTTAGACCATTTGCCTAATAGTGATTCCAACTGATACTCGTGTCAATGAATTATATTTGGTAGAAGTTTTGTTTTGCATGAATTACTAATAGTGATGCTTTGTTTTAACTGTTCTAGCGTAGGATAGATAAATCGAGTAA…
>TCONS_00141674 scaffold_1913 3395-13068
AAGGCAAGCAACAATCACAAGTGATAGTAAAGCTAGCTAAACATGAAAAAAAAAATCACTATAATTTAAAACTTTCAAACTGAACTGTATAACTGAAACATTTAGTTATTTACATGTTCTTTATACATTCATTTACAAGTCTCTATACATCAAAATGTCTCACATGAACTCAAAATGGTAAACTACTATACTCTGGTGTCAGCTAGCTAAGCTGCGGGGCTCTTGCCAGCGATCCTCGGCCACACCGCTCGCCACACTGGAACTCTCGCGACTCAGTGTAAATAGAACTAGAACGACCTCTACCGTAATTAGCGCGTCGTCGACCTTGAAACAGCAACTTCAGCAATACTTCTCAATGTAGCTACCCAGATTACACCAGGGCAGCAACTCCACCTCAGC…
>TCONS_00149899 scaffold_825 45006-46733
TTCTGCACTTGCTAAATTTCAGCTTATGCTGAAATTTTCTGCACACTGTGCTGAAATTCAGCTTATGCTGAATTTTCAGCACACTATGCTGAATTTTCAGCACCCAATACTCTCTTAATTTTTCCTGCTACAAACACAACTCCTTAAACTTCTTTGCAGCAGTAAAGTTCTAAGTTCACATCTGTAATTCAGATTTATTCAAGGCAATTAACAGCACTCTGAACAGTAGGTATATTAGTTTACCTCCAGTCAGTGCCTCTGCCCCTAGTTTCTTGCTCCACAGCTTTAAACACTCCTTCAGTTCAGCAGCACCTCAGCAGCAAGAAGTCACCTCCCAAGCCCTATAAAATTCAGAACTTAGGCTTTACTACTGTAATTCTTTATCCAAGTTAAACCCTT…
>TCONS_00030025 LG04 9153580-9156951
GCCGCACCTTCGCTGCAGGCTAGCCGCAGGTTCAAGCCGTCACCTGCGCGTCTACAGATCCGACCCAACTCCTCCACCATATCTACGAGGTGTCATCGTCGTGGTGGAAATCGCTGAGAAATCGCTGAAGAATCGTAGGTTGCTGAATTGGGGTAGTAAAAATTACTAAATCACTCTACTCTTTAATATTTTGCCTCAGTTTTTAATTTTTTTTTCTAATATTTAAACGTTAATAAATGTAGGTCGGGTGGTGCACGAAAAGGGGCTTTTGCCACAACAACGTGAGAATTCAATTATTCGGAAAGCTTTATGAAGTAGGAGGTAATAGTGTGGTGATATTTTGAGTGCAGATAACAATCCAAGGAATTGCTAGTTAGTAAGGATTTTTCTCTTGATAAT…
>TCONS_00094111 LG15 289329-290521
TGGTAACCAAAAGGAAAAGAAATCTCCATCCGCAATAAGTATCACCAAAGTACATGAATGCAAATTTGATGAATCAATCAAATATCCCTTATTTTGTTAATGAAACACCATTCCTACATCATCGGGTTCTCTAGCTGTGAAGGAACCCCCTTCTTTTCCTTAGATTAACTAGAAAGGCTTGTGGCTCTACTGGTCCAGCTTTTCGACATCATCTTCAGCATAGCGGTACCGCCTATGGGCCCTTTTACGGGCTCGCAATTGTCTTTTATGAAGAGTTCCTTTGTTGTCAGATTGGTTGGCCTCCATGCCACTTTCTGGATAACCAAATATGCATTCTAGCGGATCCGCAATCATGTCCCCAACCGCACTCCTCTGAAAATACGAGAGGATTTACGTCAG…
>TCONS_00057452 LG08 5667567-5669864
TCTTCAGAGATGCTAATCGGTTTCACCATTTTGAGGGCGGAATTTGCTCCTGTCACGATTTTTTGTAGAGCATTTCATGAACCAAATTGGCCTACTAAGCAAGTATTCCGCAGTTCGCGCAAACTAACTTCCACTGCAAGGTATGGCCTAATTCCTAACATATTAAGTGTTTAGTAGATACTAGTTTGTTTTTTCTTTCTCAAACTTTTGATGAGTCAAAGTTTCAGAATCAGAAAATTAGATGCTAAATAAAAATAAATGTGGATCTATGCATTCCAGAAGGCAAATCAAATATGAACAAAACAAAATCAAACCAAGCATATCCTGGATCTATGCATTCCAGAAGGCAACAACAAGAAAATAAGTTTACCAGGATGTAAACAATAAGCTTACCAAGAT…
>TCONS_00080888 LG13 8844170-8848840
TTTTTTTTTTTTTTTTTGCAAATCTGTGCTTCTCCACCGCGAGCTTCGAGAGATTGGGCGATTTCGGGGCGATTTTCGGATATTTTCGGATCTACGCAGAAATTAGTCTTCTTAGAACGATTAACCCAAAAATTTTGGGCGATTTGCTGCTAAATCGACCTCAATCAAGTTCTCTAAGAAAGGGTTTCACCGATTTCAGCTGATTCTATAGCGTGAAGGCGCTATGATTGCTGTTGGTTCTCTTGTGCTAAAAGATGTACCTCCTCACAGATTGAAGCAACAAGCGGGATTTGATATTCGCATTTCAAGAACATGTAGTTGGAGCTTTTCACTATTCTTTTTCTTAACTTTCTAACATTTGGAATTCAAATAAATTTTCTATTGCATTGATTTCTATTA…
>TCONS_00030432 LG04 6599567-6600511
TATCTTACAAGTAATAAGTGAATTATGAAAATATAAGGATACCTTCCCTTCGTTGGAGAACCAAAAATCAACAAGGTTATTAAATTGCGCACGATTAACCGAGGCCGGTGCCTTCATCAAAATGGCATTTTTCTGTAATGATTCATCAAAATACTTTGATTTCAGCTCACACTTAAAGTTTCTCCAAAGATCTCCTAGTTTTTTCATTGTGATGCGTTGAATCATTTCGCTCGTCCTCGAATCTCTTGGGTCTTTAGGGAATGAAAATTTTGACTGCAACCAAAAATCACTCTTTAAAGTTCTATATAGGTAATATTTAACTCAAAATAAATTAAGAAATAAGGAAAACTTATTGAATTAATACCTCAAGAATCTTCCAACAGTACTCCTTATATTTGG…
>TCONS_00037271 LG05 1089286-1095562
GTGCACAGTGCATTGAGTGCACGCAGTAATTTCCCTCCCACCGGGCGCCTGTTCGGGTGTTAAAATGTGAGTGCGCTTTTTGCGAGTCGGAATATCCTCTCAGACAAGTGGGGGAGGTGGCGTGGGGGTCCGAGACACGTCGATGGCGAGCACGTATTGCGGACACTGCTGAGTTGGAACACACGGTCATCCTACGGCTGGCGACGCACGTGGATCACGGGGAAGAACGGCGGATCGTGCGCCACGTACACGTCCGCACGCGGCGGCGTGTGCGGCAGTACCGCAACGCTGTGCGCGAGCCTGCGCTAGGAGTAGGGACGAACGAGCGAAAGCTGAAAGGTGATGGACGGATGAGAATTTTTGTTACTTCTTCCTTTTTTTGGGGAATGGCCGAAAAGG…
>TCONS_00048873 LG07 5377577-5382773
TTTAAAAGCGTCGGATAAAGAGTCGTTAAACAAACATGTCGGGACATATATACCGACGCTTTAACATAGCGTCGGGGAATTTTTTTCCGACTCTTTTTAGAGTCGGTAATGTGTTAGGTGCCGACTCTAAAAAAAGTCGTTAATTCAAACAATTGCCGACACTCCAAAGTGTCGGTAAATTAAGAAATACCAACATATTACCGACTCTAAAAAGAGTCGTTAATTTAAACAATTGCCAACATTCCAAAGCATCGGTAAATTATAAAATTCCAACATATTACCGACCCTGAAAGAGTCGTTAATTTAAACAAATACCAACACTCGAAAGCACCGGTAAATTATTTAATATCAAATAAACACGCCAATACCAAATCTTTACAATAATGAACAAAAATATTA…
>TCONS_00151555 scaffold_982 37697-39868
ATAGGGTCTAGATTCTCAACATGTAGTTTTCATCAACAATCATCATGCATACTAGATCATAACCAACCAAGCAAAATATATTTATTTAACTACTAGCATGCAAGTGTAAGCAACAATAATCATTTTCTAACCCTATATGAATATAACAAGATGCAATTAGATCAACATTAAACTTGGACATAGAAGGTTGCCCGATGACTTCGGTATGGCACTCCCTCACCTTGGGTGATGCCGAAAACACTCCGAGACGCACTCTTGCGCTAGTCTTGTCGCCGCTTAAATTTTCGTTGGGTTAGCTCTAACCCCTTAGCACAACAAATGGCGATATCTTCGCACCCACTTGTCGGATCGACGAACCGTCTTCGCCTACGCGTTTATAAGCATAGCAATTAGGTTTCT…
>TCONS_00137527 scaffold_1276 393-1526
CACCCATACTGGCGCAGCACCTAGATCTTCAGCAAGCTGAAGAAACTCGAAATAGCCAAGCCCATCATCGGTCCAATACATCCAAACATCACCAAAGTGCCCAGGCCTCTCTTCCCATGGTCCGACTGTGGCCTTCCACCTGAATGCATTTCGCAGCCAATCATCTTCCACAAAACAACCACCTAGAAATGCAAAGATTCTAGGCCCATTAGTTTTCCATATAAAACTCACAAATCATATGTACAGTAAGTATGGGAGAGCTTCAGTCACATGCATTACTGTATCCATCTAAGTATTCTCATCTCAGGTAGCCGGTATGCTGATTTATGAATGTGTTGTTTCTAACTTGTTAAACTTTTGAAGTACAGAGCAATGGAGATCTCTTATCCCTACACTCCC…
>TCONS_00117991 LG21 6681872-6698845
TTCCCCTGATATCCAATGTTGTTAATCCAGGGATCATTTTCTTTGAAAGATATACCAATGAATGGGCCTTCCAAGATCAATTGGGTTCTCTCAGTATCACGGCCTTCGACCTATTGTAGAATTCATGACATCTAACGTCTTCACGTAGATATATGGCTTTGTTTTGTATATGTAGTTTAAAATATATAGTGCTAATTTATTAAACTTACTAAACTCAAGTTCACTATATAGGGGATAGAGCTATGTATTTGACTGGTTGTAGATCAGTTGATTACAAATTGGCTTTTAGTTCTTCGTTCAAAATTAAGTATATAATGTAGCTGTGTA
>TCONS_00082635 LG13 632511-636227
TCGGCAATCAGATATGGTCCAAATAGGCATTTCATAAATTTTTACCCTAGGAAGAAATCTATTAAAATATATTTGTGGATAAAATCCCTTTGTTACATGAGTGGCATCAAAACCCTGTGTTAGGGAGTCATTTTTTTTCTGAAAGCTATTGTAGGAGTGGATATTGGCACATTATACAGTTATGAATCGCCGTCACAATCCTGTAGACTTCAAAAGATGGAATTCAACTCCAAAAACGAAGTCCGTATGCAGGTAAATTTGAAGTAGGAAAGTAAAATGATCGATGGATCTCAAACCTTGTTCGCATGAAGTCGGTCCATCTTACATTAGAGCTCAGATGGTTGAGCCTTCTTCTCAATTAGCTTTTGTACTCTCTTCACAGAACTTTCAACCACCTCA…
>TCONS_00099216 LG16 3251806-3253343
GAATCAGAGGTGCCTTCCCTGTTGTATCTTCGCAGGGATGTACTCAGACAAAAAGGAAATTGAATAAGCAGATAATGCTTCAATCTCAAATTTCAATCCCTTGTGCAACATGATTTCCAGCTCTGACCTCCATTGTGGTGCTTCCTTGTTCAGATAGCATCTCGATAGCATGGCTTCTACCTTCCTCTTCTCTGCAGGTGTCAAACACAGAAAGCAACGGTCTGGAAGTTGGTATTCCTCAAGGTCGGAAAGAAAAACACCAAGCCATTGTATCTCAGGAACATGCATCAACTTCGCATCATATGCCATTTTCTCAAGAAAAAAACACCAAACAATCTTTCACCAAAAGCACATTCAGTATCACCAAAATGGTCAAAAATTTCAAAGAGCAACTTCATT…
>TCONS_00102474 LG17 58471-61275
TAAGCTTTGCTGTGTGCATATGACCCTTTTTTTTCTAGTTTAAACTTGTCTCAGTTGTCTGGCCATCAAATAATGATCCATCTTTAAGACGTACTCAGGCTCTGGCTTTAGTTTAGGATGAGCTCGAACTAGCCAGTGACCAAGATGGGCGTGATTATATGTGAATAGTTTGTGTATTTTAGCTCTTCTTGTTTGTGGCATCACTCTGGTCTAACAATTATATTCATCTCTCATGTTGCATGCTTTTGAAGGGTTATAGATGGATCACAGGAAGAAAGAATTTGTAGAGATCTTAGAATCAGTTTCATTCCCCATTGCCTTTTCTCTTCCCACTTGGTTGTTTGTACCATCCGTCTGTTGGGAAGGGACATGCATGAAATTTATTGATGTCTGTTGTTT…
>TCONS_00007003 LG01 3192078-3202467
AGTCGGCTCAAATCTATCAAAAAGTTAAATAGTAAAATCGAAATTTTTAAAGATTAGATGGCCAGATCTAAAAGGGCAATATTTTTACCTAAATTTTAGGTTTATATAATTCTCCACAGGTTACAAAATAAGGAGTGTTCCTAATTTGTATGCAAAAAGTTTGCAGGTACAATGGATCGTAATGTAGCCAAAAAGAAGGAAAAAGAGTGGCAGCGAGATTCAGCATCAAACAAAGCTGCTAAACAGAGGAATGACGAGAGAAAACCCAACAAATGAAATAAAAAGCACTTTCTCAGGATCTGCAGGTCCGATAGATCTCCGCTCGCATCAAGTCGATCGGGCCGTGGTCGAGCGTGTAGCGTTCGGGACCGAGATAGATACCGGTCTTCTCCAGAAGAT…
>TCONS_00062904 LG09 12749633-12750501
ATTTTATCACGATCGGATTATTCGTTGCGGATTTGTTCTAACAAACCCACGCCCTCTCTCCCTCCACTCCGATGTAAACCCACGCCCCAGCTTCATCAACCCGGAGCTCGATCCCCTTCATCGCACGCCTCTGCTCATCAACTCAGCGCTCGTTCCCCTTCATCGCACGCCCCAGCTTCATCAACCCGGCGCTCGATCGAGGCGAAAAACCTCGATCAATTTCCTCTTCATCTCCCTCGCCCTCTCTTCGATCTGTTGCTGCGATCAAATTTCGAAAATCTGAGCGATTTTGAAGTGATTGAGCCGATCGAGTTAAACTGTGATTTTCCTATTTGATCGCGTGGATTTGATCGCACTGCTCCACAGCTTCCTTAGTTAACTTCTCTGTCACGGGTGGTC…
>TCONS_00145371 scaffold_3234 2277-2795
CGCTTGTGGAGCATATATTGCACCTAGAGCCATTAGAAAGAAAATGATGGGAAACTAATAGTATACAAGATGTGAAGATACAAAAGAAGCGATTGAAGAGAGACTGGTATACTTTTAGTTTAAACATGCATTATATTTATGTCTGATCTCTTAACGCCCCCTAAAGGCTCTTTATGATGTCTCTATTTCAGGTGGGATACAACTGTTTACGATTGCTATTCTCTCTTCGAAAACTCTCTTTGGAATTATTTTGTTATGTATATTCCTATCTGCTATTAA
>TCONS_00065820 LG10 5374585-5376068
AGAATTTACTGTTGCATTGAACGTACTTGCGATGGGCTATCTATAACTCTTTGGGTAGTTAAAACGATACCTAAAGTAAAATGATTCATATGGCTCACCTGTCAAATAAATTACTTACGATTGATAACCTATCCATGAGGGCTATACTGGGACCAAGCACTTGCCTTCTTTGCAGGGTAACACCTGAAGACTGAAACAGCCGCTCTGCTAATTTTATGCGCTTTCTTTTCTCATCTTTGGGATCCTATTCTACCATTGGTTAACATTCTTTCTCGTAAGTACCACTCCCTCCGCAATACATATATTTTCCGACGTGCAAGTGTTGTAAGACAATAGACACGATAAATCATTCACCGTGCTTAGACACGATAAATGAATTACTATGTTTAACTTAATCCA…
>TCONS_00101627 LG17 7852389-7854938
ATCGCTGAAGTCAATAATATGAGTAGGAATCCATTTTCTTGGCCCTCCTTTTGTGATAAGTTGATTTTCTCCACCGTTCCCAATTGAACCGCCCTTTAAAGCACCCTCATCAAAGCCATTCATAGGCAGAACAGGTTCCATGTGAGTATTATCGTCCATAATGTCTGAATGTATCCAAGAAGGAGAACAACAGATTCTGTAAAGACCATCAACATCCCTCTCTAAATCTAGCAAAAGTGCTACATCCTGTGTGGAAGATATTCCTCAGCTTTCTCAATTAAAAATTCTGGAATGGGATCCCCCCACTGAACTAGGCGGTTTCTGATGCTCTCTTTTCTCTCTTCTAGAATATCAATTACAGGCTTCCATTCAGGCAAAATTTTCAGACCAGTCAGATCA…
>TCONS_00075997 LG12 4914190-4914914
AATTTTTCTTAATGCATCACACTTTTTAAAATATAATACCACTCAATGATGATTATCATTAAGCATATTTTTAATTTTATTTGCCTTGATTTGCATTAAAAAAGAAAGCATATAAAAGAAATTTTGTAGTTACACAAATTAATACCAAAATGTCTCGAAGTATTATCCATATATCTTTAAACGAGTATTTAGTCACTAAATCACAGTACCAATAATCACTAACTTTTCAACCCAAGAGAAGGAGAAATAAAAACAAAAGCTAATAATATCATATCAGATCCGGTTGTAATGAGCTCGGCAATTAAGATGTTGAACCTGAAGGGCAATGAGGTTGTGGATGAATATTACGAGCGCTAGATGCGTCTGAAACCTAAACAAATAAATTTTATAGTATTAGAT…
>TCONS_00134233 LG25 2713047-2716152
TTCCCATATTTACATACATAAATAATCCACTGATATATTAAATTTACAATACCCAAGCATCAACAGCATCAGAAAATACAAGAACATGGGGAAAAAAAACAGCATAGAGTAGCAGTTTCATAACCAACCAAGTATGTAATAACCAACACTCACAACCCTCCCTGGCTCACTTGTAGTTTTTCGTCAACATCATCAATGTAAGCAGTAAAGACCTTATCGGCCAAATGCAGCATCGCCTTGCATCAAAGGCCTGTGTTGATTGCCAGCAACCAACATAGCCTTGAACTGGCTGAATGGAACAGCCATGAAACTCCTCTCATTGTTGATGTTAAATTGCAGTTTAAGTTGCTGAAGCTGCAATTTTTCCCGTTGCCATCGTCGGCCTAGAACTACAATCCC…
>TCONS_00016956 LG02 15408089-15410367
CTGCTCATATAAGTGGTCCTCATAATTCATAGCCCTGATGTCCGCTCCACGCCGCTTGCTATCCATCTCCTGAACAGCTCCGAATACGATCTCATTATTTGATTCATAGCTCTGCTCATAATAAGTCTGTGGGCCCGAAGAGTAATGCCGGTGATACTGCACCTGCTGCTGCTGCCGCTGCTGCTGCTGTTGCTGATGATGATGATCTCCATCCCACCCATTAAAATAATTCGGTTGGGCGTGCCGGAGGTGGTGGATCTTTTGTGGCTCTTTGGACATGAAAGCATAGGTCCTTTTAGGATTAGGGGTTCTTCCTTCTAGTGGTGGCGGCGGCTCATCATCAGGGACGACAAAGCTTTCTTGAGACGGCCAAGGGTTATCCCTAGGATTGTAGGGCTG…
>TCONS_00041088 LG06 6748294-6749534
TATGGTGGATAATTCCGTACATATGGCGGATCAGCTAGCGCTACCGAAGAGCTTCTGCTGTAATCCCGAGGCATGACAATCACAACACAAATTGAAAGGAAAAAAAAGAACAAAATAGAAAAATATGGTTCGTCATGTATCTTGCAACGAAAGGAAGCCTCATACCCACGGAAATGAAAGGCATTTTAGTTCCTCACTTCATAATACGATAATACAAGGCCAACATAAGTAGCTCTATTGGAACATAATTCGATGATTCATCAAACAACTACAATTGTGACAAGGACAGGGTCCTTGCATAGAATCAAGAATGCGCGATTTCATTAAACAGTAATCTAAATGCAGTCTCACCAACGTAACGTAATCACTACTCACCGCACAGATCATTGATCTTCTTAG…
>TCONS_00106405 LG18 9085965-9086970
GTGGTGAAGGAGAAGGAATAAAACATCAAAAAGACAATTTTAAGGTACATTGTGTTGCTACAGAGAATCATGCAGCATGAGTATCTCTGTTTTATACTTGTTTAAAGAGTTAGTAGAGGAGTAGCTAATCTACTCTGAGCTTGGATTTGGATAGAAAGAAAAATAAAAGGGTGGAATGTACTCTAATTAGGTGAACCTATGAACCTACTAATTGAGTAGTACATGTTTTCCACATAAATACATCACACATGCACCTACTCTTTTGTCTCTTTTGGGAATGCATCTATGTGCATTGTCTAGGAATGGATGTGAGAGGGAGTATTATTTCATAGGATGATAATTAGTTGTTTTTCATATTAGTTGTTTTCAGCTTACTCTTGCAACATACATTGAGCATTT…
>TCONS_00150670 scaffold_900 51495-52123
AAGAATGCTAGTTTGAATAAGCATGTTATATAAATGCTAGATAATGCATGTTAATTATCTAAAGATAGATGCTAAGAGATTGCACATGGAGTGACACAATGTTAATGCTAGATGATGCAAGCTAATATATAGAGGTTTATGTTAATGGAATGTGCATATGGACAATCTATACATTAGATCGAGTGTCATTAAACCTAGTGTCTTGAACATAGGGCGAACATGAATGATATGAATCTAGTGTTAGTAAACCTAGGTCGTACATGAAGGACATATGAACCTAGTGTTAAAGAAAGTAGTTAAACAAAGTTTAACCCAAAGTGACATTGTGGCTTGGTATTAGCGGTATATGCATGATTAGGTAAAAACCTACCATTGGCATTGAGGCATAGAAATATGGAA…
>TCONS_00027462 LG04 8298391-8301956
CTAGAACCTTGTAGGGATGCCGAAAAGCTAAGCCCAACGTCTCGAAACGTGTAAACACCAAGCCCCCGCGACTCGATGCCAAACAGGTAGAATGAAGCGTTTCTTAAGTCGTAGGTCCGTCGGAATATCAACCCAAGCTTTCAAGCAAGTCAATCTCAAGTTCGAAGCTTCCAAGACTGGTTTTCCCACTTTGGCATCTCCAAACAAGACCAAACACCAAAGCTACCACTTCTCCAACAATTCCTTCACTAGTTTGCTTCTTGGATTGAGAGAAAAAGAGAGGGAAATTTAGATAAGAAAAAAGCTGCGGAGTGTTGTTCAAGTACCTGGGCAAGTGCTAGACATCTGAGTTAAAAAGATAAGAGCAGAAAATTGCAACTTAACCCCTTAAAAAACTAA…
>TCONS_00102171 LG17 10560317-10564336
ACATGTCGAGGCCGCACTACCCTCTAGACGTCGCTCTGCCTCCCGATGCCGCACTGCCCTCTAGACGCCGCTCTGCCTCCCGATGCCGCACTACCCTCTAAACGTCGCTCCGCCTCCCGATGCCGCATTCCCCTCTAGACGCCGCTCCGCCTCCTGATGTGCCCTACTGGACAGAAATTTTGGCCGAGTTCGTCGTCGTAGACCGGTCTTGCGGCGGAGAGGGACGAGGCGTCGAGGGGAGTTTCTTCTGGTGGTGCTGGTGTTGATTCTATTGGAGGGATGTTGGCAGGATATGGCATGGTTCATCTTCCTACCAATTCTGTAGATTTCAGTGCAAGGTAGTAAAGGCTCCTCCAAGAGCTTCCCGAAGCATGAGACTAGACATGTTTCAGAGCATAC…
>TCONS_00118680 LG21 904335-907530
GCTGGGGCCAACTCGCTCGTGTTTGGCCAGTTGACAACTTTATTTTTACCATATCAAGTTATAGATACCCTCATACCCATGCATCTTCATGTTTCAGGCCCCAAATTCGACTCCGAGAGGGATAAAAATACGGATTCTGAAGTTTATGGAATCTACTGGCTGTGTCAGGAATAAGAAAGAATAGCTTATTCCAGAACTAAACGGTAGCTGTACAGTTCAATATAACCGCTTTTAGCATCCGAAATGGAAGCGTACTTTTCCCGAACTCGCTTAAATAAACAATAATCTCATGAAATTTCATGAATACAGCCACAAACACAAGAACATTATTATGAAGCCATTGTTTCAAAATCTGGAGGAGCAAACCACCCCAGCTCTTCAGCAATCCTCCTGACCCTC…
>TCONS_00135681 scaffold_1055 15937-18977
GCACAGTTTAATTTAGAGTGCAATTTGTTAAAATTAGATCATTAGTGTCACGCCCCGAGACCGCCAATTTGGTCGGTTTGGGCCCGTACACAGACGCCGAACGAACAGAACCTTCTCTGTTCGCTTAAGGCTCAACAACGACAACAAACATGTATAAAGAAATGCCCAAGAAAAATTTCAATATACATGACTTGCACGAGGCAAGCAACACAAGCACAAGTGAAAGTAAACTAACTAAATATTTCATACAATGTATCTTAATTACTTTAAATTAAATACAAGGCTTACTAATTATTACACACATTCTTTTACCTTTATACATTGCCCTTTCTCAATTAAACAATTTACATTTCCTTTCATCAACTATAAACAGATGAAATCTACAAGGTAAAACTATAC…
>TCONS_00031876 LG04 9568194-9570338
ATAGTAAAAACATAAAAGAACTAAAAAATTTTAAGTAACAAACAAATAAAAATACAGCAGGAGTGACCATAGATATAATAAAATTGAGAGTTGTAGAAGCCCAAGAAAAAGTGCAGGAGTTAGCTACTAATCGATGGTCCCTGACAAACACACTCTCTTGCAGGAAATCTGAGGCCTCCAACTCCCCTAGCTAGGTTTAGTTTAAACTAAACCTCTGCTCCACTTCAAGATGGGGCTGCTTAAGATCACCCAATTCAGCTCCACTGGGTCTCAATAATCAACTCCAAGTGATTACCAAACCTGCTGCAATTCAGCTGAGAGTAACTCTACCAACCTGGGTTCAGATCAGAGCTGAACCTCTCCTTCCCTTGGATGTAAGCACCCCAAAACAGCCTATAA…
>TCONS_00077492 LG12 10476940-10479403
GTGGCAATTATTAATCGCCACCTTATTAAAGATAGAGTGGCGACATTTTATCCCCATCAAATATGATTTTTTAGTGGCCATTATTAGTCGCCACCTTTTATGAAGATAAGGTGGCAATACATTTTTGCCACCAAATGTATACCTTATGTGGCAACCACCACACTCGCCACCTTAGTTGAAGATAAAAAGACAACTTTTTGTCGCCACCAACTGTGCGATAAATGGTCACCAATAATAAAAATATAATAAACTAAATATAAAAATATATAGCTTATATTTTATAAATAGAACATTTATGAAATAACAAACAAAATATTAAAGTAAACAAAATTAATTTTTTAACAACAATTTAAAAGGCTAATTGTCTTCTGATCCACAACAACTTAAAAACAAAATAAT…
>TCONS_00096787 LG16 8225513-8228653
CCTGGTTATTTTATTATTGAACGTTAAGGAGCTCATATGCAAAAAATAGTAAAATTGCAACATTTTCCCTTGAAAATTCAAAGTAATAAAAAAGATAATCCAACTGCAAAAAATCTAACATTTCAAAACAGGCAAAATTTGGCCTCTCTTTGCCCCCTCGCAAAGAAAAAAAAAAGAAGAAAGAAATAAATTTGTATCATAAGCATTCTCGAAATCCATCTCTTGACCAAAGAGATTCGAAGCTTTCGTGAGCGGCAAAATGGATGAAGCTTAAAGAGAGAATTAGAATTTAGAAGATCTTTCCGATAGGTTTTAGATCTCTCGGCAAGTGATCGTAATTGCCGGAGTCTATTTCCGACTGGAAGAAAGGCCGCTTCCCGAAACTCCACTGAACACCTT…
>TCONS_00050147 LG07 2250011-2250684
AAAGAGATTCAAGCCGATCCTAACACTACACATGAATTTAGATGAGATGGGATTCATCGAATAGCTCCCGTGATCAAGTATACACTAGGACCGACAACGGTAAGCTCAATACCAAGATTACTATTTCTGCAAATCCATCTCAACATACTAAAATACATGTCAAGCACAATTTGGGCATGGTATTGCACCGAAAATCGTACAATACTAGATGAATCAATCACCTTTTTTTATCACCATTACTACGTTTTTGACGAAGAACAAAAGTAATGCGATCCAAATTGCAGTGAAACAATAGGTCTTACTCTTTTGTAAGCTTATCCAGCCGCACGTAGACGTACCCTCGGGGCGAAACCTTGAAAGCAAACATGGCCAAATCGTCATCAAAATGGAGTTGAAGGA…
>TCONS_00034333 LG05 4035854-4037859
ATGCAATAATTTTCAAATATTATTTATTATTTTTTGCAAGTAAGCTCTTCTGGTCGTAATTTTACTACTTAGAACTCCCTTTCACAATGTCAACTACCAATGGACTTTGTCATTGATAATCCAGAGGTTAATGCCAGTTCGAGAGCAATGATACTACTTTTGTAACTATAAAAGAATACAAGTAGATCTTAGATAAAGGACCTGATAAATGTGATTATATTTGACAATTATAACCAAGGAATGGACACCTATTAACATAGAGAACATAAATAAAAATATGAGTCCACACAGAAAAGAAACATAATTACGGATAAGACACCAAAAGTGTATGCAGACATGTGTGCACATCATGCAAGTCCAATAATAAAGTGAAAAGTCTAACATGATACACATTTTAAT…
>TCONS_00149068 scaffold_746 34050-72227
GGAAAAGCTGGATTGAAGTTTGGAGAAACAGGTTTATTAATCACTTTGAGCTGAATATTGGTACTCTTGTGAGCTGATTTGGGGTGCTTCAACTTGGGTTGGAGTGGAGGTTTAGCCTTTATCTAAACCTAGGGTACTCGGAAGCTGCGGATTGCCCTCGTTCATGGGGTCGACAAGAGCCATCAACTACTTGAGCCATCCACTACATGAGCAGCTAGGGATCGTGGCAAGGGAGTCGCGTCTAGCTAGGTGTAGCTTGGAGTCCTGCTAGGTGATCCTCGCTATTTTGAGATTTGTCGATGAGGGTGATATGTACCGGTGTATAGAGAGACTACCACATGTGTATATATAGTTCTTTTGGTGAGCTTGTGATGTATATCAGTCATAGAGAGTTGTGTT…
>TCONS_00036096 LG05 6398200-6399953
GTGACACCTTGAGCAGAGAAATAGCATTTGTTGATAACAACCACAACCATTTTCCGGATAAAAGGAAATTTGATAATGTAAGGTTCAAGCACTACACAGCCATGTTTAAAGCAATACTATCACATTTTGGATCAGAAACATACACTTATGATGATTCATGTACAGGGCGCGCCAAATGAGGGCTGATCAATTTGTAATGAGAGTAATGGCGAAATGTTTGTGAAAATAAGTACCTTGATGACGGTAACAGTAAACTTAATACGCCGAAAACACGGTTTTAGTTGATATTTCTCGATATTTTATCAACTTGTGTGCCTGTATATTAGGAGGAAAACTTATGGCATGAAGCTGTGATTCCTCATTATTTGTCGTCGTCGTCCGCTGTATCTTGTAAGGAAA…
>TCONS_00065695 LG10 4072939-4074435
CATATCAACAAAACTGGATTTTGGGGAAAATAAAGCCCTATCCTACCACAACAAAAAAATTTTTGTTAGCTCACTTGTAACATGCAACACTACAGTCTCAAGAATTCAAGAAACATCTAAGGTAAAAATGTATATAACTGACCTCAACTATCACCCATTTTAATCTATCTAATCTTTAGATATTTTGATTTTGCTACCTATCCTTCTAAGTTATTTGATTTGAGCCAATTAATGATCCTTAAACTTCAAAATTTGAATGCGTCATTTATCTTTGCAGGTTTAATTAATACATTTTATGCAACTTATTCAACTACAAACATAGAAAAATAAGCAATTAGTTTAAATTTTGTATCAGAAAAACCATCAAACAACAACATAAATTAAACGAATTGAAAATTG…
>TCONS_00148322 scaffold_681 41234-43311
GAGAATTAGGTTTTAGCGACACATTTTTGGGACACTTTGTGTAAGTGTTCCATTTATGTATAATTTTTATTTTAAAAAATAAATCTAGTAGCCCAAAGAGAAAGCCCAATTACCCAAAACAAAAGTTATAATATTCAAAAACTCCTAAATTATTAAAAAAACTTAGCAAGGCCCAAGTAGAAAGCCCAACTACAAAAAAAAAGAAAAAAAAAATCTGGTCTCCCAACGAAAGTTATCACACCCCCTCATTCCCCTCGCTCTCATCCTCCTCCTCCACATCCGAACAAATCGTCTTTTCCTAGGTCGTATCCTCTTCTCCCCTCGCTCAAACCCCCTCGCTCTCCTCCTCCTCCTGCGTCGCCTCAACCGATGAGCTAGGGTTCCGGCGGCCAGAGTTCG…
>TCONS_00047046 LG07 2764736-2766942
TCTCCTTCTAGCCGTCATTCTATCATACATTGGTGGATTTTTCCATCGAGCTCCAGCACGACATCGTCAGCACAACCAACGCAACCTTCGAAGAGGTGCATGAGTGTCGTGTGGCTAATTCTATAGGCAAGAAAATAATATGCGGCGCTTGATTATTTCGATAGTGAAATCACTTCCATAGCATCTATCTTTAGCCTGGAAGTCCTATATGTCATAACATGATCAATTAATTCGAACATTATAACATTTTACGGAATATTCAGAACGACGAACAAGAAAAGTGCCCTAATAATCCAATTTATACAGAAAGTAATCTAGATCCTTGCATTGCTAACTTGAAGTTCATTTGTAGTTACATGCTGGCAAAAATTAGTCACCCGACAATTTTTGGCCAACCCA…
>TCONS_00030475 LG04 9567735-9569312
CTAGTGTAGTGACCCCGCGCGATGCGGCGGGCAAATATTGTTCTTTGTCAAGACTCGAAGACATATAATGAATTTTTTAAAAAAATATAAAGAATGCCTCATAAGTTTGAAAAAAAGAAGCCGACACATCCTAACAGTGCACAAATTCCTAAATTGAGAGGGCTTTAAAACAATTTATTCAACTTACATACAATAGGCAAAAGAAGGAAGAACATCTGAAGCTAAAATTAAACAAAAAGAAGTCGTGATTTAGCGACTTTAAACAACAAAAAGTCTTTCATACTTTAAAAACTTTAAAATATAAAATATAATGAACAAACATAAGATTTAGAATAAAAAAGTAGTAGAAATAGTAGATTAACATTTTTTTCTCATTCCTCGCATCATAGAAGCTATCAC…
>TCONS_00029440 LG04 14478050-14479079
TTTGATTTCTTTCACTCATGTAGCTGAAATTACATCTGGCAGGTTATCACATACCAACGGAGATATCGCTGGGTTTTGTCGCCGCGTGTCTCAGTGCAGGAGTGGTGTTGAGCATCACAAAGAAATCTGAATGATGGAGATACAAGAAGAGCAACTTAACGAGTAAGAAGGTAATTTAAACAGTGATTTTGAGCAAGAATAAAGTGTTCACTGTTCAGCAGACAAATCTCCTACATTGTTTCTCTACCTGGAACCAGAAGCTCTGCTAGAAGAAAAACATTTCTTCTTGTTCACAGCTGGCATTTGCTCATATTATGGAATGGGAATTGATATATATTCTACTGTTTCACGTTGCTCTATAAAAAGAACATCCAACTTGCTCAGAAATACCCCGAAGGC…
>TCONS_00138631 scaffold_1410 28837-29408
TCATTGTTTGGTTCACACTCTTTTAAAGTAATTCCAGACCACTTAATTCCATATATAAGTATCCATCTCACCTAAATTTCAAGATCCACCAGATTTGTTGCAGCTTGAGTTACCAAAGAAGCTCCACTAAAGCTTCTTCAACTTGGGGTGCCCAAGTCCTGCACCACCCAGGCAGGAGCCACCACTTAGGCTTTTCCCTCAAGTTTCAACCTTGCTTAGCTGAATTTTCCACTTTGGTGGCTCCAATCAGCCCAAATCCCCAATTCTGCCACTTCTACTTAAATTCCTTAATTAAGTGCTCTTCCAAATTGCCCTTTGTTGAATTTAACTTGCTCACAGCTTCAAATTTCTTCTCAGCTCCAACAACAAGAAATCCCACTCCACCAAGCTTTTCTTCCC…
>TCONS_00057361 LG08 1040690-1041550
TTGGTGGTTAAAGCAACTCTGAATGCTGATATACACACAGAAAAGACAACAACAATTGGTTGAAAAGAAAGAGAGAAAGACCACCAGTTTAATAATCAATTACTTTTACTGTAATTTTGAACCTGGCCTTCTTATCTTGTGCTGGCAGAGCTGGATTGAGTTTCAACTACATAAGTCCGAAGTGAAGGAGTCCGATTAGCAAGATCGATCGATGAATTCCCGTACTGGATAGTGCTCTTCTTCTGCAGCCTTCTTCGGGCGATGTACCCTCTAATCCACGGCGTCACGTCCTCGCTTACTTTGATCATGACGAAGAAGAGGAGGCGGTAGATTATGATCATGCTGAAGAGAACAGTTAAGTCCCACCATTTCGATCGGTTCACGTCGATCTGGAACACA…
>TCONS_00112000 LG19 8333370-8336417
CCATCTAAGAGGAGATAATGACTGGGGGGGAGAGGGAGGCTCAGATTCGCCTTTGGTCGCTCACTTCCTAGGGCTACAAATGGCTATAGCGGTTGCAACAAATGCCATCCAAGCTCTTCCTCGCCATTATAGCCCCTTCGAAGTGGGATCCAAAGAGCTTCATGAGAAGAAGAGAAGGGTTTAAGCTTCGAGATTTACCCACTGAATCAGTGCAATACGCCATATCGCGATCATCATCGCCTCCCATTGTTGTGGATGCGATGTGCATGAGTGTGTGTGGATCGGAGAAGAAGAAGAAGCA
>TCONS_00103152 LG17 8867172-8874418
GGGGGCTCTTTTTATGTATGTGCCCACATGCAAGCACAAGTACTTACACACGCAGGCAAAGACAACATGCGAAAATGGAGGGTTCTTTTATTCTACTCATTTTCTTTGGAAGTGTTCAGTCAAAATAAGTTCCACTAGCTTGGTTGCAATTCTATAGTTCAAGCATTGAATGTGATGCCGGAACTTAGAGAGGACGCAGAGATAGAACGAATACGACCTGATAAACACTCGGCCTGCCGTAGAATCCACTACGTCGAACTCGAGTACACTCATCACT
>TCONS_00102956 LG17 1109504-1110876
ACGCCTTCCGGGCTGCGCGCTACAAGATCGCTCCCGGACGAGGCGCGCTCCCTCGGCCCCGTGAGCTACTCGGATCGATCCCGGGCAACGATCTGAGGATTTAGTTCTCCAACTGTGGCGGTTCCCGCACCTCCGATCCGTGACGCCGTTCTCGGGAAGATCTCGAAGGTGATTGATGGCATCTTCTACAAATTTTCTTGAAGATAGAACAGTTTGGTGCAAATATAACAAGATAGCTTTAATAAGAACTTCACAACAAGATAGCTTTATTGTATTCATTTTAGTAATTATATGTATTAAACTTCTATTCGTCTAAATGTAATATGATCCACTGTGTTCATTTGAGGTGTATGTAGGATACTTGCCTCACTTCTAATTTCTGAACCAACTTTAACAATT…
>TCONS_00130077 LG23 2155493-2157640
CCACGCCCTCGCTCTTCTCCAACGCGCCCTCCACGTAGCTCCTCTCTCTCTCTCTCTCTCTCTCTCTCTCTCTCTACGCGATTTGGGTCAACGCAAACGACGGAGGCCGCGGCGGCGTTCTCAGGCTCGAGGTGGCGGCGTCGCTGCGCCTCAATACTCGTCCATTTCCTACGATTTCGGAGAATTTGAAGGTGTTGTAGCGCTCTCTTCGATCCTTAGTCCAAAAGTTGTGTTTTTGTTGAGAACCCAGATGGGGATTTGATTTTACTGTTCCATTGGTTCGTTTTCGATGGGCTGTGGATTGGTGGGTTTTTTGGTTGGGTACCATTGAGCTTTTTGATCTGAATCTAGGTTTATGGTGTAAAAGGCTGATTTTTGGGGGAGCTCATTATAGCTCAA…
>TCONS_00009776 LG01 605125-607917
AGAAAGCGAAAATCTCCGTGCAAACGTCTCATTTTGACGAATGGCCCAATCAGGATGGTCAAGTGGCGCTCTCCCGCATTTCCCGCATGATTTAAAAATGTCTACTTCTCGTATTTCCTTCACGTGTTCGATTAGGGCCGTGTACCTTCAAATTGGCGCCAACGGGTCGCTGTTGAATTTATACCGGTCAAAGGTGGGTGTGCGACAACAAAAGCGTGTTGGGACCTAAGAATTTAGATAAACCCACGTGAGCAAATGTTAAAATATAAATTTTTCTTTTTTGCAAAAGGGTTCGATCTGGAACGATAAAATTGACGAATTGAATTAGTCAGATAGAAACTTTCGTGATTGTTACATATTTAAAAATCAAAACGCGAAACGCGTGGTAATTAATTAAGA…
>TCONS_00113080 LG19 1805067-1808230
CAAGTAGGAATAGCTTTAAATGCATGAAAGTAATGCACATTTTCACAATAGAAATTATAATTTCAAGTCTCAATAGGATGCCAATCATGTACAAGTTCCACATGCTAGTTCTCTACTACATAGAGGTCCGAAAATTCCTTACACATAACATAGGCATGTTAAGCATCCTAAAATTCACAATAATTATATTTATCATGAAAATGTATGAATTTCAATTTTACGAAGCATAAAACATAGGATATGAGAATTTCTCATATGCTAGGCTAGGTCAAACCCACCGAACTTCGCGCAACCCTTCGTTCGCTCCAACGAAGGTGTCCACTAGTCTCCTAGCACCAAGGTTGTGCTTGTACCCGGTACACCAGCCGAGAACCACTCGCAAACCCGAGCCTCGGTTTG…
>TCONS_00136577 scaffold_1161 27813-39181
GAACTTTTCTCTTTCCTCCCTTCATCTCTTTTCTTCTACTCTCTCTCTAGGCTAAGGAAAGCTTGAGGAAATTGGGGTTGGCAGCCTTGAGGATTGCGGTTCAGGTGGAGGAGTTGATCCGAACTGAGGAAGGGTTGATGAGACTGATGCATTGAGTGATTTCCTTGCTGGTCCGAGCTAAGAGGAACTTCCTAGCAGGGAATTCCTGCTGCTGAACAACTGGTACAGCATCTAAGTAAGCT
>TCONS_00044848 LG06 12659263-12661368
TTAGCCTACGTTGTAGAACTTGCCAAGACTCTGCTGAGCCTGTGCTTCATGGCTCTTACTTGTAGTTTGATCCCCATCCTTTTTTATTGTTAAATTAGGTCCCTCGATGTTGGATTTTGTCTGGGGAGCAAACTGAAATATGCTGTAAAGCTGCAAAGGTTTTGAACCCATCATACAATTTCACCCCATTTTCCATTATTAGCCAAGCACTTTACATAATGATCTATGATCTCTTTACCGTCCATGCAAAATTTTAACACTTAAATTCATTACATTGCCTCTGACAAAATATTCCTAGTGATAAGCAGATAATAGGAACGTCTCACATTTTCTCTTACTTGCCTTCTGTTCAGGATTTGCAACTCATCCTAAATATCAAACATCCTTAATGCACTTTTC…
>TCONS_00077521 LG12 11229405-11241372
AACGGTATGCAAGTATAGGGACTATGTTCCAATATTGGGATAGTACAAGGACTACTCATACATTTTACATTTTCATCATACCTTCGAAACAGGAATAAAGTAAAAGAGGCTTTTTATTGGTGGCCGGTTAACCATAGAGCGATCCCTATTAATGTGATTTGAGTTTAAACACGAGAAATGCTTTGGGTTGCCCACAAAGTTAGAGACTGCATCAAAATAATTGGAGAAATGCTGCTTGTACACCCATAAGTGGTACTCAAACAATTGACTCAGCAGCTCTCCTCTTCAACAAATCAAATTCCCATTAATGTGAATGGGTGCAACAGTTGCCATAAGGCCGTGCAAGCTGCATATCCATCATACATTTGACACAGGAAGAAAAAAATAGAAGAGTTTAAT…
>TCONS_00073574 LG11 2892951-2896058
CCAACCACTTGCTATTAGATTTTTGACCTTTAGATGAAGGAATGTGCGGTTAGAATGACAGTGATCCTCTAGGTTAAGTAGGTGGTTAGTTGAATAATATGATCTAACGGCACAAAATTCGATAGTACCAAGTATTTAGTACTATCGATAATATAGTTGTCACGCCCTGGCCATCAGCGGAAGCTCACCCATAGCGTGCACAGACCCGCCGTGTACAACACAATATCAATTATACACCAGGCGTCTACAAATCAACATAGTAAAAGGCATTCAATTCTAACCAGGTAATCAGAGTATAACTAATAGTTTCTAAACTTATACAAATACACAAGACCAACAAGGTACATTCTACAAAATCTCAGTACACGACACTGATCTATATCAAAATAAACTGGTAGA…
>TCONS_00049417 LG07 1825884-1828391
AGCTCTCCTTTTCTCCCTGGCAAACACAGAAGAGTATTTCCTCTTTGCAATTTTTCATGTAGTTTGACTTCATAAATCTCAACGGTTCAAGGAAGTTGTTCTCAAATTCCTTAAGAAATTGTGCATTCCATCTGTTATTCAATTGGACAATAAACTTCTTTCTACCACTGATAACCTTAAATTCGCAGGCAGTGACATCGTATTCAAGCTGACCCCTCCAAGCATGATATTCCCACTGAGAGAGGAGGAAAGTGTCCAGTAAACTCTGACTATCCTCAGCAGTGAAGGAACCTCCGCAAGCATCATTGTCCTTCGGAATAACACCAAGGCTGTAAAGATGTGTCTTGATACCTTTTGGAGGCACTTGGTCGCCTTTAGACTGCTCTGAGCTAGAATTCT…
>TCONS_00024495 LG03 3295700-3298269
CTTATGTAAACAATGGTTCAGAATCTATTCAACATATGAACTCCTACCAGCCTATTTCTCCTTCCTGCTCGTCTTGTCATCTTCCTCTATCTTCAATTTGATGCTCCTATTCTATTGTCCAAAATTTATCAAAGCAGCTGTCATGCCACACTCTCCTTTTCCTTTTCTCTCCATTGTTGTTCTATACTTTCTACAACTTTCCCTGCTCGTCTCCCCAATTCTTATCCGGTCCGCTGCTTCTCTTTTCTTCTTATCGTTCCCGCTTATTATAATTCTTATTTAGCACCTATAGTAAAGACAATGCTGATTCTGATTCCTTTATGAACCCCCCGAATTCCATTTTGCAAAGTGCACAAAAAACTATTCAAAGTAACAGATATTCGGGATGATAACCAAATT…
>TCONS_00104241 LG17 4520981-4521802
ACCTTTAATTACAAAACCAAAACAAGAAAATGACATATAACCATAGGTTTGTTATCAAATTCATTTGATAATGTGGAACATGAGATGCCATGATATTATAGGAGTTGACAGCATCGAAAAACCTTACATGTACACTAAACTTTCCAACTTTCTACTACAACCCTAGTTTCTCACTTCTAACAACAGCTACAGCAATTATCATAATAGTCGTCGTCGTCGTCATCGTCGTCGTCTTTACTATAATTTTTCATCAGCATTCAACATGCCTGTTCTCAGGACCCATCTGGAAAGGCCTATCCCACGCATAACGGAACTTCACGGATGCGCCACTGGCGATGCTCTGGCCCTCGTTCGCGAGGTAGCCGACCCCGTCCCGCCGAAATAGTGATGGGTCGACGG…
>TCONS_00118423 LG21 9804498-9807493
GTCGTCGATCGCTTGGAGCAAAGACCAATGACGGTGGATCACATTCATGGTGAACCAGGGGACGCTACCAGAAAGGACCCCCATCACTATAGCTGCCCAGCCTTGGACCACTCCTGAGAAAGGCATGAACATATAAGTATACCGAGAGAAGTTTTTACAAGGGAATATGCGAAAAGCTCTTTATCTTATGCTGCAGTATACCGAGAGAAGTTTTTACGAGGGAATATGCGAAAAGCTAAGTTCATGAAGAATATCATATCTCTGAAAAGATATCAGAAAACAGTCTCACCACAAGCTGTTGGGATATTTTCATGCAGGTTGAATTAAAGAAACATGGATTCAGGATCAGATCCAATGTCAACAGCATGTGTTATGTGTGGTGGAAACTGGAAATTCTAA…
>TCONS_00098832 LG16 5199831-5200656
CTTCGGTTATGTGCCACGATGCCTCAAATCCATTTTCACGATTTTACGACGTCGCCTCGGCCCTCCCGGCGGACCCGAAGCCTAAACGTCCATTTCTTTAATAACTTTGTAACGGCTCGTCGGATTGCCGAACCGTCTCATTGTGAACACCACGGCGAGAACACGCTGCTCCAACGGCCGCGCAAAAGCTCGATCCGTCGCTCCCAACGCGTTCGCAAGCATCATCTCCACCAATCCCGCGAATTTGAGCGAGAAATATAGAGAAATGAGAGAGAAATCTAGAGAGAGAAAGGAGGGTTTCTCTCTCCCTTCTCCATGCGTGCGTGGGTGTGGGTGTGCTCGGGCTGAAGGAGAAAGAAGAAGCACATTGCTTCTTATATACTTTAACACCCAAAACAC…
>TCONS_00018741 LG03 9569301-9570391
TCAATTATGGGTACTCAATTAAATTTGTAGTTGTGTGCTTTTCTTCTTCTTTTTTCTTAAAAAAAAAAAAAAAAAGAAAAACTGAAGCTCAATTTAGATCAGCGTGTAATGTTTGCAGATACACTGGAGCATACTCCCAAGAAAATATGTACCCAATGGTCAGGATGCAGAAACAAAACGAATTTCTTTTATACAATTCATAAAAAAAGATTAAACTAATTACAATAGCTTCTATATTTGCAGAATTATTATAGTTCATATAGTGGAGGAGCACAACAACAACAAATGTTTACACCATACTATACAGCTGGGACAGGAGCAAATTACCACAACTTCACCCCTTATTATACTCAATACACACAAAACAACCAATCACAAACTCTCTATGGCATACATTAC…
>TCONS_00006286 LG01 18272091-18279815
AATAATAAAAGTAAATAAGATATCGATTTAAAAAAATAAATAAAAAGTTGAGGGGTGTATTTCTAAATTACCTACACTTGAGAGGTCTCTCCTCTTTCTGATGGGGCGAGGGACTTAAAGGAAGAGACAGAGTTGGGGTGGGACCGAGTGAGAGGCAGTAAGGGCCCCTCAAGGCGAGCGCAAAGGCAGGCCGTCTCGACCTGGAAGTCGGCCTTTCCAATTGTCGAAAAAATAATTATTCCGGTGATCAGGATGACGATGAAGTGCTGACAAAAGTGACAATGATCATGTGCTAGCGAAGGCGACAACGATTAGCGAAGGTGATGACGATGACGTCTCGCCGCCGGTAAGGACAACAACGATGTGTCGGAAGGACGATGACTTTATATATATATATCC…
>TCONS_00072764 LG11 5160047-5161375
ATTAGTATGTAACTTCACTATACATGATATGCTAAGAGTTCCGTCATCATGTCTACAACATGGAATTGCATGAATTTAACTCAAAGATAAACCACTATAATGCATCGTTTACTTAGTTATACATCTAAACTAAGTGCCGTAATCATAGCTTTATATTCATTCATTCGTGGCTGATGTCCTACTTAACTTGTCTACACAAGTATACTAATATTATATGATGCATGTTAAACAAGCAAGTGATCTATGTATGCAAAGCTATTTCATAATTCTCCCCTACTACATAGACTCTTCCTTTTATCCGATATAATATGTAGATTTATGCATACACCAATCCATTCCTCTATATATATTCACATGAATATGCAACAATTTCACTTTTATAATGTCAAATAAGACATA…
>TCONS_00037113 LG05 7892837-7895343
TCGAAGATCAAAGTAGCCTCGATCGGTTGAAGAATTGTGTTGGTTTGTTGCCAAGGTCCAAGACACTCAATTACGACTCCGGTGGCCATCCGACGCTTAATTGAGCTTTTTCAGTGCTGAAATCTGTTCTTTCGGAACCCTTTTATTATGGTCGGGGTTCTAACGGCTGTGTGCCCTTCATGCCGCTGTCTCAACACCAAAAATGGTGTGATTTGGGATGTTTCGAGGCTACAGCCAAGTCTCGTTGTGTTGTATCGACGATCGGAGACGATCGGAGCCGATTTACTTTCGATTTTGATATTCTAGCACCAAAAATCTTGAGAGCTATTTCGGATCATGGTGGATGAATTGTTGGGCGTCGAATATGCTTAGCGTTCACTATGTGGTGTCGGGGCGTGT…
>TCONS_00097561 LG16 6268156-6274431
TAGCAGAACTAGTTACAGTACACATATTGAAGGAAAAAGCAGACAATCAAATCCTCGTCTAAAATCCATACACTACTCGAAAAGTTTTCCTGAATATTCTTCCAAAGAAAAAAGCAGAAAAGAAACAACGAAACAAAACTACATGGTAGGCGTATTCTTGTTGCAACAATAGCAGAAGAGATGAAAGGTGAAATGATGACGCGCAATATGTGAGAGCGAACAACGAAGATCACCGAAACACGCATGCATTTCGGAGGCAGAGTGCGATCATCACCGAGATAAGTTGCCAAATCGCCGTCCACTGGCGGCAGATGCAGCACCATTGCCGCCTCTGACTTGCCATTGCTGGTTACGACGCCTCCGTGCTGCAACCTGACGGCCACTACCGCCTGCTGGCTG…
>TCONS_00021638 LG03 14321511-14322748
TGTTACTGAGTAGTGTGGATGAAGAAATCGGCCATATTTCCGGATCTTTGATTCCACCTCAAACTGGATGTGTTCATTGGTTATTAAAACATAGTGCAGATGCTGTATCGCAAACCAACAGGTTCATCTCTAACTCGTCTTTTGGTTGTCTCTTTAACTGACACCTAGGTTTTTATTTTGATATAAGTGGTACAAATTTGTATCCACCTAATTGGCCTAGCTAAATTTATGTTGTCACATGGTATATTCAGAAAGGAGAAAGTACACTTTCTAATGGTTCCTACTTGAATACAATTTTCGATTTTTTGTTGCCAATGCAAAAACAATATTTGGAATGCTACTGTTCTACTCAGCTCTCATATTAAAATGTCATCTGATGCTCGACAGAAGTCTTAAGAG…
>TCONS_00016197 LG02 9334513-9337930
ACCGACGAAGATCCAATTAATGGAAGCTACCACATGCAGGGCTGCAGGAGGATTAATAGAGAGCACTTGGAACAGATTTTGGAATTTTGAAAATCTTCTTAGAGGCATCTTGATACAAAATCAAACAGTATTTAGTATTTTATTAAAAAAAATTTAGTATTAGGCAAACTAAAATAGGAAAAAAAAAAAAAGCATTTAAAACTCACAGGAGATATGCATGGAAGCGTAGATGTAGTAGGATGAACAACAAAAGATTGTAGATGACCATTAAGAGGTATGGAAAGAAGTATAGAACAACCCTTCGGAATCAACAGGTTTAAATATCCGATGCGGCACAGGAGACGAAACGATATTGAATCGGTATCATTTTTTCGTCTGGAGAGGGAATCAACCGACGGA…
>TCONS_00063022 LG09 3829104-3831939
GATGAGTATTAAAAGGGGCGAAAAAAATTAAACCAATTGGAGCCAAGCTGTATCTAGCCAGAGAGTGCACTGCTTTGTAAAGAGATTGCACTTATTATAAAACTCATGAATTTGATCTAATTAGCTGCATAATTTAACAGTATATGCCACTGGTTGAGCCCAGTATGTCGATATTACTTTCACATCCTCTAGACGATTACCTGAATTTTAATGGATCCTTTCTACTCATCATCTTCACTTTTTGAGAGAAAAAATGGTTGTTTGCATGCAAGAGGAGGTACTACAACTCTTTTGACCAGCATTGAACCCTATATTTGTACTTTATTTCATAGCCCAATGGGGTCAGTGGCCCAGATTTCTGCTTCTCCTAGGCCAGAAGAGCGAAGAAGTCGAAGCCTG…
>TCONS_00126023 LG22 8866322-8868465
AGGCGATTCACAATACATACAACAGTTTTAGTACAAGAGAAACAACAAAAATATTTGTTTGGAAATAAAAGGAATAGATTGCAACCAGAATGTCTAGTATTTGAAACATTATTTGGTAATTTGCAACCATTTTGCACAAAAAAGGACCAGAATAAATTAGTAACATACATCGCCAATTGGAAATTTCTTGTTAGATCAGAATGAATTTGTAACAAGAGTTACGAGCGGAATAAAGTGAAAATTAGATGTCCACTCCCATATAGCATATTCATGATAACTCGGACCAAAAAGAATCTGTTAGGTAATTTAGCGTGTCTAAGAGAAGAAACCAGATAAACCACTGCAAACAAAAGTATACTCCATTTTATCCAATTTTCAAGCAGATCAAGATCTTTATAA…
>TCONS_00009109 LG01 17966439-17970480
CGATCCTGATCCACGGACGGTGCAGCAGCCGGAACCTGTGGCTCTCGCACGCTAATCCCAGGCAGCGGAACACTCCCCTCAGCTGTGACACCACCTGCTGGGTCGACTGAAAACGTCCGATTCTCGCAATCGAGCTAACTCCAAGCTATCAACGTCGCAAATCCACAATTCAGTCCAAAAATACAGCAGCAGAGAAGGGAAGGGTTTCGACCAAGCTAACCTTCACCAAAAATCGCAAGTAAGGGCTTCGTGGATTCCTCTCGAAGTCCCGAATCCAACGAGCCAAGTCTCGTCGCAATCCGATGCTCCTACGTCGAGAACGAGCCAAAATACAAACAGTCGACGGTGAAATTCAGCAAACAACGTCTCTTCGAGTTGAAGTAGTAAGAATTTGCCCAA…
>TCONS_00094247 LG15 5886823-5895639
AGTTAACCTTGTAATCCAAAACTCTCTTTCATTTCACGCCCGGTTTGCATCAAACACTCAATTGTTCTCAGAAGTCACTCCCACGCATCCAAATTGATTCGAGAATACTACAAATCATTCTCTTGCCTCACTTTGACTTATTTATTCAAAGTTAGCGTCACAATCCAAAATTCTAAAACGAGTTCGTTTCGCGTCCAATTTGCGTCGAAATACATAATTACCTCCAGAACTCCTTCCCACACCTCCAAAATCACTCGGAAATGATATATATCCAATTCAAACTTCACTTTGATCTTCCAGAGCAAAGTTAGCATTGAAACCCCAAAATTTTAGTATATTACAGGGTCGGCCCAGCCAGCTTACATCGGGCGAGCGGGCCTGAACTAACCCACTACGAGG…
>TCONS_00142324 scaffold_2034 9193-14909
CTTATATTTTACAAAACCCCATTCGGAGCCCTAATGTACAATTAACCTCCAAATAATCCAAATTAAATGGATCAACATGCCAACAAAGCTCATTAGATGCTACTAGAACACTTAAAGCTAAGGATTAAGCCAAATCCCAAAAGCTTACCCCAATGTGAACGCCGCAACGAAAACACGCCGCTCCAACGGGCGCACGAAAGCTCAATCCGTCGCCTCCAACGCGTTCGCAAGCTCGATCTCCACCAACGCCGCGAATTTGGGCGAGAAATATAGAGAGATGAGAGAGATATTTAGAGAGAGAAAAGGGAGGGTTTCTCTCACTACACCATGAACGTGTGCTTGTGTGGGGTGGTGGTCGGCTGTGAAGAGGAAGAAGCCTAGTAGCTTTATTCACATCAG…
>TCONS_00103435 LG17 7953238-7960839
GTGACCTAGTCACTTCGGTAAACACAGCCCACCTCAAAATGCATTCCGATTGCTTGTCGACACTTGCAATCGGCCGCTCGCGGCACCCGGCACCCGGTTTGGCCCGATCTCTCGCGCGACCACCCAAACGGCCTCCAATTCACGATACGGAAATTAAAGGTCTTCGGTTATGTGCCACGATGCTTCAAATCCGTTTTCATGAGTTTACGATGTCGCCTCGGCCCTCTAGGCAGAAATAAAGCCTAAACGTCTGTTTCTTTAATAACTTCGCACGGGCTCGACGAATCGCCGAACCGACTTCGCCGGCGCGTTCGTTTACCTCAAGGCTAGCTCCAAACCATGGAGAAGATGAAGAAGACGAAGGCGAAGGCGATTCACTTCCAAGCTTCAATCTCCACC…
>TCONS_00086612 LG14 7362845-7364014
TCAGGTATCCACTGCAAAAGAAACTTCTCTAAAACTCCCTATAGGTGGAAGGGGTCGCGTTATTGATGTGAGATGGATCCAGAAAAAGGATGGTTCCAGTTATAATTCAGAAATGAAACATTTATTCTTTATTGTGTTCAATTCATTTCAAAATACTTCAATTGGTACGCCCAAGAAATAGGCCAATTCGGCAGCTTTTATTCTCGTCGTCGAGAGAAAGATCAGTAAGCATTTTCTAAATTTTCGAAATTATAATAAAGTCTATCAAGCAACCATAAAATGAACAGTCAAAAATGGATGATCGGATCCTTCAATTTAAGATCGAAGTTATTGACTTTTATCTAAATATTGAATAGACTTTTTTATCAAAAATTTAACCAATTCTAATTCTTTTACACT…
>TCONS_00092400 LG15 3551590-3552192
AGCGTTTGTGAGGACATTAAATAGGCGCACGTTAGAACATTATCAGTTCGTAAAACTAACCAAAACGGTGCGAGGAAGTTGACAACTGCGTTGGGAAGCGCGATGTCCGGGTGGGCCCTACTGCTGTTCGCCGCGCTATTGGCGTAGATCCGAAACCCTCGTGACATGATATAAATATATAAATATATCATTTCTCTCTCTCTTTGTCACAGCTGTATTGTCTTCCTGTTGTTCGATTCCTATTTATTTTTGATATTCCCGTGAGTAGTTATATTCCTATTCTAAATGTTGTTATTATTGGTGGTGGGGCCCATTGTCCTTTGCCCCTACCGTATTTGGTGAACCAGGTTTACATACACTTGTATTCTTTGTTGCTAGGAGGGTAGAGTAATGTATCGG…
>TCONS_00108915 LG18 2249288-2265853
GAAAATTTTGAAGAAAGCATTGACAACATTTTTTTTAATTTAATCAACTAAAAAAGAGGTACGAAAAAGCAAGTGATACCTCAACATGAACAAAGCGATGATCAGTCTCTTCACCATCTAAGCGGCTCTCACTCAATACCTTCAGCTGTAGTTTCAAAAACTTGACGTAGTCAATTAAATCATCAAAGGCAGATTCTTTGTTCCTCTTCTTTGAATATGGTAGGCAATTTTGAAGTGCTTTTATTCCTTCTGATATCCTGGCTCTTCGAAGCTTATCATTTGCTACACTCTTGTTTTTGCTTTTGCTTGATCGAACTATCTCCTTACAATCAGCCTCCGCTAGATTGAAGTAATGCTCATTCGATTTTGGCTTCATCAGTGCATAACTCTGATTGAAAT…
>TCONS_00003033 LG01 2964648-2967146
GTCAGCATGGACACCGGCACAAGACAAAGTAAATAACAAAAAATAAGAAAAAAGGTAGGCCCGCCTGGCATACCGAGCAGCATGATGCAGCGAAATGCAACAAGGAGCAGTATAGCATGTTATTGTAGCAGAGGGATCATTACCATGCTGGCAAGCCATCAGCGCCATACATGCTGACTGGCACACCAGAATGGTCAGCACAGATATAGTCCTAGGGAAGAGGATATATGTTGCAAAATTGGTCAATTCTTTAGTAATGACTAACAGATCCAATTCCCGACAATATATTTACCTTTTTCAACAGCTAAGTTGAATATGTGAAGAGAGGCCAACAAAAGCAAGAAGGTGAAAGAAAAGACACTGCAAGAAAACATACACCACAAAGAGGTTGGAAATGTG…
>TCONS_00140316 scaffold_1663 19785-22851
ACAACAATTTGTTTCTCTAATAGTGCTGCAGCAAACAAAGTCAATACCTGTCCACATCAAAATGTCAAGTCAATATAGGTGAAACAACTTTAGCAATCCAATAAGGTGAAGCATATCCAAACATTTGATCAAATATATGAAGAAGACTTTAATGCTATAAAGATATATTTGTAATGTTTGACTATATTTGCAATGTTTGACTTCTCCATCTAAATTGATAGTGCACTGGCCATCATTACTAAATAAAAAGAATATGCTAAATGCCAAATATGCAATTGAAGGTTTTATTGCCAGAAAGTAAAATAAAAGCGCGCGGTTTAAATTTCTGTGATAGTCCCTATGATCATCATTCCATTGTCTTGTTTCCCTCTTTTCTTTAATGTGTGTGTTTAGTGGAAG…
>TCONS_00147485 scaffold_614 51372-55198
TGTCACTACATTATCGGTCATAAAACCAACTAGTTTCAAACAACGAACTGAAATTTATAATAAAAGCAAATCAACAAGATTTTTAAATTCTAATAACGAAAAGGCATTAATATTCTCACATTCGTCATACAAAATACCTCCCATTATCTCCAAGTTTTTAAGTACATGACAAAGAGTTTTCAAATTCAAATTAAATGATTCAATCTAAAATAAGTACATTTGATTATATGGTCCACATCCAAAATAAAGGATTGTCGAATACTAATACTATGTAGGAATTGCACCACTCTTCTTTATCTGAGATTAACATAACCCAGATTAACTGATTCAGATGAAACCAGGATAAGACAGACAACTGGAACGACTCCAGATTGTACTCTGCACACAGTCAAATTTTGA…
>TCONS_00068426 LG10 7451201-7452965
GTAAACTTGATATTTTTTGGATACTTAGCCTAATATTATATCAACATTACATTTACCTATTTCATTGGAGTGTCCTTTTTGTTTACATTTAGAAATAATTCATTCTCTCTCAGCAGGAGAGAATGATACAAGAAGAGTCACAAAATCTACCTGTTATAAGTAGCACCTTTTCCTTTTTACAAGACTAGGCAAGTATAGGAGTAGGTTTTGTTCCTCAATAATTTCACCTTGTGAGGGGCATAATAGTGACAAAGAGAAAAGATGTACATGAAAAACCTACTGAAGAAAATGTACAACCACCAGGAGAGAGAGAGACCTTAATTGAATCAATTAGAGAGGGTGGGGGTCACACTTTCAACTGCTAGTTTGAAGCAATAGCTGAGGTTGCGACCTCTCGAC…
>TCONS_00094070 LG15 9219568-9221172
CTTATTTCTTTTCCTCTTCTTTCCTTCTCTCTCTCTAAACCAAACAAAGGAGTTTTTTAGGGGATTTGAAGGAGAACGCAGCGGAGTTCGCGTTCTTGGCTGTGAGGAAAATTGTGAGCAAGGAAAAGTGGTGCAGAAGCTGATTTGCTTTGGTGGAAAGTACCACTGGAGGAAGGTTCATCTTATTCTCTACTAGGAATTGAGGTAACTCCCTTAGTATCTGTTGGTTTGGAGTTCTTGGAGGATAGAGGTTAGAGATTGGGCTATGTTATATGTTGTGTATATGAACCTGGCTGTGGAGATATGATGGGTAAATTGTAAATTTTAGTTAAGATTTGATGTATGTACCTTAGAAGAGATGTAATGTTAGGTTCTCTTAATTACTAAGAACTGTTTGTT…
>TCONS_00144233 scaffold_2529 1945-3121
AAACATAATTGGCAACGAACTGGAGGTAGAAACTAGAAAGTGTATCCTCTACGCTGCAGGATGAAAGAGCCAAAGTCGCTGAAACCCCTCTTCATCATGCTCCTGTTACTTATTACAGCAAAAATTCTTCCCACTGGACATCTAGCTGAGGCCTCCAGAACTTGTTCATTGTCCAAAGCAACTGATGAGTTCTGGCGCTGGTACACTTCGTTCTGTTGTCGCAGATGAATCCTCATAAATCCTTTCACAATGGATCTTTATGATAGAACTCT
>TCONS_00024696 LG03 14718735-14720155
GCCACAAGATACACAATTGCTGTTAGTATTTTGGTAGCCTAACACTGCAATTCCCTCAGCAGCTTTTTTTACTGTTGGTGGAACCTTTCTGGATGAGAGAATGGTTAGGCAGCCAGCCAGTCATAATCTTATATTTCCATAGTAACGCCCTCTTTTTGCACAAACCAATTTCGATTTTGTTATATCCTTGACCAGAAGGAAAGTGTAGCATCTAAACAAGGAACTACTCCCAGAATGTCGCAAACGATTAATGGACCAACTACTGCATGTAACACATTGCTCATGAACAAGAGTGACTAGGTAAAGTTGTATAGCTTTGTGAAATTAATAATGAGAGAGAGAGAGAGAGAGAGAGAGAGAGAGAGAGAGAGAGTACCATCTGTAGCCTTAGCCTTTGAT…
>TCONS_00149101 scaffold_746 24041-27284
TGAGGTCAATAATTTTCAATATATACAAAATTATTTATTACATGTCAGTTTGGATGTAAATGTATATACTTACAAGAGAGGATGGCCAAGCAATACATTTTCTTGCAGCATCACGTATCTTCGTCATACCATTATAACTTCTAATCAGATTTTCTGTAGGTATCATTACTACCTCAATATAAATCTCCCAATATTGTTGACCTAACCTTTCGCCTCCTACGATAGTAGAAGGATCTTTGCTAAACAGAAGTCCTCGTGCAACGGGGCGATGAGGTTGTCCAACGGACATTAAGAGCACTTCTTGATCATCCTGATAAGACTGAAACTCGTGGCTGGATGATGACGATCGTTCTTCTCTCTCCAATGCATCTTTAGGATTATTCGCATCAACAATATTCT…
>TCONS_00049266 LG07 8738627-8740752
TGCATATACTACGCTTCAATATTGTGCTATAAGTTCTGAGCTCTTGGTATAATTTACTTTTACTTTTTGGGCAATGAACCATTTGTCATGTCATGTGTATCTGCTGCATAATATCTTAGAAAGAGCAGGGAATTAAAGAGTCAAATTGTATTAAATGATACAAATCATATCAAGGGGCTATTCTTGTGCTGGTATTTCATTTTCATTTTATTTGAGTCTTTCAAGGACTTCTTTTGTACAGTTTTCTTTCCATGTTTGAATTTGATTAAACTTCTTGTACTATAAAACGCTCAGGCATTTACATGCTTTACATTAGGCTTTATTTTTTGCTCAAGCATTCAATTATTATCTTGTTCAGGACTTGCTCTATTACAAAGTCATAGACACTCACCTAGCATG…
>TCONS_00132271 LG24 3468228-3468896
TCTGCACCATGCTGAAATTTCAGCGCTAATACCTCCCTTTGTGCAGCCACAAGTTCTATTTTAGCTCCAATAAGCAAGAATTGTATGCTGAAATTCTGCACTTCACATTCTTTTCACAGCCCACTTCTTAGTGCTTCAAATAGCCCAATCCTCCAATTCGGCAGCTCCAATTAGTAGGAAATTCCTTCACAGCAGGAATTTCAGCATTTTGCTTTCTTTTTCTCTTTTATAATTCCTGCAGCAGTGAATAACCAATTTCCCACTACTAATAATTCTTAGTAGAGTAGTCAATACAACTGTTATTACTCAAATCAGGGGAGAAGTATTTGCTTACCTAATTCATAGCTCATTCCAATCCTTCTCAGCTTGGAACAACAAGGACCCTCAATTCCACCAAGC…
>TCONS_00065370 LG10 1087070-1087975
ACCACATTGAAACAGAAGAATTGAGGTAAGGACGAAATAATAGCAAGAGAACAAAAAACTAATATATTTGATATTTTGAAGTGCTTTTTTCAGTCCTCGAGATAATAGAAAGAACTTACTTTCCACCACATGTATCCACAGCCTAATCCTCCCAAGGTGGCAGCTGGTAATATAAGTGTTGTTAATCCTGTCAGGCCTGAATTTCCGCCTGAATTTCCATTGTGAACAGTCGTAGAATATGTGGGAAGACGTTTCCAGACCTCCAAGAGCAACTTTTGCACCTACAAAATATAGAAGGAAACATTACAGTAAGTATAAGATTCGATGAAAAATTATAGATGCACCTACTTAATATGGAGTAAGTTCAAAAATCTAGAATTGACATAGCAATGGCACCTG…
>TCONS_00139288 scaffold_1491 6369-10310
GGACTAACGTACTTGTCCGACAGACGGTCCCATCGGGAGGCAGCTTAGGGCCCGTGAGGGATTTCGTTGGTGAGTTATTGTTAACCAAAGGGTTAACCACTGAATTGGGTAAATTTATGGGCTAACGTACTTGCCCCAGGACTAACGTACTTGTCCAGCTGTTAACCAGAGGGTTAACCAAAAGATTGGGTAAAGTTAATGAAAAGCATGCATGCATATTTACAGTTTTTATATCTGTTACTTCTTTCAGCTTTGTACAGGCATTGTAGTAGTTACATGTTATAGTTGGTTACTATCTGTTTACTGTTCTTGCCTACATATGCCTGAGTAGACCTAGTGGGTGAGTCGGCGAGGTCGGCGGCCGAACCCACTGGGAACTTTCTTGTAGTTCTCACACCA…
>TCONS_00056475 LG08 11937592-11942477
AAGAAAAGTAAGGCACAATACAATCACAGTCCAAACTATCACAATTCAACTAATACAACAATACTCTATCACAAAGAAAAGTAAGGTACAATACAACCACAGTTCAAACTATCACAATTTAACTAATACAACAATACTCTACCGCAAAAAAAAAAAGGTACAATACAATCACAGTCCAAACTATCACAATTCAACTAATACAACAATGCTCTAATATAACTATAGTCCAATTAACACAACACTGATTTGTTCTTGCTTTCAAGTCTCTTCGTCATCGGTTTCTTCAAGTTTCTCGCTAAAATTTGGATCATTAGATGACACTTCATCAACAATCTCTTTACAAGTCCTAATGTTGTGTCCTTTTTTACCACATTGCTTGCAAGTTCTTGGCACCCTAAC…
>TCONS_00067561 LG10 590937-592605
GGGACGGATCTGAGAAGAGTGGAGGTTAGAGTCATTACAGGGAGGCTTCTATGAAGAGCGCGGGGGAAAGAAACCGTCGTGGAGAATACACGTGGCGAAGCGCTATTCGTAGTTGCTTGGAGAGAATTGGTTTGGGCCGGAAAAGTTGAAGCCCATAACAAGCCCAATTTGAGCCGAAAATGGCCCATATATTTAAAGTTTTGGTTCAGGGCCTACAAAGGCCCACAATGATAGCCTCTTGGGATTTTTTTTTTCTATTACTCTTTTTCCAAAAATTGAGTTTTTTTTTTTTCTTTTTCTTTTTTGGAGTTAAAACCAGTAAAAATTGTCAAATGGTGAGAAACCCCCTCAACTAAAGGTAGTTTATAATAGACCGCTCGACTACTTTCGATCGAAATG…
>TCONS_00123885 LG22 7870017-7871323
GGGCATAATTTCAACTACTGTAGTTGAGTCTTTTGGTGCAATTCTAACTACAATAATCAGATTCTAGTGCACCAAATTTTATACTACATTTGAATCTACATATAGATAAAACTGCAACACAGCTGAACAGATGCAACCAAAAAGTGCTTCTTCCAGATAATAGATTGAGCACATATTATATGCATTTCTTACTACAAAATAGGTGCTATTCACAACTGTCACATTAAAACCCTGTAGAACAGGAATTGTTTCAGATCGAGACAGAGGACAAATTTTACAAATTTAAGCATCTTCTAAGAACACGAAACTTCAGCTTACAGTCAGGAAACTGAACCTTACATAACATAACACAGATAGCCGCTTACAGAGGGAGAAAATCACAGCTCTGCTCTTCCACTT…
>TCONS_00016196 LG02 9331087-9337930
ATATTATTCTCTTAATATCGGTCAATATTTATACGAAGCGAATCAATTTGTGCAATAATTAGCTAACCCTCTTACATGTTACTCCTTAATAGAGTATAATACCAACAAAAAAGGAAAAACAACTTTTGCTACTTAGTTGATATTTACCTATACTCCAAAGTCTATAGTGATTGTGGCTTTACAACGTTTAGATAGATCTTTCCTCACATATCCCAGCCTGGTTTCTTCCAGAATCATCACTTTAAGGTATGAAAATCAATATGGTATTGGAAAAGGAGAATAAACGATCAAAGAGAAAGGACAATCCAAAAGGGATTAGGAAAAAGAAAATGATCAGTTTATAGCCAGTATTGAGGTTGTCCAATTATGAAGCTGTGAGAGTTGAGAAATGGCATTGTT…
>TCONS_00055764 LG08 9545339-9546034
GCATGAGAACCAATTTTGTCATTTCAATTGTTTAATCACAGGACACCAACTTTCATGAATGTTTTCCATCTTCTGCATGGAGAATGTTTCCCTCATTTCCTTGAAAAAATTTGTTCTCCAGAGAACATTTACATAGCTCTGCAGCACAAATATCTGCGATTTTCTGCAATAGAGCATTACAACTTCTTCACCGAAATATATTACTTCCGTGTATCTCATAGGTGTTTATGCAGCGTCCTTGAATGGGAGCTGAGACAAGGTTTGAAAGTAGCCAATGCTGATGCCACAAAATTGCTCCCTTGTACTCTCTCCAGGTTGGGAACGATCAGGTGAGAAATCCCAATGCTTTTCATTGCATTGCATAATAGCTACAAGAACTTCTCTAGTCCATAAATCAAA…
>TCONS_00142283 scaffold_2029 1294-3021
GATGATTTTGATGTCGTGTTGGTATTGATCGCAGCGGGAGCTCGACCGACCTTTGGGTCATCCTTGGTTGGCTTTGGGAAGCCTTTAGAGACTTAATTGGAGGTACTAAAGTGAACCAAAACAGCGATTTATGTTACTACTTGATACGAGATGTGAATTGAGCCGAAATCGGACATTTCGGCCGTAAATTTAATCCGATCTTGACGTTTGTTTTTTCAGCAGCATTGGGGCTTCGTTGAGCCGTTTGTGGGACTTCTTGTGGATAATTGGAGCCTTGTACTAGAGCCTGTTACAGGAGAGGCTAGGGATCGTGGCAAGGGAGTCGCGCCTAGCTAGGGACTACTAGGAGCGTGCTAGTCGATCACCTTGCTACTCGGGCTACGGCCGAGGGTGATGTCC…
>TCONS_00015141 LG02 5824315-5833921
CTCGAACTCGATTCATGGCGACGACGCTCCTCATTCCCCGTTCGACACCAAAGTGAGCTCAAGAATGCTAATATTGTGTTATGGTAAAAGAAAGAAACATAATCAGCTTACTCTGATTCTGCCCTTGCATTTCTTACAACAAGATCTTAGTTTACGCCTTCATTCAATGTATGTCATATTTAAGCAATGCTTCTCGCAGAATCTGAAACATAACTGTTATAGAAACACGCTCATCTCTGTATATAATATTTAGTGTGTTTAACTCTGAATCTTCTTGAACCACAATTAGGAGATTACTGTAGAGGTTTTAAAATCTAAGCATCTGAATCTTTAGATGTGATGCAGAACATCTAAAGGACCTAACTACCAAAATGAATGATGCTTGATCCAAAACATTTA…
>TCONS_00021240 LG03 16283696-16286588
GAAAATATAAGCCAATTAAACGTGAAATTTAAAAGCATTAAGCTTTTTATTGGTGCTTTCTTGCAGTAAGACTATTTGATCAACGTCAAAAACATCACCATAAACGTATACAAGGCAAGCCAAAACAATGAATGGCTAAAATAAATAGACTAAATAGCAGCAGCCTATTAAAGGTGTAGCGCGCTGAGATAGAACAAAATTACACGGCAAGTTGGATCATCAAACTGATCTCAAGGTAACAGCAACCAAAATCACTACATGTGAAATTCCTACATAACCTTCAAGTCTCTAACATGTTATCTTTTGAAATACAAACGGCTAGGATTCATTGAACTATTATCAGCATTGCTATTTGAAATTTCCATAACTACAAATCAGATATGTGAGCTGGACTATTTG…
>TCONS_00050151 LG07 2329163-2332521
ATAAAATTATAAATACACATAAATCAGCTGGTGCGCATAAATGGTGGTCCTAAGTTTGTCTCATTCCTTGAGATACCTCTTTAAGCCCAGTAATATCTGAGAGGGTAAGGGCCCCTGTGCTATGTCACAGAGTAAGGACAATGTATAATTTAGTTATCCATATAAGTTCTACGGAAAAGCTTGAACACCCATAAGAAATTGAATCGCACATCATCTACGACATTCTCCGATCTCCAATCATGGATTTGAATTATCTCCATCACTTTGTCGCGTGACATGAGAAAAAATACAGCAGCTATTCTCCTATTGCTCTCTCAATTTCTCCTTACGAAATGCTGCGCAGAACTTATCTGGAAAGCAATTACCAGTTGTGGTACTTTGATTACCGAAAGAGGCAAC…
>TCONS_00008768 LG01 22682958-22683583
CCCGTGTTGGAGGCTATGCTCGGCGAGTGCCTTAGGGAGATCGGGGCGCCGTGAGAGGAGATCGTCGTCTCCACCAAGTGCGAGCGCTACACCGATGAGTTCATCTTCTCTAAATTAGTTGGATTTCGGTAAGTGCAAGCTAATCTGAACTCTTTGAAGTTGGTTTGCTGTAAATTGATTTTCACAACCATATGAAAATTCGTCTAACAGTATATTCTGATTGCCAGTAGATGTGACTGAGGGCAAAGTTGATAAGTAAACAACGGAGTTCATTCCAAGCAATGGATTTTGACCCCTAATTGATTTGCTTTATTCTCTGATTGCAAATCAATTAAGTTTCTACGTATGCTTCGGGAGCCAGTACGCCCTGTCTGCATAAGTCAAAACAAAGCATATTAA…
>TCONS_00107901 LG18 9175550-9176472
GGTTGTGACACTATTTTGTCATTAAATAAAGCTGTTTCTTAGAGTGCTAAAGGAAAACTTCGAACAGTGTAGTTGAAATCAGAAATATTAATTCTTTCTGAACTGAGTGCTGCATTTTTTATTTTTTATTTTTTTGGGTGTTTACAGGCGGATGATGAAGCTGATTCTCCCAAGGTTGGGGTTGGGGAAAAAATTATCTGGGTTGTGAGATTGAACATTTTTTGTGTTTTCCTATTAGTATCTGTTGCAGTTAACCCATGTCCCCTTTTTTTTCCTTGTGAACTGCAGTTTTGTGAAATTTCGTTCGAATCCTCCGACGTCGAGTGGGACCAACTTCAGAACTTCGCGAGCTTTGACAGCGATGAGTGGGACTATTAAATCTGGGACAGCTACACAGTT…
>TCONS_00123107 LG22 346168-348284
TTGGAGAAAACGAGAAATGTGTATTTAACACGTAATTAATTAGTTGATGTTGGAACTGAGATGAATTATAATCTCATATTTAATCTTCCTTCAAAAGTTATATTCATGGATCAAGCAATGCAAAAATTGAAACAAGTTGCCTTGTTAATATCATCCTAATATTGAATGTTAGGAGATTTGAAACTTGAATGTTGCATCTCCTATCCTTCAACATTATGCTAACTGATATCAAAATTAGCCAGATCATCGACTGCTCGTTTCAGATATAATCCTCTCGATCTCTTCTAGTAGCCGCTCCTTTTCATCCATCAGTTCCTCATTCTGCTTTTGAAGCTCTTCGATTTGCTTGGTCTGTTCCGAGTCTTTCCTATTCATGAAAGACAAGTTGAGCTTAAGCGA…
>TCONS_00118926 LG21 3946523-3947517
CCTTCAAAATAAATATTCACTAATTGTTACTGATAGATACTTGAAGACAAGCGTGAAGGGTGGCAAATTTCTCTATAAGTCCTAAGACCCTTTTTTGTATAAATAATTCCTATATAGTATATAGAACATAAAATTTGCATATTTTCATAAAATTGATTACCTATTTTGAGAGAAATTGAGACTACTTTTTCAAACAAAAACTTTACAAGCAGATAAACTGATATATGTTTTCAGCATCATGATGCTAATGTAGAAAGCAATTATCATAAGCTCTCTCACATCTCTATGCTACAACATCCACAAATGTAAAGTTTCCAATGAACACACTGCTTTGTTTTTACCTCGAAGGGAACAACGCATGTTGAACTTTTTGAACTTCATTTTCAAGGTTTTTTCCTT…
>TCONS_00076065 LG12 5838130-5846694
GTTTTTAATAGTGCACTAAGGAGTATATTTAGAATAACTTAAAACATTAAAAGAATATTTTTATTTTTAATATCAACTTTCTAAATGGGATAAATAAAAAATTCCGGCTTTTCAGGAGTATATAAAGAATTGCTTTACAATTAAAGAGAATACAAAATGCTATATTTTAGTTATTTCCACAAACGAATTGATTCCTCATTTTGCATTGTTATGATGGAAGTTGAAAAGGTATTTTACTCGTCAAGATGGAGTGTTATTACAGTCAAAAAGTTGAAACAAAAAAAACTCCTCGCTCAGAAAATCCTAACCCTCGAAAACACACGCAACACTCTTTTTCATATAAAAAATCTATAGAATAAAAAAATATATATATATACATAAATGGTTATATCAGAATAA…
>TCONS_00040875 LG06 4649808-4651395
GGCGTGACATAACTAATCTCGAGGACGAGATCCTGTGCAGCGGAAGCAAATGATGCAGAATAGGCCTAAACCAATGTTGATCGGATTAAACCGATTTAGTTCATCATTTTGTAAATTAGATTAGATTAGTTGAAAATATTTTTTCGTTAGTTAAATGAGGATTTTTAGCTACCCTCTTATTTTGTTTTACCTATATTTATTTTTAGTTTTCATTTTTTGTTAATCTCTAGATAAAGTTGGTTTAGTTGGTTATTTAGGACAAGGTTTAAAGAGCCATGGCGCGAGGGGGGTGCCGCTATCTGCCTAGCACGGTACGGCACCGGCACGCTTCCGTACCGACACATAGTACGCTTGTGTGCCGATGGATACGCACGACCTCCTACTGGCACGCTTTGGCAC…
>TCONS_00088408 LG14 11238790-11240900
ATGACGTCACGCGATCCCTGCCGACACGTGGCAATATTTAACTCACGTTTAACTCAGATCCGATCTTCACACTCGGAAGCTACCTGGATCGGCTCCAATTTGCTAATTCTCGCTTCAATTTTGGGTTCGAAGCACCTCCTCTTTGGTGTTCGTCGCTCCAAATTCGTGCTTTGGATCCTCTCGGTGCTGTTTTGGGGGGATTTCGCTTTGTTTTTCGATCTGGGTATGTGTTGTTTTACTAATTCGCTTTGTCGGTTGTGTGAATTTGATGGGGTTTATTGTGAATTTGGGTGAATTTGGGCGTGTTTTGGGCAGGGTTTGGTACGGTGTTGTTAAAGGAATTTATTGAGGACTTAGGTTTTGTTTTGGCTTTTGAGATGGATTTTGAGGGTTCTGAAG…
>TCONS_00124606 LG22 4378210-4380374
AAGTCCAATGCCACTAGTAGACTATGTCTTTAGATACAATACTAGGTTCCTCTTTCATTTAGCATCATAGGTTTACCAATGTCATCTCCTAATCCTTATGTCCATTACATCAAGTATCCATATCATAATACTATATTAATCATAGACATCATACAAAGAGTAGGAATGCATGTATTATCACCCTATAATGCATAACAATATACGATATGCTATATGCCAATCGAATAAGCACTAAGACATAGGAAGAAGCTCAGTTGCTTCGGGATGGACACCTCCCACCTTTTATCGCGTTCCGATTGCTCGTCGTCACTCGCAATCGGCCTCCCGCGGCGCACGCCGCTCGGCTCGACCCAAACCACGCGCGACCACCGAACGACCTCCGATCCGCGATCCGGTAAT…
>TCONS_00063803 LG09 12028376-12034684
GTAGGAGTTTGAACTTTTGGTTCAACATAAAATTGTAGTTGCAAAGAAAAATGATCCCTCAAAGAACAAATTTTCTTTTTTCGTAGACTTCCCTGGATTACCAAATTATTATTTTTTTTTCTATTTATGTTGAACCCGAAGATCAGCTTGTTCTTATAGCAAATTTTGTAGATGCACAGATTCAATATATATTTTTGTTATTAACAAGAATTGAAAAGTCTTCTACGGATCAATCAGCATAAATTGAAATATGAAAAAGAGAAAGATAGCGAAGGATGAAAACAGTACATCAGGTGTAAGTGAGAGAGTCTGAGACCTCAGCTGGCATTTCTTCTCTGCTTTTTGGACCACGCCGTACTACGTTACAATCATAGCACTGTGTCCTTCCTGAGGGAGTAA…
>TCONS_00071877 LG11 9539913-9541372
CTTAAACGAAGGTGTCCTGCAAAAAGATACTGGCAACAAACATTTCCATACTGTTAAACTTGGTGGAAACAGAAATGGAACTTTTAAATTTGCTTCTTAAATTACCACATTTACAAAATACAAAAAAGGCTAATCAGATAGATGTAGAAACGAGCTTAAGATGTACCAAAAATTACAATACATAATGCTCTACAACAGGCAAAAGACTAAAATGTTGAAGGCTTTGTAGCTCTCATACCGTCTGTCGGCTACCGCTCTTCAGAGTTGAATCTATTCCAAGCTTCCTGCGGGCCACAAAATTATGCAGAGTAGTTCAAACAATTGTGATTCACAAGTTTAAACAATTGTGGCTGAATCACGACAAAAAAGATTAGAATTTTCTCGCAATATCAGAGAATC…
>TCONS_00075773 LG12 3254663-3258824
CCAATAACAAAAAACAAATGATAGCATCCTCACCGCATGACCAATATCCAGTTCTCTTAACTAGTCGAACAAGAGACCGCAGGTGTATATCTACCAATAAACAATGAGCTAACTTCATGATCCACATGCAGTATCCGTAGTTCTTGAGATGAAGCATGCACAAATAACCTTGGAAGTTATAGCCACCTCCATCTACGGAGAGGAGCATAAGATTATCATAACAAAGATTGCAACAAGCCACCAGCTACGACAAAGATGACCTCATGTCTTCCTGATCCACCTCGATAGAATTGGACCACATAGGATGAAAGGGCCTCGATCAACAATTTCTTGGATAAGAAAGTTTAAACTCATGCAATACCCATATAGCTGTGTCTCTAACATTGAACTATGATCGTA…
>TCONS_00011490 LG02 12198255-12201633
ACAATATAAATCTTGAGTTTGAAAGTCCGTTTTTATGTCTATTTTGAGCAAAACATCTCCAACTCAATCAAGTATATGCTGTAACCTTGCCAACTTGTTAAGATTCAGTATATCACAATTATTTTTTCATATTATATAGAGAGAGAGAGAGAGAGAGAGAGAGAGAGAGAGAGAGAGAGTTGAGCTGGAATGCTATCGGTAGCAAACGGGCTTCGTTGCCACCCATTTGTTTTCGATGATAGAGCCTTCAAATCGACGATCGGCACCGTTGAACATGATCTATACTACTTGAAGTATCTAGAAATCAAGTTTTAAATCTTTTCAACATTATTGACCTAATGATCAAAGAGTTTTAAAATTTGTAAATTTAATAGTCGATATGAGGTATTTTCTTGTTTA…
>TCONS_00084375 LG13 4429682-4431528
CTCATGATGATATACTAAAGAAAATGTAAGCACAGTTATAACATGTAAGTTTTATCAACAATAAAGAACTATGAAATTGTGTCATGCTGTCAGATATATTTATCAAGTAAAACGGGTAAGGTAATCGCAATGTACTTGAATATATCAAGTAGAGATGTAATTGTATACTACTCAATGATAATCACCTGTTGTTATCATTTAATATATATTGATTTAATTTATAAGGACCTATTCAAGGTAGTCAAGCTTGTGCCGCGCCTAATGGCCCCGTGGTAGTATACACTCTCCACGGCAATCCATTTCGGCACCCAATCCCGCACGGGCGAGCAATCTATCGTGTAGGCCAACTCCGGAGTGCCGGCTTGTGGGGAGCGACCCTCACAAGCATGTGCGAATGAG…
>TCONS_00088879 LG14 9602820-9604022
TGTTTTTAAGCCAGGTTTATATTTTGACATTTTGAACGGTCTTTTTTGTTTTATTCTCCTTTTTCTCGAGCAGCGACAGCAGTGATACTTTATGTGTGCAATCTTCAGTTAACTCTCATTTCGGCCATTGGTGTCAGCTATGCAGTGATGATTCTGCATGCTTCGCTTCGGAAGTTGACTCCTTCGAATCAGCCTAATGGGATGAACCGAAACAGAAGATCTCAGCATAGAAGATTGCAATTTTTCTCTAAATAAAACGATAAAAAGGAAAAAAACAAAAAAGTTATCAGGCTCTACTAATTAATATATGCCAAGTTCAGACACCACTCAAGGAAACTTCACGGCGGCCCACAATAAAGATAGGATGCATAGGGCTTTTTTGGGCTGGTTGCGCAGTCA…
>TCONS_00073531 LG11 727401-736530
CCCTTGACGGCCTCCCTCAACCTCTTCAGTGTGTCATCGCTAAAGATACGATTAACGAAACTGTCAAACTTTCTCCTACATTTAGAGAGAATGCCACGCACCTCGTCATCTCGATCTTGTACTATCTTCTTCTGTAACTCGTAGTACTCCAGCTCGTCGAGCACGTCCTCCGCGTTCTCCACGGCGTCTCTGAGCTGCCACAGCCACGTTTCTAGCGCCTTGTTCTGCACCATGACCGGCGCACCCCCCTCGACCGCAGTCAAGACTGCCTGGACCTGCGGAAGTGCGTGCTGCAGCCTTTCGAGCTCGTCCTGCATGCCGCTGGTCGCCGGGTACACCTCGAGGTAGGATGAGCAAGTGCTAACGAGATTGTCGATGATCGCCGACGCCGCCGATTCG…
>TCONS_00107197 LG18 9730818-9735101
GCAGGTTCTTCGAAGTAAGCCCTTCCAAGAAAATGTATTAAAAAAGCCCCTCAGCATTTCTAAACAAAACTTAAGAAGTTTCTTCTCTTTGTTGAAGAATGAGAGCAAACTAGGAAACCAGAAAGAAAAGAAAAACAATTATGAAGAAAGAGAGCAAACCAGCAGTTCTAAGAAATTACAAAATTCCATGTGATAACTGATAAACAACGTATACTGAATAATTTGACTTTCAGGCATGTCTTCCACACAAGTATGCAACCCAATAGATAACAACAAATACTTTTCTCCAGATACTTCCACACTACCCTCAAATGAAATGACAAGGATGACTTGAATGATCAAACAGAACACCCATATACGAAAGTTGGCCCTGGTTAGCAGTGACAATAGCATGGATAA…
>TCONS_00059480 LG09 2343559-2346583
TATACCAGTGACTGGGGAAAGAAAGAGGATGCATTTCCATATAGCAAATTATTAGAGATATATCAACACAATACAAATAGAAATTTGATTTCTCCTCAAAGCACATGAATTTTCAGCCAAAGAGGTCCATATTTCTCCTACTTAACCTAGTCTACTCTGTAAACTTTACAGTCTACTCTGTAAACTTGATTCTGACCGAAGAAAAAGTCAATAATTATGATTCAAATCCAGTATAAAAAAGCAGTGTGTGCCCTATGCTGTCACTTCTAAAATGTACTTTGCTTCTGTATGTCCCTAGTCCTTAGTCCTTGAAAAGAAGGCACAAGTTCTTCAGAGTGCACCCTAAATGCATGAGAGAATAAATCAAACCACCAAAGTGTTTTGATCTTGTTGGTTACA…
>TCONS_00034493 LG05 5162666-5168926
TGCAGAAGAGCACACATACACCAGAAGTAATGCGGAGAAAGATGAAAACTGCTGTGATTTCTTTTTGTCCATCAACAATCAGTTTAGGTAATGAATATTGAACTATACACAACTATAAGATGGACAAAAGTATGTCTTACAACACAAATGACTGCATAACAACGGTGCACCGAAACCAAATAAATGGCCGAAGCAATAGAAAATTTATTCGACTTCGGTTGACAATATAATGTTTTTTTCTTAAAAAAAATCAAGTATAAGAAGATTTATAAAAGCTGTTTGCCTTTCCAGTTGCTGTTGTATTGTCGCTAACTAGATGGATAGATCTCTGTTGGTAGCGGCAGTTTTAACTTTACAAATGATTTTTAAGTGGATTCACCACCTCGTCACGAGCGACGC…
>TCONS_00077414 LG12 5838232-5846694
TCCGGCTTTTCAGGAGTATATAAAGAATTGCTTTACAATTAAAGAGAATACAAAATGCTATATTTTAGTTATTTCCACAAACGAATTGATTCCTCATTTTGCATTGTTATGATGGAAGTTGAAAAGGTATTTTACTCGTCAAGATGGAGTGTTATTACAGTCAAAAAGTTGAAACAAAAAAAACTCCTCGCTCAGAAAATCCTAACCCTCGAAAACACACGCAACACTCTTTTTCATATAAAAAATCTATAGAATAAAAAAATATATATATATACATAAATGGTTATATCAGAATAAAAATAGTAATAATTTATCTATAACTAGATTACCAGCCAAAATAGTAATTATTTATGCTAACAATTCACTAACATAATTTAACTCGAAAAATATACTTAAAAA…
>TCONS_00008882 LG01 1896460-1898384
AGCCAAACAAATATGCCTCATAAATAGTTTTCAAATTTCATTCACATGACACATGCAAAGTAAATTAGTTGGTTGAGAGTCGAGACTTATCGACATCAATGCTAGGGAGGAGATAAGAGTTGCTTCGGATTAGTAACTCGGTCTTAGTAAAAACACGCCCCTCGTAAATTGTAGCATCGGAGTTCGCTGAGATGTCTAATTCAGTATCACGGCTAATTAATATAATAGTGAATGAAATAAAACATTGTACTTAATTAAAGTTTCCTCTCTTTAGGGTAATAATTAATCTTTTAGAAAATTATCACTTGCACACAACTTGTTGCAATCTCACTGCCCTGCAATGCAGCGAAGCAAGGAATTTTCGAAGTAGAAAAAGCAAGTATTTTCAGAAAGAAATAA…
>TCONS_00105696 LG18 1494690-1498659
AGGGAGGTTTATTTTCCCAAAAGTTCCATATCTGTGAGACCATATAAAAATCAATAAAGAGCTTCTTAAAAACATGAGAAAGAATATCGCAATGTAAGTTTTCAAGAGGGGAACATACAATTAGTGATCAACTTGATTACCTTTTCCAGAATGGAATAGGTTCACGAGGCGTGTACGGCTCATAAACAAATCCAGGACTAAGCATGGTCACCTTCAAACCAACCTGTCGCGCCCCAACTGGCACTTTCGATGTCGACATCGACCTAGCTCGATCTGCATGAACCATCAACTCCAAAATCTTCACAGAAAACACTAGCATTGAATTGATCGTCTTCGGACTGAAGATGCCGCCGACCTTGTGAGAAGAATCAACAATGCTTCCATGGTGACTATACCCTC…
>TCONS_00055156 LG08 6006019-6017513
TGAAGCTAGGTTGACAAATACGCAATTCATCATGCAATAATATGTAGTAGTAATAATTCCAATCAGAATATCAAAAAAATCGACGGGTAAAAAGAGTGGAGTTGAGGGCCGGTCGGTAATCTATTTAAATTAAAAAAAAAAGGGCCTACAAATGAGGGGGCTCACATCACATGAGAAGAGAGAGAGGAGGAACACTGAACTCACATGAGAAGCTGTATCTTGTTGTCTGGTTGAGATTGTACAGCACAAACGCTGGTGAGTAGACTCCTGTCTCCGTTTTATGGTATGCGGTTGGACCGTCCCCCTTTCCATTCTTCAGAATCCCTCCCTTGTACAGAGGGGGCTCAGGTTGGGATCTGCACTCCGTATAAGCTGAATAATCATACCACGTCCCATCGT…
>TCONS_00123108 LG22 346272-350711
CATGGATCAAGCAATGCAAAAATTGAAACAAGTTGCCTTGTTAATATCATCCTAATATTGAATGTTAGGAGATTTGAAACTTGAATGTTGCATCTCCTATCCTTCAACATTATGCTAACTGATATCAAAATTAGCCAGATCATCGACTGCTCGTTTCAGATATAATCCTCTCGATCTCTTCTAGTAGCCGCTCCTTTTCATCCATCAGTTCCTCATTCTGCTTTTGAAGCTCTTCGATTTGCTTGGTCTGTTCCGAGTCTTTCCTATTCATGAAAGACAAGTTGAGCTTAAGCGACCGCACTTCCTTCTCGAGATTCTCGCAGCGCTTAAGGACTGCTTGCATATCAGATGGTACTGTTGGGGTCAAGTTTCTTTCTTTTGCTTCTGCCATTTTGCGTG…
>TCONS_00050805 LG07 6181005-6183834
CTGTGCTTTTAAAAATACAATAGCATTTATTTTTGTGACTTTTTAATATTTGGATCGTCTCAACATCCGTGCAGCACTAGTTATATGGATCTTGAGACGATCCAAGCGCTAAAAAATTACAAATACATTGAGCTCCTAAATCACTAATATACAAACTCTATGATGGCAAACTGTATCGCTGATATGAGCCTAATTATAATTTGCACTTAACCCATCCATCTTGTTATTCGTCACATATTTGTAATAAGATAAAGATAAAATTACAAAAGAAATTGTGCAGTACAGATATATTATATTTGTTGGGAGCAAATTAAACTAATTATTTTTTTAAAGAATACGGAGAAGAAGAAGAAGGAGGACGGATAAGAGCATCAATCAACCAGTAGGATATGATAGAGG…
>TCONS_00131368 LG24 2817852-2819942
CCCTATCCTGATATCAGAGCAGCGTACCAGTCAATAGTACATTCAACAGAAGAACGAAGAGTAACCAACTCAAGAATAAAAGTACAAAATAAAGTACCAAAACTATAACATCTGGTTCAAACTCTCATATACATCAAAGGCTACTCCAACAACATGTACAATGGCAGTCTCTCTATACACAGGGATATCACCCTCGGCCGTAGCCCGAGTAGCAAGGTGATCAACTAGCAAGCCCCTAGCAGTGTCTAACTAGACGCGACTCCCTTGCCACGATCCCTAGTCTCTCCTGTCGATGGCTCTACTATACGATGCCTCTTGTCAATCTCACGCGGTGAACAATTCAAGCGTCCAAGTTCCTAAATAAATAGGGAAGTTAAATCCACTCTCCAATGTATGCAG…
>TCONS_00030804 LG04 10520330-10522041
TGATTTCGGACTATTTTCAAAAGGAATTTGTTTTCAAGAATTTAAGCCCATGGCCACCTGCCGGATCTTCTCGGTGTCTTCATAATAGGTGGGAAGACTAATGATTCTACTCTTAGTAAATTTGATTTATTACCGAACCGGAACTTCATCATACAAATGCCCCCCAAGTTTCTGAATTGTAAGTTTGGTGAATTGTACCCATTGGTCCCCAGTCTTTACCCGAACCTTTAGGGTTTAATTGAACCATTAGTCCCATATGTTCACCCAACGCATATATTGTCCTCTGCGCCTACAATCACCTCGACCTCCTATACGACACCTATTGTCTCTTTTGGAAATCCAACATCCTTGGCTTCGTGCTTTACGTACCACCGAGCTCTTCGAGAAACTTGGAAAAGT…
>TCONS_00044166 LG06 3651988-3657490
TATAGAAGGACCATATTCATTAGTCTATTCAATAAGACGAAAAAAGTAATGACAACATCATTTTGAATTTAGAAAATGTTAGGTTAGAAATTTTTTTAAATGTAGATTAATAAAAGAAGCAAAATATGCATCACTAATGTCCACAATATATGTTTAGACTTTAAACTATCTGAAATGACACAAAAGTGGAGATAACAAGACATACCATATCCCAAAATTATGGAGCAAATTAGAAAACCTAGTAAAGAGAAATCCATCTTATAGAATATCTCCATTAAAATGATGCATCCTCCTGAAACCAGTAAGTGCCTTGGAGAAGAGAAAACAAGGTGCAATCTTTCCTCTGCAACATTGTCAATATAGTATATAAAGAAAATTCCAAAAACAATTGTGCTCAAA…
>TCONS_00062386 LG09 471834-474372
AAAAAAGAAAAAAACAGATGCTATGGCTCATCGAGCAATCGGAGTACACTAGCATTGGGTAAATTCATTAACGCACAGGAATAAGAACAATGAAATAAGGTTACAGACACCACAATGGTAAAAAAATTGTTCCCTACATTAATTTCATCAAATACCTTTTTCAGGTGCTTAATCCGGGTGTAGATCATCAAATGAACAGCAAATATTGTAGAATTTCTTAGCCTTATTGGTTCGCAACATTGGGCCTCTTCAGTTCTTGGAACTTATCTTCACGCGAAAGGTTCTCAAACTTATGCATAGAATCCACCATGTCTGAAGCATCTTCACACATTTCCCAAATCCATCTGATTGCGATGCCATTGCAATTGAGTGAGGTGGAATGTTAAATTTGCGACCTCG…
>TCONS_00115839 LG20 9905249-9909382
TCCACAAGTCATGATTGCTTATCTGTGGTATTCCATTTATAGTCCAAGGGATACGAGTGTATGCAGCAGGTATCAGCATTTCTTGAATAAGCAAGAGCATCATCATATTGAGCTATGTATTTATAACTCACATGGATTAATTGAAGCACCCAATTATTGTGTAAAAGTGTGTTGCAATAAAAATGAGATACAAAAAGATTTAGTATAATGACTTCAAATTAGAAATATTTGCATACATGGATCGGTATTTTTCTTTTTTGCTTTTTTAGAGGAAGCCCGTAGGCATGGACTGTACACCAATAAGCTGGTTGAAGTCTAATGATTGAATGAACATATACGTGTTGCCCTCCTATCTGAATGAGATGCCATGTTAAATAGCTAACACCAGATTCTCAATTA…
>TCONS_00085364 LG14 7120272-7127524
CTTGGCTGAAATCACAACAACACGCTATGTTCGTTAACAAAATCTTTATTACAGGACTAGTTAAATTTTATGAAACTGAACGCTTCATGGTTTTCACATCAGTGTTTATTAGATGTGTTTGGGGTTGTTTTTGTTTGGTAATCTGCTTAATCCTGTAATAAATCCTTTTGCTATTCATAAGTTTTTTTTTTTCTTATATAAAATTGTCTGTGCTAAAATAGAATAGATAGGATGAGAAAGTTAGTTCTGGCTTTCTTGAGAACTCATAGGTGTTGTACCTATTGGTGTGTTAGATGCTTGTTATATTCTATACGTGAATAGAGTCTGGAAAGTTCTTGCTATACGACTTGACTTTTTCACTCTGCAGGGTTTTTATATAATGCCTTCCTTAGCTACACA…
>TCONS_00073549 LG11 1358137-1384881
AGTCATTTGAGCAAGAAACTATTAGTGCTTCTTCAAATAGTTTTGTTTTGATAGCAATATAAGAACTTAATTTTAGACTCATGAAACTCACGTATTTCTAATATGTTAAATTTTATTGCCTCGACATTCATACTGCTTATTATCGACCAGAATCTAAAAGTTCTATTTCAACTTCCGTGATTTGTGTTGCAATTTGTAAAAGTTCTACATTACAAGTTTTGACATTAACTGATTTTTTTTTCAAAATAATTATTATCTTTGTGAGTTCAGCAGGAATATTTCTTAAAGTGAGATGACTTTGATACTTTTTGTTTTTTGGATGATGAGGCATTTAAATAAACGTCATGTATCATTAAATATGATCTAGAATATTTGCATGGTTTAGGAACTGAAATTTTT…
>TCONS_00133032 LG24 5610989-5612672
TGTACATGATGTTAAACCTCCCGCAGCCAACCCACAGGGAGGAAGAAATACGACTCGTTTATCTGCGCTTCGAATGGGAGGGCAGCAAAGTGCGACGATGAAGAAATGATCTAATGCCGATTAGAGGTAGATCACCCTTCATATACATGCATCAACATTACGAGTAAAAATTGTTGCTTGCAACTTCACAGTCCTTAAAAGGAAGTGGCACTTTCAATTGGAGCCGAATTCCTGATTCCACTGCTCGAGCTCTTCCCACTTGCTCTTCTGCAAGCTTGGTCTAATGACCGTCATCGCTTTCTTAAAATCTTCAAATCTTAGTGGTCTCACCTGATTTGCTTTTATAGTAAGAATGTGCTGAGGACCGAGTTCTCTGATTGGCATCATTGCAGCTTCTTC…
>TCONS_00135437 scaffold_1037 21429-22347
CTTGCGAAACACTTGAATATATAGCGACAAAAAGGCTCAGCTAACCTTTTACAGCATGTTTGGTTCATCATTGGAATAGAAATGTACGATGGAATTGGATTACACTGGAATAAAAAAAAATAAAATGATGAATCATCCAATATTTCTGCATGACAGAAGACTGCCACGAAAATTTTATTGATTGATAAGCAGAAGCAGAAGCAGAAAAGCAGAAAGCACTGCTCTTCCAGCAATATTTCTGCATGAAATCTCGACGCAGTTCGTAGTAGATCCTCCTTGTTTCTGTTTCTGGGGTGGCCAACATGGGTGTGAGATGAGCTCCAAGATGATCAAATAACTGGGGCACCATGAAACACAACTTAGATTCGCAGGTCGCAGATATATTTCGTGCTCATGATT…
>TCONS_00142971 scaffold_2185 743-2794
TTTCGACATACTATTACATTAAGCATCCATAATAAACCAAAAAAATTAACAATATCTAACACAGTTGTTCAAAAAAAAAAGATTTAAATACAAGTAAAACATCATGCATCATTAATTAGTAGCCAAAACCAAGTACAAAACATACAATATTAATATACTCCAATCAGTACATATTTCTTGCTAAACAAAATGAAGGAATTGAAGCTTTGCAATCGGTTAATAGATGGCTTCATCTTCTCGCTGGCTTAATCTTCAAGAGAAGTAGCTTTTGCATAATCGCATTAACCAAATTCCCTGCACCGGGCCTCAGTGCTGCTTTTGCAAGCTTTACATTTTCGTGCCTGGAGG
>TCONS_00016338 LG02 14391145-14393932
CAAACGCATCATGCAACGTCTTTTAAACATAAGAAACATAATCGCTTGTATTTCATTTGGTAGTATTAAGAACTAGATCAATGTCGACAAATTGATAATGGTTGCCCCCCTCCTCAACTAAAAAAGTGATTATCAACAAATGATTGATAATATATACCACCGGTGAGGTCGCCAAATAATATCACTCGAGAAGCTTATTGCATGTCCCAACTCCAACCGCCGCCGCAAGGTGCCATGCAGCATGAAGATAGGGGGTCTCGGGAAAGCAGTCGTCGGCGAAAAATAGTGCACCTCCTAATAGAGAGGAAACTGTGTGAAGGTTATGAGCCATTCTGAGCGCTGGTTTCTCCAGTGCTTTTCTTGCGAAGGCTACCTGAAAAACACCAAGTCAACAGATTA…
>TCONS_00055813 LG08 11702697-11705706
TGAACTCCAACTAGAAGGGGCTGCTTTATTAAGGTAATTAAACTGCTACACCGGGTAATTATGTTCCTTGCAAACACAGATATACATACACACAATACCTCGACGAAGTGAGGTCAACACAAAAGCAACATTTAAAGATTAGACAAACGACCGTCGGGCGAGGAAACTGCGTCGAGCCACATCTGCTGATCTTGCTGCTTGTCCAAAGAAGAAACTTTGGTCTCATCCGCTCTCCCTCGATAGCATTCAGACATATTTGAGTTTCATTCGCTACCATGTTTTTGTTCACTTGGGAATCGCAGCAATCGGCATACACCAGTTATTCTTCCTCGGCTCCTTGCTAATTCGATCACAGTTGACGCACCTGCTAGAGCCCTCAAAAGCTTGTAGGTCGAAGTA…
>TCONS_00107049 LG18 3675387-3677508
GGCATAACCTCATATATGTAGTATATCAACAAAAGAAACTTGATAATCTCAAGAAACTAAAAGCGGTGTCTCATAGTCCTCGAGTCATTTCCATATGTTACACATCATAATGATGTATCAAACATAATGCATGTAATGTCAACGGCCCCTCTTAGCCTATACTAGTATATGTAACTTATTACATGAGAAGGAATTCATTGTGAAAAGCCAATTAGCCTATTGTTCATACAATCTAGCTTAAATTAGTACCCTCAAGAATACATTATATTATCCATGCTTTCTATTCAATCCTATGCCATTACTACACTCTACCAATATATATAAATATATGCATATGCATATGCATACAAATAGACATAGAAGAAAATTCGCTATTTTCGGCGACATGGAACCCACCTC…
>TCONS_00049680 LG07 136696-137712
CTCACCGCCGTGTCCTCGGCGATTAATTCCCTCCGGCGAGTTTCTCCCTCCCGCTCATCATCTTCTTCATGCTAGCTAGGATTTCGCCTCTTGGGTTTGGGACGCCGCACGGTCGATGTTCGCCGCGGCTCCGCCCACGGACGCCTCCTCCTCTTTCGGGACGAGTGGGGGCCGGTAAGAATCCCATCCTCCCACCCCATCCTTGTCGGTTTCGCTTATTCGATCGCGAGGTGCATCGATTTGATGTGTTCGCCGGAGGAGAAGAGAATCTCCTCATAAATTTAGCGGGCTAGGATATGTGCATCGATATGGTCATATAATAATTAGCATAATCTTTGAATCGGTGAACAAGACAGAGGAGAGGATCTACTGAATTAATTTGGACCGCACGAAGCTCCT…
>TCONS_00089474 LG14 5034601-5035159
AGCTGGAATATGAATCAAATCTTATGCTAATCTTCCGAGAATGGTAAAATTCATAAAACCACTACCATCTTCAACAATAGTGTTTAATTTGTACCATGGTTGCCTTTGAATAGGCCATCCGACGTGCATATTCAAAATGAGTTTTGTTTACGAACCATCATGACAGCAGGCCGAGTCCTTCATTTAATCTACTGGTTGCCATCATCGCCTCGGAAAAAGCTAGTGAACAGCAACAAAACCCAAGCTGCAAGAAATGACTAAGGAGAGGGGAGAGAAAATTAATTAGTCTCACAATGCGAAGCTTAGAAGACCAAAAAACCAAATATGTCAAGCAAGCTGAGAACTAAGAGGGGAGCAAAGTTTTCACAAATACAAAGAGCTGCACAGCAGGAAGCAAGC…
>TCONS_00148845 scaffold_722 43961-44451
CACGTAGTTATCTACATGTTTTCATTATCAAGAGGAACGGATGGAAATCCCAAGATATCCGAGTGGGTTGAACGGATGGAAATCCCAAGATATCCGAATATATATTGGAAGGGAAAGAGTTGGAGTTCTACATGAAGAAGATTCAGAGGAAGAAGGGCAAGGGTGGTGCCGGGGCTGCTGCTTAAGCCGAGAGCTCTTATTAGTTGTTTACTCCCTCAAGTTTCCAGTTGCCTATTTGCGCACTTGCTTCTATCGCTCTATTAGAGCTTAAAATCTCGAATGTCGTTGTTGTGAATGTTCCACTTTGCTATAGTGGTTTAGCATAGAGAGTTTTACTGTGTCAGTTTTGCTGATTA
>TCONS_00031230 LG04 15204087-15204821
GCTTCGAATTAATTAATTTCATGATACAGAAACCTTTGGCAAGGCATAATTGCCGAGGAATTTAGAGATGAAAAACACACCAATCGAAAGCGATCCATGTTGTCTACAAACGGACACATAAACACACACGCGCGCGCCTTTGGGCACGCGCATAAGAAAAAATAAATGAATTAGCAATCATTGAAGTTACTGGGCACACGCATTAATACGATGATTGCGAAAGTGATCCATTTTTAGACGCCGGTAAGTTCTGTAGCTGTTAGACCATATACAAAGCAATCCAAAAGACTCAATCCGCCTCTGCGCAAAGACTAAGAAAGAATACTCGCAAGGCATTTTTCACCGAATGTGAGTTCGCCCCAAGGACCAGACGCCGGTGTCACGAACAGGAGCCGGAGT…
>TCONS_00023180 LG03 964475-967619
GCAAGAACTAACAGCTGTGCTGTACTTAGTAAAGAAGAATACTGCCAATAGAGCAACCTTGAGATGCAGGCTAATGAGGTCGGCTTTAAACACTAAGACAGAAAGTCCTGACCTCCGCTTCAGCTGTTTGGAGATCATAACACCGCCTGGTGAAAGCTTTACGATATAGCAATTCTTTTCCTTTAATCGAGTTTACTTGCTCGACTAGAGGGTCCAATTGCCGATTCAGATCTTCCAACCTTGAGGTATTTGCTCTTATTCTCTCACAGGCCATAAACTCAAAGTCCGTGAATATTTGCAAAAATTCAGTAAATGGTATTAGCAAATATTGAAGATCTCTGCAATGTCTATCATCAGCAACTTCAGTTCTTTGGGAAAAAGAACCGTCAAAAGGTACTT…
>TCONS_00023179 LG03 962730-967619
AGCAAGTGTAATCTGATCACAATTTCCATCCTACCATTGCAACTAATTAAACTCTTAAGGACCAAAATGTCACCAACCTCATAGTTTGAGGACCAAAAGGTGCAATTTATCCTAATATTTATCTTCAAAAGAAGTGACTGGTAGGAGTATATATCACTCTTACCAGGAAGTCTATTTTGTAGTAGTTTACACCGCATAATCTATATCCAGCTAATCACATATTTTCTTTTCAAAGAAAAATACAATAAAATATTTTTCTACAAATCATGATGGGATGGGTGAGTCCTAAGAATCAAATGCAATTATTGGAGACAACACCATATCACCCATATGACCATCACATTTTAGACTTTTTCCACTCTTAGATGGCACAAGATCAAACAATTTGCGACGTGTTAC…
>TCONS_00131459 LG24 4013279-4020158
TAAAGAATTATAGTCAATAATTCAGATTTTCACCCTGTTATATGCTCAATTCATAACCGAAAAGGAAGAGGAAACAACAAAAAGGCAAGAGAAAACAGGAAACCAAAACAAAAGCATCTGAACATAAGGGCTTCAACACTTTCGGTTTCTTCCTACTCGATATTCATCAGGTTAAGTCATCTGACAAAATTTTTCTGAGGTCTAAGTTTCAAAGCCCGTGCTTTAACTTTTTTCGTGGCAATTTTCTTTTTGCATCTCCTCTCATACTTCCACATCCTGAATCTGTTCTTCTTCTTCAACCAGCTCGAATAATCCTTTCCAAGCTTGCACTCAATGAAGTCCACTACATCGTCCCATTCGGAGGGATTCTGGCGAAATTCTGGAAAACACTCCATAAGA…
>TCONS_00115060 LG20 7943644-7944158
ATTTGATTTCAGTTGTTTGTATAAGATAGGCAATATATAACAGAATAGAACCTAAATAAGCATAAATGTAACCCCTGATTAAAATGAAATACTACAGAATTACCTGAGCTGAACCTAGAACATAGATTGCTGAATAATGCCGACCATGAATGACCATGTCAGCAACCATTGCAAGGGGTATAGTGAGGGACATGCCTAAGGTGGCTACCAATGGAGTAGTCCAAACAACACAGAGAGCCCTATGACTAATATAGAAGAGCGTGCTCATCGATAATAGCAT
>TCONS_00130390 LG23 7213879-7216992
CACATATGCTTGATTAGGAAAGCTATACTGCTCTGTAAATTTTAGCTGAAGACAACATATGATGTTTATTTGGTCAAAACTTCAGGAACTACTAAATTCGTTCATTAAAACGACAAAAATAAAGTAAAATAAAAAAAATAAAAATGATGCCAAATGAATATGATGTGTTGGAGCCATCATGCACGTTGTTTAGAATCATCTATCCAATGGACTATACATCAAAATGTAATCACAAGCCAAGGAAAGCAACCTCCGCATTTTGGCAAAGCAAGCCTAGGCAAGTGGACGAATCCATCAAGTGATACCATATGGATGTGCGCTATTTTTCATGAAGCTTGGCCATGAGGCTCTTAGCATCGCCTCTTCAACACGGGAGTGCAATGTGGAAAGTTGAGCCAA…
>TCONS_00048044 LG07 12758002-12761464
TTCCAGTTTGGCAGTCAATTATCTTCACAGTGTGATCACCATGCGTTGAAGCAAGTGTCCTTCCATCAGAACTGAATGCAGCTGCAATTGTGGATCTAGGAGGTGGCAGAAGGGGACAGTATTTCGCTGTCAAATGGCGCAATGATTCTGATTCCACCCAGGAATAAAGAGCATGTTTTGCGTCTATCACTCCAAATTTAAGCCTGGTAGAATCAACTCCACCATCTGAAGTTTTTCCCCACCGCCTTTTGGAATATCGTTTTGCACGAGGAGAAATCTCCCTCAAAGCTAACAAGCGGACAACATTCCTATCACCACTGCATCTCAAGTTTGCACATTGCGAAGATTGCGGACACACGGGATGAGAACTAGATGGCAAACCGGACGCCGCGAATGATT…
>TCONS_00017911 LG03 1074115-1074998
TTAGATTGTGGCCTGTTTGTCTTAACTCTTTTTAGATGTATTGATCCTTGTTCTGCTGTGGTTCATTTGCTACAATGGATCAAGATTTGCTGCCGAGTTCTACGACAGCCATGCGAAGACAAATTTTGGTTGGCGGCACTTCGCCAATGGGGGCAGTATAACATCCTGATCAATAACAAGAACCCGCCGAGAGATAGTAGAGGTTTTAAAAGTCCATGTTCATCGTCGATCATCGCGTTTCAAACCTCTTTTCTATGTAATTACCTCTAGTTTGTAAGCTTATTTGTCAAAAGACGCCACGCCGCATGAGATATTCATGCTATGTTTGTAATCAGAATGTCAGATCTTAAAGGAAACTCTATCAAATTGTAATCTCCTGAGCATACTATTTACAAC
>TCONS_00131455 LG24 3983497-3985091
CTACGTAGATAGCGCCCTACCACCGAGACCAGAGATAGAAGTACCCTTGAATAGATGAAATGTTGGATTATCTTTTATTCTAGGGTGTACTCCTGAATTTGATAGTGGGAGTTGGATGTAGTCACGCCTAAGTTCAACCACGCCGCGCAGTAAATTATTAAAATGCCTACTAATCATTTCTCCAGAATGTTGAAAAGTTTCCGCCAAAACTCTATTGGCCACGGCATGACCTGTACCAAATAGAAATATACCAAGCTGCTCGTCAGCAGTTAAATGCCTAGTATTTTGTATAAAACCCCTTCCAACCAGTTCTTCTTGAAGCCTTGTAAACATAGTGGTGGTCATCCTAAAATGTTGATAACCTCTATCAGGGTGTCCATGCAATATGTCATGAATTAG…
>TCONS_00108029 LG18 3163572-3167080
AGAACTACAAGAAAGTTCCCAGTGGGTTCGGCTGCCGACCTCACCGACTCACCCACTAGGTCTACTCAGGCATATGTAGGCAAGAAAAGTAAAGCAGATAGTAACCAGCTATAATATGTAACTACTACAATGCCTGTACAAAGCTGAAGGAAGTAGTATATGAAAACTGTAAATATGCATGCATGCTTTTTATTAACTTTACCCAATCTTTTGGTTAACCCTCTGGTTAACAATAACTCACTGACGCTATCCCAAATATCGGGGAGACGCAACCTGCACCCGACGGGACCGTCAACTGGGGGAGACGCAACCTCCTGGTCCAGTAAAGATGACTACTCCGGAGCTCATCGTTCAAGGAGGAGCGACCTCACTTGAACCAAACAAATGTGAGTATGATCT…
>TCONS_00112795 LG19 9276033-9282011
GCAAACAGCCGTAGCAAAGGGGTATTTTTTTCTTATACAAAAACAACCGTAATTGAAAAAACGCATAAATACTTCAACATTTTTAGACCTTCTAAATAGTCAAAATAGATACTCTCTACTTATCACATTACCAAACTAAGATACAGACACGTAAACCTGCCACCAATTTGAGTAATTTAAGTAAAACTCGCTAAAGAAACATAAAATACATGCAGTTCTAACCCAGCAAATACGCAGATAAACAGCTACTCATCCGTGAAACAGTAATCAACAAAGCCAACGAAGTCGGAAACGTAAAGAGGCACAACAAGTGTGCATCTCTAACTTCAAAGGCGTGTTAGTTTATGGAGGCATCTATTCACTGTACGTGTGTTCTTTATATTCCCTGAAAGGGCTCAT…
>TCONS_00080505 LG13 5777956-5779623
TGATTAATGCTTTGAATGCATAATATAAAGGGCGCATGAATGTTAGCATTATAAGAACATCATAAAAGGAATGTATGATGACATGTTGTAGAATATGCTAAATGTAATGCATAATGAATTAAGTGCTAAAAGAATGCATGAGATGCTAAGTATGGACTATTTTGGATAATGACTATATGTATGTTGACATATCATGTGATGCTAGTGGTATATGTGCATGATGATATATTATGAATTTACATATTGTGGATTATGTTAAATAGAAAAACATACTTGATGACATATTGCCATGTTGTGGAACATAGTGGACAATCTATATATATATTAGATCGAGTGGCATTAAACCTAGCATCTTGAACCTAGCAAACACTTGTGGTGATTGATCATATATATTCTGGT…
>TCONS_00063266 LG09 1597814-1599608
AGAGAGAGAGAGAGAGAGAGAGGGGGAGGGAGAGTTGCATGGTGGGTTTTACAGGAAGAAAGAAGAAGAAGGAGAAGGAGAGTAGGGTTTGATAAGTGTTGGTGTGTGTATACATATAAAGCATGCAAAGCATGGAACTGGTTAAGTAATTAGTTAGGTTTATGAAGGAATTATGTAGAGAGGTGCACTTGTTCTTGTGATCATGATGAGTACTTTGTGGAGTACTCTTATATGTTAGAGGACTCTTAGGGGTTTGGTTTTGTATATGGTTCTCTATTTGTTATACCTTATAAGGTTTCTATTCCTTTTATCTCTATTGCATGAGGCCAGGGTTTTAGATGAAGAAGAAGAAGAAGAAGAAGAAGATAATGATGATGATGAGAGTTTTATGTTAGTGTT…
>TCONS_00103495 LG17 10511437-10513873
AGCTAGGTTCTATTAACCAGTAGAAACCACAGAAGCTAGACTGCTAAAGTAAAATGTAAAGTAGTACATCATAAGTCTCAAAATACAAATAGTGGGTGGTCTCTATAAAATGATACAAGTCTCTCAACCTCTCTAAAAGAAACAAAAGAGCTGTAGACCACCGATCAACCAATCCCTTGCTAGCTAACTCGAGGCGATTCATTTCCCGCGATCCCGAGCCTCTCCCGGAGTGGAAGACTCTGAAAGATAACAAAAATAATGGGGCGTGAGAACTATAATTTATAGTTCCCAGTGGGCAATTACTGACCTTAGCAAAATGCACCACTAGGCCCAAATCAAGAGCAGATATAGATAACGAAATAACAACTGCGAAAATATATGCATATATTGAAATGCTAT…
>TCONS_00070662 LG11 5300065-5302976
GCGAGCTTCAACAAAGCACACTTATATGGTTGGCGATTTTTAATCATCTCAGTAGCATATATTTCGGCTTCATCAGCCGAAGCATCAGTCTCTTCAGATGAATTCGGCTCCTCATGAGCCAAAGATTCTTCAAGGAAAGAAATATTTTTCTCTTTCTGTCACACCCCGCGACCGCTACCAATTTGGCTCGGCCCGGGCGCGTCGAACAGACGCCGGACGGACAGCACCTCCCCTGTCCGCCCAAGGCTAACAACGAGATTGTGTACAACAAGTTTCCAGAAAAATAACGGCGTCCCGCGGTCTGAACTCAGCGCTCGGCCACCACCTTTTATCGCGTTCCGATTGCTCGTCGTCACTCGCAATCGGCCTCCCGCGGCGCACGCCGCTCGGCTTGACCAA…
>TCONS_00149215 scaffold_758 56057-73129
GCCGGTCGTTAAAAATTGTCAATTTTGTGAGCTTTTGATCGTACGGTAAATGATATCGAAAAATTATAAAATTTAATTTCTAAAAATTTTAAATGTTCTAGATAATGTTTAACGGTATGAATCGTCGATTCAGAAGCTCTATCATTGAAAACAACTTATGAGTACGAAAGCGATCGTACTCATAAGAATATAGTAGCCGGACTCATAATAATTAAATTTAAGCACTTTAAGCAGATGGTTTGAACCCAACAAGTTATTATTACTGGGAAATCAAGTCGTAACAAACTCAATGTTGTGTACTTCATCGATTTTATACTTCCAATTTTCACTCCTAGATGTGATGAATAGTCGGCAAACATATATATATATAGTACATGATTGTGTAGATACACTGGGTGT…
>TCONS_00107334 LG18 5184709-5186337
GGTTTCTCTCCGTAACTGTTTACTTGGTTCAATTCGATTCGTATCTCAATGGATTTGCTTCTCTTCTTTGTATTTTAAATTTGTAGTAGTTAAAACGGCTTTCGTTTGAGATCTGTTGATGATGTTCCCATCTGGGAAAGGAGTAACGATTTGATAGTAATTTTGCTAGAATTCGTTGGATTGAACTCAACTTTGTTCTAAATTATGATCAAATTGTTATCGTACTCCACTTAGATTGTATACGGTGCAACCTATTCAATTTGTGGCTTTTGTTGGCCACAGAGAGAATATAGGAATTGAGTTTACAGTGTTAACATTAGCGTAGGATGAACGGATCATCTTGGTTTTTATGTCTCTGTTACTGTATGAATTATGTGGCTAATTAGCTTTTGAATCATG…
>TCONS_00054509 LG08 12967863-12971458
GAGGAGGTGGAATAGTAAGAAGGTACGCTCATGAAGTTGTACTCCATAAGAACTATCTTACTTGCACACACAAATGTAACAGTGCAGGTTTGATGCAAAGAAGCAAAAACAGTGGGTTGCTACGTATAGGGGTGGTGGGGGTCTCACAAAACTATTGCCTGGACCTCAATCTACAAATGGGAGTTCCAAACACTCAAACTAGAATACCTAAATATAACAACTAGATGCGATCTAAAACATTTAAAAGATTTGTATGTTATATATCATACTTTTTATAATCCTTTTAATATGAAACGAACAATAATTTTTAACCACCATCAAAGTTTTGCAACTACTTGATGCTTCGGTAATAAATTTTTAAAAATTATGATAGTTTGTGTGTAACTATTTAGAGGTTGC…
>TCONS_00034237 LG05 3362246-3363945
CCTGGTGTTCAACTAAACTCTTTAGAGTTTAAAGAAGCATTTACCAATTTTGGTACTTACCAAAGTACACCTCTAAAATTTTCAGACTCCTTTCATATGCATGAAGAGCATCCTCAAACTTGCATAAAGCGGTGAACATACTGCCCATATGCACCAGTATTGAATCCACTAGTGGAACATCATCATTCAGCATGCTCACAATCTCATCCAACTGGCATGCACAAGATCATAGAAATTATAAGTAAAGCAAAAGACATGAAATTATTTCAGTCCAAAACCATAAAAACTTACCGGTTAAAAAATAAAGTTTAAGTACATTCTTTTACAGGTGATGCTTCATGGGAATATCACAATCCATTTGCTCCAGGTAAGATTTTGATTTTCTTATGAGTCGAAGGA…
>TCONS_00095730 LG16 9147299-9154112
AGCACGGGTCCGCCTCCGCGGCGATCTCCCTCACCACAACCCTCCCCACGCGGCGGCCCTCGTCCTCGTCCCCGGAGGTATCCGTCGCGTCCGGATCGTTCCAGAAGATTCTGAGCGTCCTCGGCCTCGTCATTCTCGCAGTAACCTCACCGTTCTCGGTGACCGGATCCCTCCGAACAACGAAGTACATGAGCTATGAGAGGAGCCCAACCCCCACCCACCAAAATTACACCTTTTGTTAGGTTTCGCTACAGTTGTTGCTCCAACGGATTTGTCACACGTAGCCGAGGGATAATGACATAGGAACCGGTGCGTCTTCTTTTTGGATCTTTAGCACTGCTTTGTCGAGGCTTCGAATAGTGTTGCATTGTGCGGAGAATTAAAGCAACTCCGAGGTAC…
>TCONS_00084376 LG13 4429682-4431528
CTCATGATGATATACTAAAGAAAATGTAAGCACAGTTATAACATGTAAGTTTTATCAACAATAAAGAACTATGAAATTGTGTCATGCTGTCAGATATATTTATCAAGTAAAACGGGTAAGGTAATCGCAATGTACTTGAATATATCAAGTAGAGATGTAATTGTATACTACTCAATGATAATCACCTGTTGTTATCATTTAATATATATTGATTTAATTTATAAGGACCTATTCAAGGTAGTCAAGCTTGTGCCGCGCCTAATGGCCCCGTGGTAGTATACACTCTCCACGGCAATCCATTTCGGCACCCAATCCCGCACGGGCGAGCAATCTATCGTGTAGGCCAACTCCGGAGTGCCGGCTTGTGGGGAGCGACCCTCACAAGCATGTGCGAATGAG…
>TCONS_00006450 LG01 24113813-24116498
TCTCTCTTATTTAATTTCTATACAAATTTCTCACCATTGCCAAGAAAATAGCTCTTTATGAACATATATAAGATCCTAGAATCTAAGATAAGATAGTACATGATCTCATGCAGTAGTTACATTTAACTGCAACCCATTATTGAAGCCAAAGACATGGCATGCACTCTTAGACAGCGCATTGCCGCGAACTCACTTTCGCGCTCCGCTCATCGAAACCTATACGCTGAGGCGAGATCGGAAAGCAACACCGCAGCGTACTCGGCACCTTCTCTTTCTTTGGAGCACTAAATTCAAAGCCAAAAGGATTTGAATCCAATGGTTTGAGGAATTCGACACTCTCGAGTTTGTATGTGTTCTCTTCGGCAGCATTTTGCTTGTTGAGTGGCTTCTCATCTTGCT…
>TCONS_00006276 LG01 16983227-16995123
GCTGCCAAGTTGTTCAAAATGACTGGCGATAAATACTACAAAACAAACTAGGATTTTATAAGCCATTCTGCTTCTAACTATAAAGAAGGTTTGCAATGTAAATCAAAGAAACATCATCATCAATCTATAAAGTGTTGGAAAGAATTAATATCCAAAATAAAGTGCAAAAATCATATAGATTTTTACATACCTCTTTATAGCTGAATTTATGTTGCAATTATCAGGATATGATATCGTCTTGTTTTACGAACTCATTAATCCGCCAACAATTTGTCTCGCATATTATTCTTTCTCGTTGCAATCCGGCTACTAAAGTCGATAGCCGCACACCGCCCAAACCCCTAGGGTTTCTGATGGTGCCCTAGAGTGAACCCAAGAGAGAGAATTTTGTGGAGAGAT…
>TCONS_00133028 LG24 5296159-5315633
CTAGAATCCACGTCTCAAACGGTGCCAACAACAATATCACGCGACTCAATGCAATTAGAGCCAAATTGGCTTCTACCGTAATTACTGCGTCGCCGACCTTAAATTCGAGTTCTTTTCTCTGCTGATTTCTTGCTCAGCCACTCAATCCGACCATACTTCTCAGAGCTTAATTTAGGATTCTACCAAGTTATTCTCAGCTTCAACGGTTTAATCCTCCCTATTTGGCAGCACCAACACAGTCCGCCAATTCTCTCTTTCTTTTCCAAAATTCCTGCAGCAGTGAGGGGTTAATCTTTGTGACTTGTAATTCTTCTAGAATACATAGCACAATTTTTACTTCTCAAGCCAAAGAAGGAGTATTTACTTACTCAAATTCTTCTCAGTTCCAATTTCTTCTCT…
>TCONS_00031167 LG04 12639256-12640313
CGATAAATAAGTATACAAATATGTACACATATATTGAGTGTAACCAATAATTTGCCATCTAATAGTAGATGTGCGAAACATTTTAAGAGTTCAAAGTCGCAGACATTAAATCTGGAAGTTCGAGGAGCAAAATGGAACTTGGTTAAGAGTTGATAGACTGGAGGGGGTAGTTCACCCTGGAGAGAAATTTGCGATCTACAAAGTGTGTGTTACCTTTCATTACCATCTGGAGTCCAACTGAGTTTGTCCTGTTCCTGGATAAAACAAAACTAGGGGGCGCACACAAGTAATCATCTTATTACAGCAGGAGAGCTCCACAGCATGGATTGTAGTTGCTGAACTTTAAAATATAGCGAACGAGTCCTCGTAGCCATCTGTTATTGGACGTTGAAGAGCTGT…
>TCONS_00143260 scaffold_2251 10079-12472
GGGACTGATTTACATAAAGAAAATTGCTGTTGGAACCTGAAGCAAGCTAATTGAGAGTTGATCTTGGACTGCAGCAGAGGGACCAAGCGGAAGCTTCAGTTGAGAGCAAACTTGTTGAAGGCATTTGATTGAGGTAAAACTGAAATCAGATTGACCTTAATTTCAGCATAAAGATGATGTTAACTATTGTATAATCACCTTCTAAAGAGACCCAAATTGCGGGTTTAGGTATTCTTAGGGCTATTAATGCTATGAAGAAGACTAGTAAGAGAAGAAGTTGATGTTGATGCAGGTTTTGATGTTGTAAGCTAAAAAGAAGACTTTTCAAAGTAGGAGCAGCTTGATAGAACCTCAGAATTAAGGTAAGCTTGCTATCTATTTCTGAACTGAATAATAATT…
>TCONS_00114023 LG20 8711368-8711988
TCTAGATGATCAGGATAAGATTTCTGGCTATATTGTCGACAAGAACAAGAAAAAGGTTGAGAAATTCGAGTTTGAGCAGACATTATCCCCATATGAAGTATGCAACAAGCTTTGGAAGATGGAATAGTGTCGGCATACTCACCGGACCTCCATTTGCGATGTGCCCCGAGTATAGTATGCAATTAGCTTCCTGTTTTTGTGCTTTCGCAACCGAGAACAGCGCGATGTACAGTCGGCATTCAAGTTCGAAGTTGTTTTCATTCGCATGCTAATTTAGCTACCAGAGAAGAAACATCAATCGAGTTTCACCAACTAGTATCTTTGTCTCAGATGATTCAGCAAGTTCCAGTTAACCATGTTTAATGCTGTCATTTTTCTCGGATGTTTTACTCGGTGTCA…
>TCONS_00030024 LG04 9153580-9156951
GCCGCACCTTCGCTGCAGGCTAGCCGCAGGTTCAAGCCGTCACCTGCGCGTCTACAGATCCGACCCAACTCCTCCACCATATCTACGAGGTGTCATCGTCGTGGTGGAAATCGCTGAGAAATCGCTGAAGAATCGTAGGTTGCTGAATTGGGGTAGTAAAAATTACTAAATCACTCTACTCTTTAATATTTTGCCTCAGTTTTTAATTTTTTTTTCTAATATTTAAACGTTAATAAATGTAGGTCGGGTGGTGCACGAAAAGGGGCTTTTGCCACAACAACGTGAGAATTCAATTATTCGGAAAGCTTTATGAAGTAGGAGGTAATAGTGTGGTGATATTTTGAGTGCAGATAACAATCCAAGGAATTGCTAGTTAGTAAGGATTTTTCTCTTGATAAT…
>TCONS_00092001 LG15 8559422-8560637
ATTATCAGATGTAAGTTTAGAAACACTGATTAAATTTTTACTAATATGGGGAACATGAAGGACACAATTTAATTTAACTGGACGAGAATAACAAAAAGAAAGAAATAATTGTCCAATATGATGAATTGGAAGAGACTCACCATTTCCAACGGTTACTTGGTCCGGCGCATGATATTTATTTTGAAGTGAAAGGTTGTTCATAGCAGTTGTAAGAAGATTTGAAGCGCCTCGACCATTGGTGGAATGATTGTTGCGTGAAGCAATATTTGCTGAAAATTCATATAGATATTGCTGTAATATCTTCGAGAAAAAGAGGCTCAATGCGCGGTAGACCACAAAAGAGTTATACCGAGGCCCCAAACAAGAGAGAATACTAAGAATCAGATCTTGCTCATTGAC…
>TCONS_00083776 LG13 7024129-7026141
CAATGCCACAATGTCACTATATCAATGATAGGTTCCTACCTCATCATATTTGCCACTCTCTAGGCAACTCTCGCCACAATGCCACTAATGTTTAAACCATGTTTAACAGTTCATATCTCAATGCCAATCTCGTCTCTAGTGTCAATGTCACCTTTGTTTACTATTATCATAGTCCACGTCTCACATTCACACAAATATAGGTTTCCAACAAACATGTCCTCTATGGTTCATATCAATCACTATGTTCATCTACGTTAGAAACATATAATTGAAGCCCAACTAACACTCACATGTAATTTACCCTATCATGCATGAATGACTATTGACATATATGCTCAATAAAAATGTGATATAAACATAGAAGGGAATCCAACGATTCCGGAGTGTACACCCCACCTT…
>TCONS_00043349 LG06 8695730-8699652
TGGCAATCAAATTAGTTTTTCTTGTAGTTCTGATTATCTTTTCTTCTATAGTTCAAACCCAAGTAGAAGCTACCTCAGTAGCAACTGAAGTTTTTCGAGTGAAGTGCAATGGTGATGATAAGTGCTGCAAGCAAGGCTGCTGCGGTAAATGCTGCACAATGAATCCAAATGGACTATTTGGGGGGAGATCCAAATTCGTTCCTTAGGCAATTTTATCGTTGTGTGGCACTTGAGTATTTGTGCATTGATGTTGGGTTATTCTATGTAGTAGTTTGATTATGTTTGTTGTGATTTCGTTTTTAGAAAGTATGTATTGTGTGCTGCCATATAGGCACTTTATGAGTATGTATGTTGTTATAAATATGTTGAAATATATTATTGTATCACTGATAATATTAT…
>TCONS_00008587 LG01 9030528-9031101
TTAAGTTACGCTCGTGCTGGGATGTCGAGTCTATTTTTACAATAGTGGTAGACTGTTCCGGACTGTTGGGTGCCGTCGAGATTGACGGTGGACCCGGTTTGCTGTTGTGGCATCAGAGTGTGCCGAGGGTACGTGACTTGTTGGTTATTAGACCAGTTGGACCCAGTTACTTTGACTTTAGCCTGCGGGAGCCTGATTGAGCTCGACAGAGACACGCTTGCATACTTGGTTGGGTAGCGCCCACGAGTACCACTCCAGAGTCTGGTTTTGTGCGTTCGCGTTGGTGTCGTTGTGTCCTTTTTGGACTTGCTCTCCACGGACTGTTTAGTGGTGGAGGTAGCTTAGCTTGGGCAGGCGGGACGGGTGTGTTCACAGTCCCTAGTGAGATTACGCCGAACG…
>TCONS_00146221 scaffold_485 28639-30346
TGCAGCTGCGTGGCAGCAAGGCCATTTTGGTCTTTTTACATCTCCTACTCATCCTTATCCCTCCCAGCTCGACCCTGAGGTTGTATTACACTTAGAAACTCAGGAAAAAACAGGTTTTAGCTATCCTCTTTCTCTCTCTAGGGTTTGGAGCTCAAGAGAGCTTGGTGTAGTGGTTTCGGCTTTTTCGACGTGATTTCCTTGCGCTAGCTGGTTTGGTGGGATTTGGAGGAGCTCTCTTGTTGTGAACTGTTGGAGGTGAAGGTTCTCTTGCTGCCCAACTTAGTTGGAACCTGATTTGCATTAAGGTATGATGGACTAAGCAACTTTTCTCTCTCTAGTTTCATGGTAGTTGCTAGTAGTGGTTGTTGGAGCCGATTTTGGACTCTTTGCTGGCAGCAG…
>TCONS_00016215 LG02 10077861-10082455
ACAGACCGCCGAACGGGCAGGGTTTCCCCTGTACCACGGACAGAGTCTTCCCTGTACATTCAAGGCGTCGCAATCAATACATTACAAGAGGTTCCAACCAGGAACAATATTCAACATACAGATTGCATAAAGAAGTATCAAAAATATAAACAACTAAGTTATTACATGCATTCAATTCACTTAATACATTCTACATCACATATTACACTTTTCCTTTTCTTTTCTTCCAAATACAATCAAGATTATTACAATATTGTTTTACATCTTTTCTACAACCCTTAGCTAAGCCGACTCGGGGTAATCTATTTCTGGTCTCGGTGGTAGGGCGCTATCTACGGAGCTACGCCCTTTCCTCGCGCCGCCGCGCCGCTCACGTGTAAACCTGTACCCCCAAAAACA…
>TCONS_00136467 scaffold_1145 28766-32560
GTTTTGTGATATTTTATTTTTCATTTCAGAGTATTTTCTCCTTTTTACACGATTTGGTGTTCAATGTAATGTGACCTGTGTAATTTTGATTGTATTATAGATCCAGTCCATTGATTTTGCAGTTGGAGGTGCAAGTGTAGTTTCGTGCGGTTCTAACTTACTAAAGTGCAAAGGCCTCATCGCTCTCAGGGTCGGCGAGGAGGGTGCAGTCGAGAACGCAGCAGACGTAAGCACTTAATATACCGGAGTCGGGTAAGTCCGGAGGCGAAGAGCACTGCTCCACACGGCCTTCAGGAAAGTAGAACACGCGAGATCACTGCAGAGGGACCCATGCCTCCGGGCGAGCGAAGGCCTTCCACAACGGCATCGCGATGGGGGTTGGCTCCCTCGCTGCGCATG…
>TCONS_00003055 LG01 3137761-3138120
CTCGGATTCAATGGAGCTTGAAGTAGAGAAGAAATCCATGGAGGAAAGAGAGCTACCCACCTCTAACAGCGACTCCAATTCCGGCACGGCGTCGAGAACGACGGAAACACTTCCTCGCCCGGCCTCCTCGTGAAACTACGGCGATGCTCGTATGCTCGGACGACTCCGCGGCGCGACGTCGACGACGGAAAGCTCCACACGAGCTCCTCCTTGCTG
>TCONS_00015584 LG02 14920498-14923862
ACGAAAGGAAGGTTAGTTTTTCAAATAAAATTTTGAGAGGATTATTTTGCAAATTTTTAAATTTTAGAGGGTTGTTTTATAAAAAAGACCGGCGTGCCCCTATGGGCGGATAGACATACGGATGCAATTTTGAAGTTAAAAAAAAAAAGGCCTACCCAGCTTTTACAAACACACGCTAAGGGAAATACCATACCTATTATGTATCATCAAAGGCAAAATTCTCTGCCGCTGAAATGCACAAAGCAGGTTTTGTTAGAAAGCACAACCTCAAATATAATCATATATCTAAATGCATTGGGCAAGAGCTAGAAATGAAAATTAGGACAAGGAATCAAAATTACTGTGCTCCTAATAGAATCTACTCTAAATGTTTGTAACAGCACCAGTAATTCTAATTAT…
>TCONS_00057537 LG08 11006541-11008248
CCACAAAAAAGAGAGAAAAAAAAGGTATATGCTCAATAGCATTAAATAGTCTTAAATACCAAACATACAAGTACCAAACATGCTGTGAATCCCTTCTTTGGAAATAAATTACAATCTACAAAACACAACAATTTAATACCCAAAAGAGTAATAACATACGAAATCAATTCCCCCACTTTTACTTCTCTTATTATTCTCCACATACATTGATATCCCCCATCTTTCAAACAGAACTGCCACTTTTACATGATTACATCCATCTTTGTTTGAACACTTGCTATACCAGGGTATACATCTTTCCTGAATCTGTGTAATTATTTCTCCAAACGCAAATTAACCATTAAAAACCCTAATCCAAAACCCTAGATCTAGATTGGGAACGAGAGAGGAGAGAGGAGA…
>TCONS_00103166 LG17 9999691-10002556
CGTTTGCCGCGAGCGAGGGTCATGATGGTTCATAAATCACGGGAAATGGATTTCTCGTGTTTCGGCATCATTTAAAGCACGACTCCTGGAGCTCAGTGGAGGTTGCTGGAGACCAGAGAAGCAACCTTGCACCATTCTTTCTCTCTCTCTCTAGGGTTTTTCTCTCTCTACAAAGAAGTCGCCGATTTCGCTCGTTTTCGTCGTCGCGCGCGTTCTTCGCTGGTTGCGAGCGTCGCAGCGCCTTTGTGGACGTGTGAGAGAGTGTTTTGGAAGACTCTTTGCTGTCCTGAACCAGTAGGGTCACTGGTTGGAAGCTTAAGAAGGTAATCGACTTATTTTTGTCGTTATCGACGTTCTATTCGTCGATTTGAGTAGCGATTTCGGATTTTTGCTCTTGGC…
>TCONS_00008675 LG01 13667682-13680443
GGAACTCTTGAAGCTTCCTCCACCTTGAACATGTATGCAAGAGAGAGAAAGGGAGAGGAAAAGAAAGGGAAAAGAGATGAAGAAGAAAAATAAAGAGATTTCTTGGGCCGTTTGATGAGCCGATCGAGCCTCCTCGCGCGTTGGATTTTTCCTACACTTCGATTGCGAGGTAGTATTTTATTATTATAATTTTAAATAGGATTTTTTGGTGGATTCTTCAGATTGGATCTTAGGAGATGTGTTTTGGATGGATTTTCATTGAAATTGAAGTTTAGAAATCGATTTCTATGTAATTTAGGAGCCGACTTTGTGAGCGTTTCGTCGAGAGATTTTTCCGTGACTTCCGGAGTGTTGTGGCTGCCACATGGATTGGGTGGAGGCAGCGGAACATCTTTCCAC…
>TCONS_00040794 LG06 3644962-3667967
TGGGATTTAATGGTGATTTAGAGATTGTTAATCTCATTTATTGCAAGATTCATAGCTTGATGTTGCTTTTTTGCAACAATGAGGAATTAGAGCTCCAAATGAGAGCTTTAATAGTAGATCTCTAGGGCTTTGGTCTTATGCTCTAGAAATGGAATTAGTAGCCTTCCAAGATGCTAATTAGATGGATTATGCTTGGATCCAAAGGTTGGATGGTGGGTTTTTCTCTAATTGCGACATAGGGTTCCAAAATAGGGTTTTTGCAAATATAGGGTTTTGATCTCATTTGAGTGGTCAGAAACCTAATTGTTATATCTCCGAACGCGTAGGAAGCGACGGTTCGTCAATTCGTTGAGCGGGTGCGACGTTCCGGCTGAAACAAGTGCTAAAAGGTCCGTTTTG…
>TCONS_00121344 LG21 5320878-5321802
CACAACAATCGAAAAGATATAAAGTGAAATAAAATGAGATGATAACTTAGCAACGAAAAATTGCATTGTTAGAGCAACTTTTGATAAGGTGCAAAAGAACTATTTAACAATGATACTACTCAAGCCAACAAATGCTCTTTAGAGTCAGATGAACCCAAGCTACTTGCAACCTTCATATTAACCAAATAACATCATGAGCAGAACCACTACAAAATGCTTTTATAATACATCATGTTTTCGAAAAGTTCAATTCTTCTAAAGCCAAGTTACGCCATCTAAAGAGTCAAAGATAATTGATTTTACAGAGCAAATAAACATGTAGTCTAAAAATCTAAAAGATGTGGAGCCAAATTATGTAATTTAAAGAATGAAGCATGATTCAAAATACTGCACATTTAA…
>TCONS_00029335 LG04 9153576-9156950
TCAAGCCGCACCTTCGCTGCAGGTGAGCTGCAGGTTCAAGCCGCACCTTCGCTGCAGGCTAGCCGCAGGTTCAAGCCGTCCCTGCGCGTCTACAGATTCGACCCAACTCGTCCACCATATCTACGAGGTGTCATCGTCGTGGTGGAAATCGCTGAGAAATCGCTGAAGAATCGTAGGTTGCTGAATTGGGGTCGGGTGGTGCACGAAAAGGGGCTTTTGCCACAACAACGTGAGAATTCAATTATTCGGAAAGCTTTATGAAGTAGGAGGTAATAGTGTGGTGATATTTTGAGTGCAGATAACAATCCAAGGAATTGCTAGTTAGTAAGGATTTTTCTCTTGATAATTCTTCGCCACCAGAAAAAAGGAAAAAAAAAAAAAAATTTTGATAGGAGCTAT…
>TCONS_00108268 LG18 4144793-4145276
TTTTTTATATTTTTTATATTTTTTAATGGTTGTTTATTCTCTCTCTTTCCCTTCCCAACGCACGCCTCTTCATCTTCTCTCCCCTAATATTTTGGACCCCTTCTCCTCTTCTCAACGTTCGACCTTTCATCTCCCTCAATCCCTTTTTTCCTCCTCTTGATTGGAGTTGGGCATCATCTAATTAACTTCTCTCTGCGGTGAGTGTCACACGTCTTTGCCTCCTTCGACGGCGTCGTATCAGTGGCGAAGGTGGTGAACGTGATGGCGGTAGAGACCAAGGCGTGGGGACGGTGGCAGAGGCATATGCAATGGCGGTGGAGATCGAGTTGGCGGCGGCAACAGCAGTGGCGAGTCTTGCCCTCGAAGACCAACATCAATATTTTTGGGGATTATTTGGTG…
>TCONS_00016706 LG02 16584341-16586791
GGAGAAGCAGATCAAGGCTGAAATCGCTGAGTATCTCAAGGCAAATAGTTTGGGCTCTGTTGCTGATAATCCTAAACTGACCATTATTTCTTGTTTTGCCTTCTTATATAAGAATTATGATATAGTCCCTGGTCTATCATCCTATATTGCTGGTTAAAAGCTTCTCCGACGATGGTTAGGTCGTGGTGCTGGTAATGTTATGTGAAATCACTTGCCACGTTCACTTCTTATACAAAGTTTCTGTTTGTCTTATTAAATAACTTTTTTCATTAGTACATGTTGGTGGATTACTAGGTTATGTATTTGGTAAAAATAAGCATTATTAGGTTTTGTATTTAGTGAAAAGCTCTTGTAGAGTTTTGGTCGGTCGATTAAGTCCAAGTTTTGACTATTATTCTC…
>TCONS_00035455 LG05 433147-434291
CTTTACCGCTCCAGAATCTTCTAAGACGCCTCTCTCCTCTTTCTTTCTTTCTCTCCCTGCTGCTTCCTCCTCTCACCGCCACCCCTCGCCATCGCCTCCCAAAGGAAGGAGACGCTTCGCCTACCCTGCCAAGACCCTAATTCCCCGCGAATCGGGGTCGATCTCGCGCCCTAAACGATAGAGATCCCCCCGATCCGGTTTCCTACGAGTGGTGCGAGATCCAGTGGTTGTGATGTGTGATTCGGTTTGACCTAATTGTTGCATTCGATGGGCTTCATTTCTACTGGATTAGAGGAATTTCGCATCTTTTTTTACCGATTTTCTACGGTCCGCAGATCATTTTTCGGTTGTTAGATGATGAATCACCAGGTTTCTGCAGGATTTCAGCTGATACTAATT…
>TCONS_00127329 LG23 6414846-6417897
TTACTGAACTCAGCGAAATGCTCCACTAGGCTAATATAAGCATGTTATAAGGGTAAATTAATAAGCAGATATGAAAGGCGGTAAATAAACAGGTTCATCAAAGTCATGCTTCTACTAAACAACTACATTTATGAATATGAGGTTTTATTGTCATTTGATCAACTAGATGTCAATGTCAGTTTACAAGCATATTCCAATGTATGCTAATTTTCATGCATGTCCATTATGTTCATAATATTACAATGAAGGATGATACTTTTCATTACTATCCTAACCATACAATATGTCAATCAACAAAGGTGATCTACTACTTCAAGAATATCAATGCCAAGAATGACTAACATAAGTTCACATTATGCACTATCATGCATGTCTACTAATCCAACTAGGATG
>TCONS_00108955 LG18 5691782-5693052
GTCGAGAATAGAGTACGAGAGATTTGAAGTTTACGAAGACATAACATCCATTAACTTTTTTCCAAATAAAGAACATATCATATTAGTCCCACGTAAATGATGGTTTCGACAGCCATTCCATTTAATGGTTAATTTTTAAATGAAAGCATGTTTCAATGAACAAACAAAGAACAACTTGCTATACAACTAAATGGCCAACCAGCTGCAAAAGATCAAAGCTGGCCTGCCTGATGCATTCAGATCAAGGCTGATTTTTATGATTGAACATCAGATAAGGAGAAAGGGATCTGCCTCCTTA
>TCONS_00007044 LG01 8209730-8211557
AACCTAATCAAGCTAACCACCCGACTCGGCCTCGAGTCAATCATCCGCGGATAGTCCGCGCACTGGCTGCATCTCAGCCTGGCTGCCGTCACAGCCTACCGCAAATCTGACTTAACTATCTGGTGGCGAACTCATCGCATTGAACCCAACAACAACTTAAGTCATGACTTAGCCATCTGGCGGCGAACTAATCGCACCTCACCCAACAATGGTTCAAGATGTGACTTACTCATCTGGCAGCGACCACATCGCTCTTACCCAACAAGGTTCAAGTCAATCTAGACGGCATCATCTGATAAGCTAATGGGCGAGGAGAACCACACATACCAAATTCCAGCTTATTCTCATGGCATCCCGGGCGAGGAGAACCACACATACCCGTTGAATCACTGCCAGGCG…
>TCONS_00026769 LG04 2046537-2052616
GAAAGACATGAGAACATACTTAAAAATTAATTAGACAAAAAAGAATATGAGAAAGAATCAATTATATAGTAATAATAACAGAAAATACTACTAATATCCTGTTATATAAAACCTACTTCTCGAGCACTAGAAAGGAAAGCAAACAAAACTCTCATAAAAACTACTACAGAAAGTCCTACTTTATTGTTTCTTCCCACAAAGATTGCATCTGGAAATACAAGCCTCCTCAATTATTGCTTGTTTTTCTCTCTCCTTGATAATTCTGAGGTTTTAAACATGGCCCCACTCTTGCTTGAGTTTAACACTTGTAGAAGGGTATTGGCACTCAGAGGAATTAGTCCTATAATTTTTACCTCAATAAAGAAAGAATTAATCATGGCTTAAACAGCTTACAACCAG…
>TCONS_00098410 LG16 3062339-3083566
ACACTTGCAAGACCCAGCTGTCGCGGCTTCACAGCTGCGCAATAGCCTTTTCACATATCAGCTGATTAGAAGGACAAATTGACTAGATGCAGTAATTCATACTATAAAGCGGAAAGGAAAATTTAAATGTGTGCTGTGAACTAGAATATTATAACAATCTCTCAACTTACAATAATCAGATTGCAGATACTGGCAAGTGGTTGTGAAATGTCCCATCTGATATTTCTTGAGGTTCTGAAGGACTTGTTTTTGAACGCTCAAGGGAAGTTGCTTCAAAAATGCCATATCCCAAAATTATGGAGCAAATCAGAAAACCTAGTAAAGAGAAATCCATCTTATAGAATATCTCCATTAAAATGATGCATCCTCCTGAAACCATTAAGTGCCTTGGAGAAGAGA…
>TCONS_00112794 LG19 9276033-9277944
GCAAACAGCCGTAGCAAAGGGGTATTTTTTTCTTATACAAAAACAACCGTAATTGAAAAAACGCATAAATACTTCAACATTTTTAGACCTTCTAAATAGTCAAAATAGATACTCTCTACTTATCACATTACCAAACTAAGATACAGACACGTAAACCTGCCACCAATTTGAGTAATTTAAGTAAAACTCGCTAAAGAAACATAAAATACATGCAGTTCTAACCCAGCAAATACGCAGATAAACAGCTACTCATCCGTGAAACAGTAATCAACAAAGCCAACGAAGTCGGAAACGTAAAGAGGCACAACAAGTGTGCATCTCTAACTTCAAAGGCGTGTTAGTTTATGGAGGCATCTATTCACTGTACGTGTGTTCTTTATATTCCCTGAAAGGGCTCAT…
>TCONS_00066357 LG10 11284862-11287223
AAACTTTTCTATACTAGATGTACACTTTTCTATACTAGGCCTTACATGCTACTTTCATAGGGTAGAGAAAGCTTGTTCACTTTGCAGGAAATAATCAGAATATCTATGACTGTGCTACGATACATATGTAGTGCCTACTTGTATAGGGTTGGCAATGCTGTTGCAGCTATAGCATACAATGGAACAGTGGTAGAGCTCACAGGTACATCTGTAGTGGTAATGGAAACACCCATATAGCTGCCACTTAGAATAGGCAGGCTTTGCTTTTGCAGTAATAGAATATAATGGTACAGTTGTAGGGGTCACATGTACATCTCTAGTGTTAATGGGCACACCCATATAGCAGTCACTTCTATAGGGTAGGCTTTGCTTTTGCAGTTATAGAATATGATGGGATGG…
>TCONS_00057222 LG08 10375326-10377387
TGAGATACCGCTCCATTAACGACCTCATACGATCATATTCATCGGCGTTGTGGGTTATATAACGCTTCAGCAAAAGAGAAAGCAGAGGAGAAAAAACAACATCAATGAGGGGAGCCGCCAAATTGCCTGTGCAGAATATAATCAAGCAAATCTGCCCCAGGACTGGAACATGCAGGGTGATGACCGTCTCGACCCCGCAAAGACATGAAAGGAATGAGCTTCGGGAAGTAGATTGCATAAAAAATGAACACGTCGAACAACTAGTAGCCTTCGACAAGCCACGGATGCCGCCTGTTCTCGGTCCCCTGATTATTTACTCATTGCTGGAGATGTCAAGTAATAGTCGAGATGATAAGTAACTTAAACTGGATATGGACACGCAGAACTTAGTACTCGAGC…
>TCONS_00088050 LG14 7150196-7157559
GCTGTGCGTACCGGTCTTCCAAATTTTGATAGCTCAGAAACCTTAGCTCTCTGCTGACCTGGAAAACCAGCAAATATAACTAGGCCGTCAGCTGAAATCCTTGCCAAGTCCGGAAGGGTTTTGTTAAGGTACTTTGGTGATAAATAATCCAAAGCATCTGAAACTATGACAAGGTTAAAAGATCTTGGTCGGTAGGGCAAAGGGAACTTAATATCGGCTACACGCACAAAGCCCTTTCGCACAAGGCTTTTGCAGCTACTATCAGCATCCTCTGAATCATAAGGTTCCACACCCCAGGCTTCAGTGTTGTCTTCTTTCAATAGCATAGAAACCACCGAACAGGCATTGGGTCCCACATGAAGAACTTTTTGCATAGTGTCACCATAAGCTTTTTGTAAG…
>TCONS_00128610 LG23 4111018-4111507
AGTGTTGCCATTTCATTTGGTGCTCGGCATCTGGGGTGGTTCTTTCCTCGTGATTTTGTTAGTTGTTGCCTTGTCCCATGATTTACATTAATGGCTTTTGTTGGTAGATGTCTCCATTTGGGCTGAGTTTGACTACAAAGTGCCTGTTAGGCCCCCCAATTCTGATTCTGCTTTCAGCAAAAGTCACATTCAGTATAGAGCTCCGCAAATAGAAAAGTCAATGGTTATGCTGCGGCGGGGTTCTGTTGCATTGGAGACCAGAATAAGATTCTAAGGTCCAAAAGCAGAAGCTTTAATTAGGTGCT
>TCONS_00086080 LG14 2084519-2089770
TATAGCTAGAAATTTTCAACACGGTATTCCACCCAGCCAAGTGTAATCGAGATTTGCCTTCATTTCTGATGTGAATTGGGTAATCTGTTAGATGGTTGGTACCAAACTTAAGATTATCGATTATCTATGGTAACAATCTTGTCTCTAGGGCCTCTATCGAATAACATACCCATGTTTCAATCCAATAGTAAAGCCAAGCACCGTGTGACATGTGGTTGCTCACAAAGTGGAAAAATTGCATAAATCAAGTAAAATCGGGTTTTCTTTTCCAACTCCAATTGTTTCTTGGGATAATGTATATGCCGGATACATCATGCTTAGGCTAAGTACCTATCAATAGACCTTTTTTTGGTTGATGAGAAAGTTGCAAATCGATCAATCAGATCTCTCTATGTAACA…
>TCONS_00101639 LG17 8064417-8065460
GAATTGCTAATCCAATAGCGGCAAGCTATCAACCTCCAATGCGCTCAAAATCCAGCAGTAGCAATTCCAAAATGACCAAAAGTGGTAGAAGGGTTTAGCGAAGATCCCGTAATATCCAGCTGAAATTCGGTTAAAGGAAGAAGTCCACAAGCTCCTCACCTTCACACTATCCACACTCTTGAATCAATTTCAATTTCGAAATTCAGACGAAATTGGACTTGATTGGAGCCTCCAAAGGCACGGTGTTGCGGCCACGAACCGGCTACATGTACTATTACCGCACCTGTTGCTGTGTCTATTGCTGCGCTTGCTTCTGCTCCTATTTGTAGCAGCAGCCACAGCAGCAACCCCTGCTGCTGCGGGCTGCAGCTGCAGCAGCCCCTGCTGCAGCAGCCTTCG…
>TCONS_00093322 LG15 11108828-11109982
CATGCCAATTATGTACTGTTCTGCAGATAAAACGGTCTTATATTGGAGACCTATTAATAGATCTATGAGTGAGAACTCAACTCTCTCGAGATAATGGCATGGCCAGAGTGCGTGCGGCGGTGGATGTGACATCGTATATACAAAGAAGAGGAAGTTTATGAGGACGATTGCTAATATAAGACTATTTCATTTGCTGTTAACGCCGTTTCCAACCAATCATGTATTGGTAAAACGGTCTTATATTGGAGGCCTATTAACAGATCTATGAGTGGGAACTTAACTCTCTCAAGATAATGGCATGGCCAGAGTGCGTGCGGCGGTGGATGTGACATCATATATACAAAGAAGAGGAAGTTTCTAAGAATGATTGCTGACATAAGACTTTCATTTGCCGTTAAC…
>TCONS_00042043 LG06 3760970-3763572
TAATGATGTTCCACCAAATGATAGGAATTCTGCCACTACAAATGCCAGTCATAAATGATTGCTACTGCATAACAAGAAGTTCGAGCCAATGCCCTGTTATAGAGCTTTTCTGTTTTCAGATTTTTAAAGTTTTTGTTGTTGTTGCAGGATTTGGTAAAGTGCCAGGCTATGAGCACGTATTCACGGACTTTCTCCTAAGCCTAGTGCAGAGCAAGTACAAACGGCGCTTGGCAAACAGTTAAACACGACGCGTCGTACGACCCATAAAACTCCCAAAGTACCCTGAAATTCGCCTGTCCACATACTCCCAACAAGAATTCCCATGTACATAACAGGGATAGTTCCGGTGGGTGCTTTAGTCGCTGCGAGCATAACCTCCCTCGTCGCCCTTTAAATTCA…
>TCONS_00150777 scaffold_908 47329-47688
GTTAAATATTAGTTCATCTGATCGCGCGTGAGCAGAAATATTAAGACTAATTGTGGACCAGTTTTTACTAGTTCATCAGTCGACATGATCATATAGTTCATCTGAGATATGTCCATCATGCGTGCGCATGAGCAGAAATGTTAAGACTAATTCTGGACTAGTCTTTACTAGATTGATCTTTTAGTTAGACGTCGACATGATATAGTTCATTTGATATATGTCCATAATAAGCGCGCATGAGC
>TCONS_00100876 LG17 1887219-1887934
AGATATATGTATGTACACTCTGCTTTGAATCCTCAAGATAGGGTGATGAAGTGTTGCAGTGAACTGACCAAGCTTGGAGGCCAATGCTTAGTCTCTTTAACATAAGAGAGATCAGTGTAGTGCGGATCCAACAGAGTGGCAATTGCGAATTGGTTCTCGGCTAGTAATGGAGCATGCTTATCCGCATACAATGCCGCAGCGAGAGCCGCATGTATCTCTGGGTAGCCCTTCAGAGAAACGGAAACATCCTCCATCTCCGCAATGGCCTCATCTCTGTCGCCAATTTCATATAACACTAGTGCTCTCCCTACTCTAGCATATTCCGAGAGTGCCAAGTCCTTGTAATCTTTTACCACCTATACAGAGGGTAAAAAACAAAAAGATTTTTCACTACAACAT…
>TCONS_00041693 LG06 13016525-13017640
CCTATTCCTTTGCTCAACAACTAAACTCAGCATGCATGTGGAGAAACCCTAAATAGAATAGAACAGAGACTAATTAAGATGGAAAATTAGGGCAAACCTCGCGATTATCCGTGACTTTGAGCACCAGCTTCCCATCGCAATGCCGATACTTCATCACATACCGCGCCTATCCCCAAAATTGAGATCATAAACGCAACAAATTATCCAACCTCAGATCGCTCAACAACTTCGATTAAGAACACCAACAACTAGGACAATAAAAGGATCAAAGCGATCAAGGGGATCGGAGTAAGAGTAGGGATTACACATACCGAATGGGGATCCGCGCGGAATAGTTGCACGGATCGCTCTACGAACTCGTCCCAAGAGGCGATGTAAACCATTGAAGCGCAAATCGAA…
>TCONS_00104681 LG18 3635556-3650164
TTTTCTGTAAGAAACGGGGCTGATATTTTAGCAAAAAATGTACAGTGTCAGAAAATTATGAAAATCTAGGAATATATCAGGATTATTTTTATGAGGCTAGATTTAAAGTTTCATGCCATTCTGACACCTGGAAAGTGGAAAATAAGCTATCTGTAATAAAATGTTAGTCGGTAGAGTTTTCGGTGACCAAAAAGGGACGAAATTGAAAGATTAAAATTTCTTTATTCTTATTAAGTTAAACCGACCCTGACTGTCAAATTTGAGCAAAAACGGACATTCAGAAGGGCTCCGACGAAAAGTATCAGATTCTGAGTTGGACTAAAATTTGTATGCTTAATATTTATGGACCTAAAGGCAATTGTGCATTTCTTAGTGACTAAGCTGCCAGGGGACCATTCT…
>TCONS_00138196 scaffold_1359 2-30490
AATGCAAAGTTGTAGAAGATGTGAATGTAACTTCGGTTTAATCTCTTTTATTCCTTTCTAAATGAAGGTCAGACGTGCTCGGAAGTTCGAATTGATATTCCGACGGACCTACGATGCGTGAATTAAGAAACGCTTCGTTCTAGCCCTATTCGCATCGAGTCGCATGGACTAATGTTTGTACGGTTCGTGACGTTGGTTCTAGTCTTCGACATCCCTACAGGTCAGACGTGCTCGGAAGTTCGAATTGATATTCCGACGGACCTACGATGCGTGAATTAAGAAATGCTTCGTTCTAGCCCTATTCGCATCGAGTCGCATAGACTAATGTTTGTACGGTTCGTGACGTTGGTTCTAGTCTTTGACATCACTACAGGTGGGTGGTGCTATCCGAAGTCTTTG…
>TCONS_00120909 LG21 2478284-2482924
GAGCGGATTCCGATCTCGAGCTCATTTCGAGCCGAACACGAGCTGGCTTGCGAACAGCGAGCTGGATTGCCACCCCTACTCGAATTCAAGCGGCTAGCGTACATGTTGCGTGGCCCCGTAAGTAAAGCTGATCAAAATACTCATATATCTCAAACTCGATCAGGACCATATCCGAATCCTATCCAGACTGGATCTAGGCCCAGTAAAAAATATATAGTATACAGGGAAAAAAAAATTTATTAATTAAACTTTCGGATATGAATTCGAATATTTTACATACATATCCGACTTGGACCGGACACAAACATAACTTTTTAATGGGTAGAGTTCAGAATAAGACTTATAAATAAAGGGTCTCTATGTATTTTCATTTTGGTAAAATCTCTAGCTGCTCTGTTT…
>TCONS_00149524 scaffold_794 56124-60704
TTAACTGGTCTTCTTGGATGCCTGATTCTTGGTGGGTGTCACCGACAGCTCTTCAGCCGAAGGCAGGGACTGATTTTGCTCCCCAAGATGCTTTGCTGGGTCTGCAAATGATCTCATGCACGGCCACCTAAGAATAAGAATGAAGCGACCAAAGGTTACTCCAGAGAAATCATCCGAACTAAGAAATGAAGAAGCCCGAAGATCTAACCTGCTCGACTTTATGGTCTCATTCTCAATAAGTACTTCAGTATCGAACACATCCTCTGTAACACATCAAAGAAGAAAAGAGTCACTTGAAAGCAAACTCATGACCAAACAGAGAGATCACAATCGAAGAAACTGCGCCTTTATAAATGAGTTGTAGTCAGAATAGGCGGAAAACTAAGTTTAAGGCAAATT…
>TCONS_00068942 LG10 8946830-8948922
AATGTCACCAAGTTTACTATTGTTATAGTCCATGCATTCATAAAGTTCTATGTCCACATTCTATTGTTCATATATTCTCATGTCGAAAGCATTTGCATAATCAATTCTCATTTACATATTATCAATACTCTATAATGCATGATTACAATGTAAATATGCTCAATAAATTATCATAGACATAAAAGGTGATTCAAAGATTTCGGATAGCACCACTCACCTGTAGGGATGCCAACAGCTAGAATCAGCGTCTCGAACTGTGTCAATAACGAGCTCTTGCGACTCCGTGCAAATAGAGCTTAAACGGCTTCTACCGTAATTCGTGCGTCGCCGACCCAATTCGAAGCTTCACCAAGCTCTCTTTTTCAATTCCAATAGCAAGTAATCTATGCTGAAATTCTA…
>TCONS_00091839 LG15 7061975-7063243
GCGAACTGTTCTAAAAAACAGTGCATGAACTTTTAGATGTGGATGTATCCCTCTTAATAGCCTTTGCATAAACTGCATTGGCCTGTTGCATTGGAGTCACGTAATATCATGCTTTATTCCATACAGAAATTGCAAGTACAAAGTTCAATCACCACAGAATACCTTACCAGTTTGTTTCGGAAGTAAGCCAGCGCTCTCAGCTGAGACAAGTAGAACAGTTATTGGCCCACATTCGTCTCCAACTTTCTCTGTATTTTCACCGCCTGTTGAAGTTTTCAACTTAATAGCTTGGACTTCAGCTATCCTAGCATATGCCACTGTTTGGCTGTGAAGATCGGAAGGAACCGTACTTGTTGAATTCATATCCTTATCGTTAGTCACTGTCGGGCCAATCTCTCC…
>TCONS_00080980 LG13 9887244-9888127
CTGAGTTGTGGCAAATTGCGAAGTGAGTATTAGAATAGTAATTGGAACTCTTCTACAACTTTTGAAGGATTGTCAAGAGGTTTCCACAAGTTACTGGGACAAACAGAGAGCTAGAAGTGGAAAAGTGCATTGCAAATGTACTTTTCAAATGTAGTATTTGGAATCGGGTTGATTATGAAGTTTGATGAGTGGAATGGGTTATGGGAACTAACCCACATCTTTTAAAGAGTGGTAGAAAGGTTTTTGACTAGTTAAAAGAGTGATTGAATCGCCGAAAGATCGAAAGTGCATTGGAAATTCGAATTGCAGAAATTTGCATCGTGTACCGGTACAATCATTATTGTGTACCGGTACACAGCACAGCAGTAGCTGCGGGTTGAGGCTATTTTGGTCTTTTCA…
>TCONS_00103434 LG17 7876513-7877351
GACGCGCTCTCGTGCTAGTCTTGTCGCCGCTTAATTTTTGTTGGGTTAGTTTTAACCCTATAGCACTTCAAATGGCGATATCTCCGCGCTCACTCGTCGGATCGACGAACCGTCTTCGCCTACGCGTTTATAAGCATAAGAATTAGGTTTCTAACCCCTCAAAAGAGATCAAATCCTAATATTTGCAAAATCCCCAAAATCTAACCCTAGAGTTAGGATCCATGAGAAGCTATGGGTTGTAGCTTCAATGTGAGCTAAATCTATGTTCCCTAAACTCAAGAGGTTCTATTTGAACCATTAAAACCAACCAAACCTCATAAAAACCCAAGATACCATGAAAGGGGTTGAGGCTTACCTCTAGGGTTTGCTCCAAAGCAAGCCCTAGGCCAAGAATGAGGT…
>TCONS_00147843 scaffold_641 54391-56007
GATAAAAACAAATCGACGAGATTTTTAAGTTCTAATAACGAAAAGACATTAATATTCTCACATTCGTCATACAAAATACCTCCTAATATCTCCAATTTTTTAAGTACATAACAAAGAGTTTTCAAATTCAAACTAAATGATTCAATCTAAAATAAGTACATTTGATTACATGGTCCACATCCAAAATAAAGGATTGTCGAATAACACTAACACTGCGTAAAAATTGCACCACTCATCCTTACAAATGTTGTGCATTGAGGAGTTGATCCCAGCCCGGAGACGCATTCATTGACATCAGGAGAGTTCCATTCAACTGATTATCAGCAAGGTCTAGCCAAGAGAGGTTCGAAAGCTTTCCCAATGTAGCAGGTGTCTTTCCTATGAACTTGTTTGAGTTCA…
>TCONS_00041588 LG06 12342548-12344474
TTTGAGAAATAGGTAGCAAGCTACCTGCTTCATTCATTAAGTAACATGAATTTAGCGTACATAATGGAAGCATCTAGGGCCTCCAGACCGAGCCGGCGACAAAAGAAAAACAAAAGCAAAACAAAACAGGAACACTAAGTAGACATAGAGAGACAGACAAAACGTGACACAGCAAACATAGAGAGCATAGAGATTGCAGGAGGGTTCAAAGTGCTTCGTTCCAGGCTCTGATCAAAGAAGCGACACGTTCGGTAGCCCAGGAAGCGTTATGAGCCGCGTCGCTAAAGCACATGCTGTTTCGTTCCCTCCAGATGACCCACCAAATTGCCACCAAGTGGGTTAAACTTTTCGATCTTATTTCGGTCACGGGATTTTCGGAGATCTGTATCTGTTTAAAAT…
>TCONS_00130405 LG24 45552-46583
CGACAAAACCCTCGAGCGAGCCCCCCTTCCCCCTCCGATCGCCTGATTCCTCCAATCGAGAAACCGTAGGAGCTAAAACACCTAGGGCGAGCCCCCTCGGGCCCCTCCTCTCTCCTATCGCCAGATTCCTCCCATCGATAAACCGTAGAGCGTATCCAGTTAGGTTGCTCTATCATTGGTAGGCGAGATTACTTCTCACTGGAGCGAGGATTTTAATCGGAAGAGAGTAATTAGGATGAAATCGAGTCCGATGAAGTGATTGCAGTGATTTATTGATGAGAACGAGTTTGAAGAGACTGGATGATTCGACGATGGGACCAGAGAGGATACCATTGCACGGCTAGATCAGATGAATATATCTAATGTTGAAGGTCAAATCCTCTTTTCCTAACCTATTTC…
>TCONS_00007920 LG01 1514905-1517103
AGATGGTCTTTAAGCTTTCAATAGCGTTCGCCACGTACTCTTCAGCTTGTTTAAGTCTCGGAATCAACGACGTAGCATTGAGTTTGGGCTTGTATCTGGCAAGCACATCAGCCTGCAAAATAGTAGATATTGAAGTACAGGATCTTCCGAGAATTAACTAGACCGATTTGGGGTTGTGAAGAGAAACAAGACCTCATCTTTGGAGTGTACATGAGCTTTATGCGTCCCGTTTAACTGTTTAAGATCTCGGTCGTGGTTGTTCGCAAGCAGCGAGACCAACTGGCGAAGTAGGTTTCTTCTGAATAGAAATATTGCAGAGATGTGTCTACGGCTAAAGTAGGCAACTACTTCTTCATGGTTCTCGATAAGACCCTGAGATATCAATGGAGCATACACGTG…
>TCONS_00086867 LG14 9959734-9962455
ATCCCACTAACCAAAAATGTGGCACAATTATGAAAGTTAAAAAAACTTTAAAACTTCATCTTCGCCCTATTTTAATCTTGAAATATGATTACAAATATGTGGAACAACAAAAAAAAGGCGCAAAAAAAACAGGTTTTGAAACATACTGGCACCAATCTTGCACCACTGTGATGAGAGTTGCAGGTTAGATGTGAAAATACATCAGGGAACATACCATGCCCAACTATTTATTTATTTATTTACTTTTGCCGCATCGAAAGAACCGAAGAGAAAACAAAATGTAACTAAAAGGTCATGTAGTTTATTGATCCTGTAGTTTATTGATCCTAGCAGGGGCACGGCGGTCACTTTTGCCCGCTAAACCGGAGGATTCCGTAAACGTCGACCACACCCGGAGGG…
>TCONS_00067071 LG10 12085276-12097855
CAGCAAGATAAATTGAGAAAAAATTGCATTGTTTTGACATTAAAAAGCTCTTAAATAAGAGCGCAAATTTTTTGGGGCAATAATTAGGCAATGATCTCTACAGCTGATTGGTGATACCACGACGACCGAAGCCTTCTAGTGACACATTAAATATACACTCAATATGTAATAGAGGATAGCAGATACATACAAATTGCCGCAGCGAATCTGCGGAGAGTCTACTTGAAGAATAACCCCTTTCTCCTCCCTTTTCTCTTCTCCACGGCGGGCCATTCGCTGCCGTCTTTAAAACGTAGTCACCACCATCAGCAGACTGGATTGTAAACTCATTCGGTTGTCCGTATGGAATTGTAATCGTTGTTGCTTGCTGAAATTTCTCCGTGACAACAACACCACGCG…
>TCONS_00142383 scaffold_2043 10572-10947
GAGGCTCTGAACCAAGGGTTTACACCTCTCTTACTCTCTTTCTAGGAAGTGTTCTCTTTCTAAGTGGAATCAAGGGTTTTGGTCCATTTTCCTCTCCTCTTTTGATGCTGATTGCTTTGGGAGTTCAAGGAGCTATTACAAAAGGTGGAGAAGGTGTCTTGGGGTGGTTTTCGCAGCTCCCTTGCAGCAGGTAGCTGAGGGAAAGGTTGCTAAGGAGTGGGGGAGAGATTTTGGCAGCTCGGGAAGGGGGCTGTGACTGTGGAGGTTCAATCCGAAGCTAGGGGAAGGTACTACCAAAG
>TCONS_00061752 LG09 1363612-1365952
AAAAATAGCTGTAGATAATTTACAGTGAGATTGAAATCGTATATGTAATTTACGGTATGATAAAATTGTGATTAAAACCTTTGGGACTGTAGTTTCTCTTCTGATAAAGCCTTCTCTAGCCTCTCCTCAAACGGGGTGGCATGCCAGCTTACTTTCTGATCCTCTTTATACTTGTTCGTCGAGTTGGGGATGCCATTTCCGTCCCACCACTTTGGAGGAACAGGATCTGATTCTTCCTCATTCCAATGTGCAGCAACCATTCCGATAATAGGCCTGTCCACATCAGAGCTCATTCCAGATTGAGACCTGGACTTTGGAGATATCTCGTACCTCCCTCCACTATTAGCCACTGGGGGTTTCAACCATTGAGATAAACTGGGAACAGCAAGTTCTGGATCA…
>TCONS_00008535 LG01 4548162-4549521
GTGGTCAACAGGCATTAATCAAGGTTGCCGCAGCGAACCTCTCGGGAATTTTGGTCCGCTCATCTCCTTCTTTCCATTGTGCTCCTTTGCTTCCTACTCTATTTAGTACGATTCCTCTACTTACCACTGCTGGTTCTGACACATTAATGTGTGGTGCTACTTTATTTACTGTGATTTCCTCTCTTATGTTTTGCTGTTAGTACATTTGAGTTGCTATTTTCAAAGTGAGATTTTGGGTGTTGAGTGTTCGATCCTAACTCCCAATTCATGTTTTTTTTATAGAATGTGTTTCTTCTTTCCCCTCCCATTTAATTTTATGTTTTGTTCTTACTGATCTCCTTTGACAGAGA
>TCONS_00067243 LG10 7969075-7969866
TTACTCGCTGGTTTGGAGACTCAAGGAAAGCTTTTGGAACGTGGGGAGGAGGATATTTACTGACTTTTCTGGGATTTTAACACCAGAAAGAGCTGAGTTGCAGCTTTTGAAAGCTGAGTTCGAGGGCAATTTCAGCAGCTAAAGAGAAGTTATTTAGCTGTGATTGAACCATCTTAGACCAGGGATAAGCTGCTCCAAAGATGGACAAAGGTTTCCAAACTAATTTGAGTCAAATTGGTAACCTGAGAATCTAGTTTGAAAGGTGTTTCAACCAGGGCGAGAGTGCGACCGACCTTTGGATCACCATCAGTTGGCATTGGAGAGCAATTAGAAGCTTAACTTAAGTAGAGTTGGGGCTCCGTTGAGCAGAGTTTCGGGACTTCTTTTGGCTGGGTTGAG…
>TCONS_00020487 LG03 9604068-9606322
AATAAAAATGTAAACAGTGCAATGTTTCCACCAAGTAGTACCACTATATTACAAAGTAGTGCAACATTCCCTACGAATAGTAAACTGACGATCAAGTAGTGCAACGCAACTCACACCTCTCATTTCTCTTCTTTTCTGATTTCTTCTTTTCCTTCTTCCTCCCTCTCCTCCTCCCAGTCGTTCTTCTTCTTCTTCTTCTTCTTCTTCTTCTTCTTTTTTTGCTTTTGTACAATATGATACAGAATAACTTTGACATTCCGATTGCACGCTTTCATTTTCTCGTGCGCATGTAGGAGAAGAACACAAAAGGAAGAAGAACACTTAAGAAAAAAAAATACTATAAGGAGAAAAGAAGACGAGTGGCAAAGAGGAAGAAGATAAAGCATGGCAGGGAGGAGG…
>TCONS_00036061 LG05 5162641-5168921
CAGGGATTGTAAGAAGCATTTTCCCTGCAGAAGAGCACACATACACCAGAAGTAATGCGGAGAAAGATGAAAACTGCTGTGATTTCTTTTTGTCCATCAACAATCAGTTTAGGTAATGAATATTGAACTATACACAACTATAAGATGGACAAAAGTATGTCTTACAACACAAATGACTGCATAACAACGGTGCACCGAAACCAAATAAATGGCCGAAGCAATAGAAAATTTATTCGACTTCGGTTGACAATATAATGTTTTTTTCTTAAAAAAAATCAAGTATAAGAAGATTTATAAAAGCTGTTTGCCTTTCCAGTTGCTGTTGTATTGTCGCTAACTAGATGGATAGATCTCTGTTGGTAGCGGCAGTTTTAACTTTACAAATGATTTTTAAGTGGA…
>TCONS_00074720 LG12 7535227-7538860
AAAGATTCTAGTACAAGGCATGATATGTTTAATTTTTCAAACCCTTTCCCAGAGTGTTGAGCGTCGATGTATCTGGCTTGGGAGGTGGTGTTTGTTAATGAAGTTGATAATGGATCACAAGGTGAGCCTCCCAGACGATGAAATAGTCTATGGAATCGAATCAAAGAATCGATCTATAGTAACCGCCATAACGCTGCGAGATTGTAACATTAAACGCTAGATAATCGAGGCCACGGTACTACTTGGATATCTTCGAAAATCATTGCTAATGTATTTACTGGTCAGAACTTGCGCACAAAGGCAGTTCAACCTTATAAGAAAAGACCATACAAGTCTACACTCTAGGGCTTTATTAAGAGTACTCATGGAGGGAAGGTCTAACCCTTTGATGTTCCTGCT…
>TCONS_00069610 LG11 7807223-7808447
CCCACATTGGACAAATTGGTTCCATACAGCAGTGACTATTTGTTGGTGGGGATTAATTAGTCCAATCCGATGGCTATACCAAACATAGGGACTAACTGTGGACCAGATTACATTGAATCCGATCCCCAACAATCTCATGCTCTTGAATTCAATCCCCAATAATCTCGTGCTCCAAACATGCCCAGAGAATCAATTTATAGAAGTTATAATACATCACCTTCCGCCAATCTAATCTGGATTGGGAGGCAGATTAGTAGCTCTTTCCCGGGTACATTAATCAATAATGCTCTTAGCAATACCTGCTGAGCGAACTGGATGCTCTTACCTGCTGCTAGCTTGAGGTATTGTTTTAATGGTTACATTTCTTTTGTTATTTTGTTATTGGGGAATTTGGTATAC…
>TCONS_00115688 LG20 759955-762491
GCACCCCAACAGCTGAAGTAATTGATTAATCTGATTCAATGCTACACAATTAACATAAAAGTTAGTTATCCGAAAGCACTATCGAAAAGTGATTAATTCACTATTTCTTCTTACCTAGGCCGCCACTTTGGCTTGCCTCCGAACCAGTTGAAACTGAACTTTCAAATAATCTACCAACAATCATACACCATCACCCACCACCAGCAATTGTAACACAGCTTATCAGCTTACCACTCTGGTATATAACATCAAAAATACAGAGAACAAGTTCCACCTGCAGGTTAAAACAATCAAAATCATAATAACTATATACAGAGAAATAGTACACCCTTCGCTACAATTACTGATGTTCGCTAAATCGGTAAGGAGATGAAGGGCCATCGCTTTCTTCTCATTCTC…
>TCONS_00083633 LG13 10323318-10325575
TTTTCAAGTGAACCTAGAATGCACAAATTACTTATCTCAGGTGAGATGATTCTGCATGCGAACATCAGTAACTGGATAATGGAGGACAAATTATAGACTTTTAGTTACTACGATAATAGTAAGCAGTCGTGAAGATCTCATCTTCAAGATGTTCTCCTCAATAGCCTGCCACTTATCTCAGAAATGTACAAAAACAGCTTACTATTTTATAGTACAAATGTTTAGAATAGCTTATGGAAATCAATAAAAAAATTTTGATAACTTACTTTCACATAATCAGCCACTAAAAAGCAGTTTTGTTGTAGTGATTATATTTATGGCACTACTTCTCTGTAACTTCTTGTTCCAAAGCTCCTGAATCTTCATCAGTTGATCTTCTACTTTGTTCTTGCATATCCA…
>TCONS_00085807 LG14 74350-76138
AAAAAAATGAGAGTTATATTACTAAATTGCAATAGAGAAGTCTATAACAAAATAGTAAAAATGTTTGTAACTAAACTACAAGATGGTAAAATCATAATCTGTAGCAATGACAAAATGCAACGAAACAATTTTTTATGTTCTAATAGAAATCAATGCAACAGAAAATTTATTTGAACTCGAAATGTTAGAAAGCTAAGAAAATGAAGAGTGACAAACTAACGTTTTTGAAATGCAGAATATCAAATCCCGCTTGTTGCTTTAATAGACAGGAGAACCGAGAGAACATGGTATATTTCGCTGAAGACAGTTTAAACCTGAGGGTAAAATGCTGTTGTTGGAGCTGTCTATCACAAAGTTATTCGCCACCAAGTTCAATTTTAGATTCGGTTGACTAACCCA…
>TCONS_00008261 LG01 17742411-17744834
AGAAGATAGATTCGGGCAGTTGTTTTATTAACAGTGGAGCTTTTGTTCTCATTAAATTTCTTCTCCCATTCTCTCTGGGCATTTTCCTCTTGTTCATATTGACCAATAAGCTGAGCCTGTTGCTTTAGGACTCTCTCCATTTCTCTGTCCCTTCGATCCCTACTTGTGTAACCACCAGCATCAGTTTCTCTCTTCTGATCATCAACAGTACACAACTCAACTTTAGAAACATCCTCATAGAAGTCAGGCTGATCATCATTATAATCCAACGTGTCAAGCGGTTCCTTCGTCTTGTCTCGCTCATCATCTACTGCCGATCCAAAATCTTTCTGCTTTATTTTGCGGCATGACATTCCCAACTGATACTTTGGAGAAGACTCAACAGTCAATATGAAACTG…
>TCONS_00027646 LG04 10238752-10240797
TTGAGTTTTTTTTAAAGAAAAAAGGAACTGAGAAATAGTTTGAGAAATGCATTATAGTAAATTGAGTTTTTAGAAAAAGAGAAATACTTTGAAAACTCTTATATTGATTATAATATATAATATACTTTATTCACAATAAATAAGCTATATCATTTCATCAACAATATATGAAAATAATATTCCCCACCGATCTTTTTAATTACCTTTTCGTAAATTGGCTGGTTTTTTTTTTTCTTTTTTCTCTATTTTCTTTTCTGTTGACTGAAGATGGACCGTTATCGTTATGAATGCTGCCCATTGCTTGATGCGTTGTCGTTTCGCCGTTTCTTCTACCCATGAATGTTGCTCACGGTTTAAATATGGACTACGGCCCAACTTTTTCTCTTCACTGTGACTCCA…
>TCONS_00146043 scaffold_452 97813-99610
GTCTACATGCACATGCATCAACATGGAGATACATTGCTAAGACATAAAGGGCGACCTAGTCGCTTCGGTAAGCACAACCCACCTTAGATAGCTTTTCCGATTGCTCGTCGACACTTGCAATCGGCCTCCCGCGGCACTCGGCACCCGTTTGGGCCCGATCTCACAGTTGCTCCCCTCGAGCGCGCCGCTTCACCGTTTCAAGTGCTAGCGATCTTCGCCTCGCCGCTACGGTGCTCGGGACCCGATTTCACAATTTATAGACGTCGCCTCGGCCTTCCAGGCGGAAATGAAGCTCCGAGCGCCCGTTTCTTCAATATCTTCGCAACGGCCTGTCGAATTTCCGAGCCGATTGGTCCTCATCATCTTCTCCTTTTCCTTCTTCTTTTCTTCTTCTCTTTT…
>TCONS_00119077 LG21 5669368-5684929
ATGGAATTTCAGTATCACTTTGTCCAACAGACAGAATTTCAGATCATCATCAATAGGCACGAAGAGGAGAACTAGCTTCGAGTCGAACCTGCAGGGATTGCTAGAAAAAATTGCATTAGGAATGTGTTTCTGAAGTTCTTCAGTTAAATATTTAGGAAGCGCACACCTCGGTAGAACTTTCGAGGGACCTGCAATAATTGAAGTAGCAAAGCATTTGTTATATCGTGGAAATGAGAATTTATATGTTCATATCGCTCCCAGCATAGTTTGCAGCATATCGTCACGGATAAATGCCACTGACGCTTCTCAGGTAGTATAATGCGTGTTATGCAACATAAAACAAATTTTATCACCTTGTCACAGATCATTGAGCAACTTCATCAAAGATTTTAGGAGTTA…
>TCONS_00021886 LG03 6606738-6608595
CGTGCGAACCTGTAACACCCCAAAACAACGTGGGGTGAGAACCAACTCCATGGTTCCCAGTGGGTACGGCCACCCAAGGGAAAAGCTCGACCAATAGGTCTAAGGAGGCCCTGCAACATGTTAGTCCAACAGATATCCAACAGATATATATATTCAAGTATTGAAATACATGTTGTGCCTCACAATATGCAATATGAAATTCATGCAGTTTATGCAACCATGCAACCAACTAGTAGTTCAATCGATACTACTTTTATTCCTGTTATTCACAGTTCAACCAATTGACTTCTAAGTTTTCCTCTATCTTAGATTCTTGTCAATTACAATTCTGCTCATAAGGTTTAACCTGCTTTCATAAGCTATCCACTCGACCCGGTCTTGAGTCAATCATACGCGGAA…
>TCONS_00128899 LG23 7214122-7216940
AAAAAAAACAGTTTTTAGAAAGGTAAAAACATATAGATGCTGCCTGACCTTCGATTTTTTCATTTCCGTACCTGGTCTTTCATTTTCTTAAAACAAAAAAGATTAGCACTACTGCATCAAGGTCTACCAAAACTTAATGTTTTAGTCAAAAACATTTAAACAATAAACCATCAAGTAACATAATATATAGTTACATTGCATAATATTCCATCAGAATAATTAATAAACTCTTAATATTGGGTGGAGAGGTAGTGAAATAAAAAAAAAATGATAAACCTCAATTTACCCCCATGTGGTGTAGCGCCTTTCACTTTGCCCCTCATGTGGCTCAAAAAATTGCACTTAACTATCATATGGTTTAGCACTTTTTCACCTTGCCACCCTATGGTTCAAAAAGTT…
>TCONS_00029381 LG04 12195720-12208900
AGGTTCCACGACTCTGGTGTAAAGTTTGTAGTTTCACATATTTTGGTTAAAGAGATGCAGCAATTATGCCGTAAGTTAGCTGTGTTCTAAATGGTCTCAACCATGCAGGGAGGAGCTATAAGGTACTGATATAATGGACTGGTTGGACTCGGCTAGTCCTCTAACATTCCTCCATCCCGATTTTTCTCTCTAAAGGAATCACAGGAAACTAAAACCATTTTAAAATTCATAAGGCGTTAATGGTTCACTGGGTGATCTCATTATCTTTCACCTAGCATTTGTTGAACTAGACTCCGAGTTGTAGTTTCACATATTTTGGCCAAAGAGATGCAGCAATTAAGCCGGAAATTAGCTGTGTTCTAAATGGTCTCAACCATGCAGGAAGGGGTTATAAGCTGA…
>TCONS_00151478 scaffold_976 27871-29630
CCTAACCATAAACCCCCCAAATCCACAAAACTCTCAAAGCTTACCTCTAACTCAAGCTCCTCCTCAAGCTAATGGTGAAGAAGAAGATAGCTTCACCTCCAAGCAAGCCCTTCTCCACCAAACTCCACCCCTTGGAGCAAATCCTAGAGAGAGAGAGAAAGAGGTTTAGAGAGAGGAAAGGGATTTCTCTTATGTTGGCTCAAGTGAAGAGGAATGAGGGAAAATGACATCACACCCTCATATATATAGGAAACTTCACCTCTAAGTAAACCCCATATATATAGGAAACTTCACCTTCAAGTAGACCCCATATATATAGGAAACTTCACCTCCAAGTAGACCCTTCACTTGCACAATTACACCTTAGCCCCTTTGCTTTCATCAAGTTTCTTCTCCCCA…
>TCONS_00003189 LG01 4554579-4557174
CCCAGTTATTACAACAACTGATATCAATATTCTGTACACAAGTAAGATCGTCGGATTCATTGGTATTGATTAGAAGTTTCTCCACCATCTCATCCCAATCACATCTCCCACTAGATGAGGAGGAATCACTGCATGATGAGGCTCCACTAATGATATCTCGAGTGGATTCTTCTTCGGAAAGTCTCATTTGCTGTTCCGCGTTCAACCTCGTCGCTATTTCTACCGCATCGCTGCGTTCTCTCGCGAGGAATTGTGTTCTCTCCATGCTTTGATGTGGAGGAGGAGTTGTTGCTTCTTCTCTTTGCTCCATTAATTCCAAGGCCTTCTGTGCTTCGCGCTCTGTCCAAATAATCCCATGATCAAATATAGCATTACATGACAGCACAATATGCTCAAATC…
>TCONS_00028948 LG04 7535748-7537148
GCAATCAACAAAGTTTCTTAAATTCTCAATAAAATGATAAAACTAAAATCAAATATCCATACGTCGCAACAATAATATCTACTCATATGTTGTAGTAATTATAACAAATCAAACTCTCTAAATGAAAGAAATACAAAAAATTAAAAATTGTTTGATAACAAAAATCAAAAAGTGCATAAACGAATTCTGATCGGCCCCACAACTATATACTGGAACCTCTTTCACAGTTCTGTCTCACCGGATCATATCATGAAAGAGATGCAATACAGTATCTGGGTGCAATCCACACGCACTTGCGTTTCCAGGTTGGTTGATTCTCTTCTTTCCACTAATGGGTGGTTTTGTAGGCTGTCTTCAATGAAACTATACAGGTAATCTTCCGAGCGTAACGCCAAAAAGC
>TCONS_00116352 LG20 6718072-6721142
CGAACCAAGAGAGAGAGAGGAGAAGCAAGTCTTCTCTCTTTCTCTTTTTCTCTCTAGCTTTCACCTTTCTCTCCCTCTCTTGTAATCTCTCCACCAAAGAGAATTAGTTGGAGGAGAAATGGAGGTTTTGGAAGATTCAAGTGGAGAAGAAGCTTGAAGAAGCTCTCTAATGGTGGATTTAGCTTGGAAGGCTATGTAGTCAAGTGCCTCTTTTGGACCTGATGGGTCGAGCTCTTTCCTTGGATAGCTGTACCCACTGAAAACTATATTTATATAGTTCTCACCCCACGTAGTTTTGGAGGTTTCAGATTCACACGCGAGCGGCGCGGCGGCGCGAGAAAAGGGTGTAGCTCCGTTGTTAGCTCCCTACCATTGAGACCAGATAGCAGTACCCCAAGT…
>TCONS_00068806 LG10 2789023-2790367
TGAGAGACATCAAGGTGATCTAGCATCAGAAAGGCGCAACTGAGTCACTGTGAGTAGGCAAATCAAGAGGAACAACAGTGTATGTGGTTTATTGATAACGAAGTGTTCGTCATGAGCCAACCACAACCACATCATAAGGCCGGATCGGATCGAGAGCATCAAGTGATAAACCAAAATAGCCTCAATCTCTTCCTCAGTGAGCGGTGTGCGCTTTGGTAAGAGGGAGGCCTTTCGATCCGCCTGCGACGGTATTGAACCATGCAGGCGGGACATGATCTGATCGGAACCTATAGCTTGGTTTGTCAACAGATGCTGAAGATGCCTTCTTCGATTGCGATGCAGCTCCTGATTGGGAGATTGTTGTTTTATCCGAATAAGCAGCAAATCCTAAATAAAACT…
>TCONS_00099413 LG16 10650164-10653811
AGCAAATATATGTTAAATTTGAAAATGAAATCGTATCTTACATTTTGATCAGAAAGAACTAACTCTAAACTATTCACCATCTCTGGGCGATGAAATTCAGGCATAATATACAAACAAATAACTCTAACTTTGATCTTCCATTTGTCTCCAAGAGGAGTGATGTCACGTATTGAATCATACCCAAGTGTTATATCCTTGTCATCTGAATCCGATTTGCATGAAGTTGTCACCTCCTATTCCCATCTAGATCAAGTTGAGAAAACGATGTTGCAGTTACTTGCTTTAATTGGTAATAGAATGAATGATTGCATAGAGATAGTTATAGTTAATCTTGCGTGATTGGCGTAACTGATCGCATTTGACAAAACAGAACCAAAACCTCTTATGCAACCGATTTCC…
>TCONS_00110453 LG19 2495698-2497547
TTGTTAAAAAGATAAAACTAAAATCAAATATCCATACATCACAACAATAATATACACTCATATGTTGTAGTAATTATAACAAATCAAACTTTCTAACTGAAAGAAATACAAAAAATCAAAAATTGTATGATAACAAAATCAAAAAGTGCATAAACAAATTATGATCGGCTCCACGAATATATACTTGAACTTTTAGCTACAACTCCTGGAGTAAGAACTCGTTACCATCTCGCTGAGAAAGCCAAAGTATGAGACAGTTGCACCATAGTGGATAACTCCGCTTTGAATCCATTCTACAGCCAAAATAATCTGTAGCAGTAACCCTCCCTGTAACCAACAAATAACACAAGATAAATAAGCAAACAATAGTGTAAAAGGATTATCAAAAATACAGATTGT…
>TCONS_00148941 scaffold_735 35977-38419
GGTTGGTGGAGAATATGCTTGCGAACGCGTTGGAGGCGACGGATTGAGCTTTCGTGCGCCCGTTGGAGCGGTGTGTTGTCGTCGCGGCGTTCACATTGAGGTAAGCTTTTAGGATTTGGCTTAATCCTTAGCTTTAAGTATTCTAATAGCCTCTAATGAGCTTTGTTAGCATGTTGATCCATTTAATTTTGGATTATTTTGAGGTTAATTGCATATTAGGGCTCCGAATGGGGTTTTGTAAAATATGAGGGTTTGATCTAATTTGACCCTTCGTAAACCTAATTGCTAGGTAACGAAACGCGTTGGCGAAGACGGTTCGGCAATCCGACGAGCCGTTACAAAGTTATTAAAGAAATGGACGTTTAGGCTTCGGGTCCGCCGGGAGGGCCGAGGCGACAT…
>TCONS_00082999 LG13 9845817-9863902
ATAAAACTTAACATGGTCCTAAAGTAGGAAATCCGAAGTTTAAGTCTCGTCTGGGGGAGTGTTGAATATAAATAATTTAAAACACCGTTACTCTACCGGCTTAAACCTTTATTTCATATTATTGAACGGATGGATTTTCTGTTGTTAATTGTTTGGTGTAAAAGAATCGGTCCAAAGTGCCAAAATGTGCAAATTTAGAATAAGTAAACAGAGAAACATAGGCTTGGGGGAAGTTGAGGAGGTAGAGAAGTTTCATTCCCCAAAATCTAAACATGTCACGATTCGAGTGTATGTGATACTCCAGGGAGAAAGTTTTTTGGGGTAGTATTTCCCCAAAAGAACAAAATATGCTCGA
>TCONS_00130208 LG23 121121-122695
GCCGTCTACATACTTTTTTCATTTATACTATTAAATGGTTTTCCAAGTGTGTTCTGAAGCACAATAAAAGTGATTGTATCACCATAACAGAGTGCAAAGTCTTTGACGCATTCGAAGCCATCTCTAAAGTAAAACTTTCAACATGGCATCAAACCTTCCATGAGCAGTTAAAGAAAGAAGGAAGAACTTTGATGAAAGAATGCAGTGAGCCACGGGCGGAACTAGTGGGGGGCTGGGGAAGGCACGTGATCACCACAACCAGTTGTAATTGGTATGGTAAAGAATTACTCTCAACTATTAATTCCTCACCATTTTACTAAATAGAGAAAAAGATATTATAAGGTATAGAGGGTCCAACATATCACACATCCTCTCCTCTAGAATAAACCTTAATAATAG…
>TCONS_00007940 LG01 1904135-1905781
GCACATTTCCAGAGAAGGATTTTTGACATCCTATTCATTTAAAATGGTACTATTGTTATAATAATGGCTATAATACCTTGGCTTCTGCTATCCAGCTCATAATTCACTACCCCAAAATTTAAATGTTCTTCCAGTATAGGAAGACTTCGGCCAAAGAGGGATTTCAATCCCAACAACATGTTTGGTAGCCAGACGCTGTTATCCTCTGAGCTACACACTGCCTTGTCTCCACTGGATTTGTTCTTAAGAATGCCCGGACATGCTAGTTGACTTCGGAAGAATAATGCACTACCCATCCATTTTTTACTATATCTTTTGATTGATTGTTTTCCACAATATGCTCTGATTCTCTAAAGCAGAGAGAGGAACACATATAGCTAACTGGCTAGGTAAATACCT…
>TCONS_00028942 LG04 7152687-7153403
CTGAACTTTACATAACTGAATAACTGAAACATTTAGTTATTTACATGCTTTATATTACATTCATTTACATGTCTCTGTACATCAAAATGTCTCACATGAACTCAAAATGGTAAACTACTATACTCTGGTGTCAGCTAGCTAAGCTGCGGGGCTCTTGCCACGATCCTCGGCCACACCGCTCGCACTGGAACCTGTATGGTTAGTGGTGTGAGAACTACTAAAAATTCCCAGTGGGTTCGGCCGCCGACCTCGCCGACTCACCCACTAGGTCTATTCAGGCATATGTAGGCAAAAGAAGTAAACAGATAGTAACTAACTATAACATGTAACTACTACAATGCCTGTACAAAGCTGAAAGAAAGCAATATAGGAAAACTGTAAATATGCATGCATATTGTA…
>TCONS_00012770 LG02 5474343-5476436
GTAGTTACACTAATTAATACCAAAATGTCTCAAGATAGTATCCATATATCTTTAAGCGAGTATTTAGTCACTAAATCACAGTACCAACAATTTCTAGCTTTTCAACCCAAGAGAAAGAGAAATGAAAACAAAAGCTAATAATATCATATTAGATCCAGTCGTAGTGAGCTCGGCAATTAAGATGTTGAACCTAAAGGGCAATGAGGTTGTGGATGAATATTACGAGCGCTAGATGCGTCTGAAATAATTTCCTTAGAGCGCATAGGCCTTTTAAGCTTTGAGTTAGTACCAAAGTTAGCCGAACCTGAAGTATTTCTTTTCGAAAATTTTTCAATACCACCTATGTCTTGGATATTCGGTTCAACTGGCATTAAGAGATTGGTTGATTATTTGCCAAGT…
>TCONS_00095108 LG16 2729053-2729568
TTGGGGGAGGGGTTGGAGAGGTAAACTTATAATTTTACATAACACGCAGGATTACTCGCCAACAGTAATACAAGATACTCACCCCCTGCTAGGTAATATTTTTGGTGTAATCCTGCACCCTTTGTAATGCTACATTACCGACCAGATTACAGATTGGATGAATCAAACACAGTAATCCTAACAGGATTGCCTGTAATCTTGGCGGGATAACTCGAACCAAACACGCCCTAAGTTCCATCTCTCTCTCTCTCTCTCTCTCCCCCTCAAGATCACATTGAACCCGAGAAGCTCCATCCTCGGTTGCGCCGCCTCGGACCACCGCCGTCAGCTCCTATGTGTCCGGTGATCCCACTCTGGCAGCCCTGGCGTTGCTGATCTCTCCTCGAGCTCAATCTCTAT…
>TCONS_00077236 LG12 1043270-1045596
TGAACATCATATAATTTTATATATAATAGTAGCCATTGATACCTTGTGCCTCTCCCTTAATAAAGCAATTTTTTTTTAAAAAAGAAGCTCCAAAAACATTTTATTTGTCAAGTTTTGTAGCTATCTAGCAAGAAGAGGACAATAGGATAAGGGAGAATACTTCAAATATATAACAGCATAATAGAACTTACCAGAATGTGATGCAACTAATGCTGTGGCGATGTCTCGAAGTCTTTTTATGTCATTTATAGTATCCACGACAGGAGCAGCAACGGGTCCTGGATCTACATTAGTGTGGGATTTAATGCACACAAGTGCATTTTCAAATCCCCTGACAGCAATGGTGTAAAACCCATTATTAAGCGAATCCCTTCCAAATGTTAACCATTCCTCATATGA…
>TCONS_00044100 LG06 122187-122832
TCAGGGGCCGTCATCTCCATCCTTGATTAGATTACAAATGTCTGAGCACTCAACAAGGCAGTATTGGCGAGTGCGAAATCCTTGTTTGAACACTACAAGAGGCCTCCTGACGTTGAGTGGGCCTTCGCCGGGGGATCCGGCGCCACCACGAATGCAGGTGCCGACGCACTTGGCCGTGCAGGACTCCGCCTTCCGCGACTTGGGCCGCTGGATCCGAGCTCGCCTGGCGTCATCCCCTGCATGTATGTTGCACATGTGCGACGAGATCAATCCGATTCGCTTGAATTTCCTGCGAGCTTATTCATTCATTCATTCATTCATTTGTTACCG
>TCONS_00076271 LG12 7396332-7397395
ATTATATTCCATTATAATACAAAAGGGAGGCTTGAGGCCTTATTTACAATAGTTCCTAATCTAATAACAATTCCTAATCCAATAACACTAAACTGACTTAAAAAATAAATAAAAAGAAATCAAAAATCCTATTATATATTGAACTCTAATTAAATCCTAATTCCCAAAAAACAGAATATTAAAATAAATCTCTTCATGTGTAGATATATTCTCATATGGTAATAAAACTAAATTCTCCAAACATAGATTCACCTTCAGATGGTAATCTCATATTCCAAATAAGGTAAGAAGTACTAATTCAGTTCGAAACCAAAATCAGTATTTAAGGCCCATCGGATTGAGCCAATGGGTCCAACCAATTGGCTCAGTTGGTCCCACATCATTGGGCTCAAAAATTCA…
>TCONS_00009818 LG01 1997773-1999125
TAAGGGTATTAATCAAAGATCTTGCATGGTTTAATTTGTGGATCTAAGACAAAATCAGTTGCCTTTGTATGTAAGGGCCTTGATACAGAAGAATTAAAAGAGAATGACCTAGTAAATTTTTTATCATGGCACCAACACCAGTTAGGAAGAAGACTAATGTGGGAAATAAAAAGATATACTTAAAACCTTGTATTGAATATAAAAGATTGGAATGCTAAATATTACTTTCATTCGAGCTTCCTGGTTTACTAATAAGAAGCTTACTCCCAGTATTTTCTAGATTAAGTACATTTAATCAAGTATATAACGAAAACTCAAGAAAAATAAAAATAAATAATCTACGGATGATAACCAAATAACATGATCAAGTATCACTTTCTAGTATTTGTTATCTTCAAT…
>TCONS_00083438 LG13 10158951-10159707
TCCTTGAGCTGGAATTGAAGGGACTAAGCTTTGAAAAGGTTGGGAGTGATCTTGACTTCGTCCTCTACTGCATAGAATCTTGTTTGAATCAATTCGGAGTGGAAACCCCTAAGATCACTTGTGGACAAGTACCAATTCCCAATTTCGTTGTTGGTGGGTTGGTGGAGCAAGAATGAAGTGCGATTCACTACTGGTAGCTTAGAAGCAAGCAGCGGCAGCAATAGTAGAAATGGTAGCTGGATTTTGGGGGAGAATTGATGGAAATTGATTATTCCAATCAAACAATTCTAGCATCCTCATGAATCAAGTGTTGTATGGAGCCAGGGGAGAAAGTTATTGAGCTACATTGTCAATGAAGAGGGCTTCAATTGAGGTGATTTTGTTGTAATGCTGAAATTG…
>TCONS_00141678 scaffold_1913 3395-6066
AAGGCAAGCAACAATCACAAGTGATAGTAAAGCTAGCTAAACATGAAAAAAAAAATCACTATAATTTAAAACTTTCAAACTGAACTGTATAACTGAAACATTTAGTTATTTACATGTTCTTTATACATTCATTTACAAGTCTCTATACATCAAAATGTCTCACATGAACTCAAAATGGTAAACTACTATACTCTGGTGTCAGCTAGCTAAGCTGCGGGGCTCTTGCCAGCGATCCTCGGCCACACCGCTCGCCACACTGGAACTCTCGCGACTCAGTGTAAATAGAACTAGAACGACCTCTACCGTAATTAGCGCGTCGTCGACCTTGAAACAGCAACTTCAGCAATACTTCTCAATGTAGCTACCCAGATTACACCAGGGCAGCAACTCCACCTCAGC…
>TCONS_00005034 LG01 22588897-22589970
AAAAGAGGCTCAATATAAATAAATAAGCATAAAAGGAAAAAAGATTAAAAATATAGAACATAAATGAGGAAGATGTGTGGTATAAAGCTATAAACAAGTAATCTACACTCAGTGATCTTGGTTATGTTGTTGTCTGCGAAATAAGGCGAACTTCGTATAGATCATCTTCTCCTTTTCCAATTTCCGCAGCAATTCCTGGCCCGAAAAACGAAGCAAACTTCGCCTAAAAATCCACCATCACAAAGCATCACAGTAAATATGCACAGTAAATGCGGTGGCTCATCTCACTAGTAAAATGCTAATTTGAACTTTGCACCGGATGTTCGCAAACTTTCAACTATTACAATTGGCCAGTCGGATTCTAAATTCCTTTGTGATCTTACCCATCTGAATTTTTTT…
>TCONS_00008277 LG01 18863722-18866779
GGAAGGCTCTACTAGTCGACGACTCTTAGTCACTTGCAACTACAGGAATTTGGAGTCTCCAAGTCCTCTAGGTTTAGATTAAAACTCAACCCTTGTACAATGCTATAGCTTAAATCCCTGTTTCGGTTTAGGTTAAAGCACCAAGTTTAACCTTCGAAAGCTCCTAAAAATCAGCTGAGATTACTTCAACAATCTGTCGCAAACCTGCTGCGAACCCAGGTTTAGTCTAGAGCTCAATCTCCATTCCACGTAAGTTGGGGCATCCCAAATCAGCTCTCGATTGCCCCTATATTCAGCTCAAAGTGATAATTAAAGCTGCTTCTTAAAATCCTAATCCAGCTTACTCCTGGATTAAAATCGATAGTCACAGCCCAAGATACTCATTCTACGGCCTTTGTA…
>TCONS_00027587 LG04 9567462-9570141
TGAATGTTTATGGATAAATGAAATCGAGTGTGCAAAGCAGTGAGTAGGTGACTCACTATAGGGGTTTTTATTAAATTTGGTTTAAATATGTAGTTATCTAAATTGGAGATAAATTCTAATCTAATTGGAATAAGATATAATTTAGATTTAATTTGGCCTAAATGGATTATGAGTAGGAGTCTAATTCTAGTTGAAGTAGAATTAGATTATGTTTAGAAGTCCAATTAAATTAAAGTTCTAATTAGACTAATGATATTGAAGTCATACAATATACTAGTGTAGTGACCCCGCGCGATGCGGCGGGCAAATATTGTTCTTTGTCAAGACTCGAAGACATATAATGAATTTTTTAAAAAAATATAAAGAATGCCTCATAAGTTTGAAAAAAAGAAGCCGACA…
>TCONS_00012962 LG02 7887342-7889448
TTTCGTTGTCTCGCACGCAGAAACACATGTGAATTTAGTCTGAGAAAGTGCATTGAATAATGCATTAATACCATTTCCATTGTAAGAAGATGCTTCGATCTCCTCCTTCAACCATTTATTCCGTGGCTTAGGTACGGTTGCATCACCGTTCAATTCAGTTGGATGTTTCTAGCCGAATTCAACCGATTGCCATACTCGCTCGTTAATTACGATAAGAAAGGCTCTCATTCGGACTTTTCAGTAGGCATAATTAGTCCCGTCAAAAAGAGTAGGCCTATTAATATTCTTACCTTCACCCATGATGATAGAAAAATTCTAGATCCTGCTCTAATACCATATATAAAAATTGATGACCTAGAGATCTATTTAGGATCAATCAAATACCTAAAAAGGGATGAA…
>TCONS_00021689 LG03 15391538-15395293
CGATCCGTTCGTGTTAATTTCCGTTTCATCGTCTAGGGTTTTGGTCGTACTTGGGATCTTTCGATGGTCGGATCGAAGCGAATATCAACGCCGAGAAGAAGGGATTGCTGTTTCAGAACGTTGCAGTAGAAATTTTGGTTATCTGCTGAAGCAAGTTTGTGATCTGGGCCATGTTCATGCAAACAATGCATTTTGTACAAAAACAAGAATCTCCTAAATCAGTTTTTGTTTGACATAAATGTGCCTTCTTCATATTAATACATTCCAGAGGACTCAGCTTAAGACTTGCATTTGAATGCGCCTTATGGTTAATGCTATTTATTTTGTAACCTTTGAGTATTCTTTTGCTGTGGTAATTACAGCCGTGCTTTTGATACAAAGTTCATTGGTATCTCCCTT…
>TCONS_00149850 scaffold_821 43335-50115
TTATAAACTTATAATAAAACTTCATTAACAGTTTAAAGTAATTAGCATCCACAATATTCATATTTTTTCCAAAACATTCACCAAGTACATTCACCTAGTTAGTACATATGGTTTCCATCACACCATCACATATAGTCAACATTCACAACAAAAAAATAAAGTCGTGACATCAACGACTATCACCATTTTCTAAAAAAAGGTCAACTTAAAAACAAAAAAGAGAACTTGCAATTCATCGTCCTTTTGTCCCAAAAATTACCATGAACTACATTGTTTATCCTTCGGATGAAGGAGGTGGACCATTGGAATGTTGGCGTTGAAATATTTCCTTAATCATTCTTATTTCGGCTTCCTTTCATCCATACGGCTCTTAAGTGAATCATTTTCTTTTTGAGTTTC…
>TCONS_00052972 LG08 12169417-12172453
CCGGCATTTTCCGTCGCACGTGTGTCAGACGAAAGGCGGCAGTAGGGGATAGCGGGGCCGCCCTATAAATACGTCAATACCGCTCGGGCGGCTCGGTTCTTCTCCTTCTCCACTCCAATCCATGGAGAACGACGACGCCATGAGAGGTCCACCGAGCTTCGTCATAGGATCGATCGCGAACGGAGGGGTTTCTTTGATGCACATTGTCTCTCCGGCTCTCTGTCCGTTAGAGTTGCGTCCGTTGTCTCATTAACAACGATATTTCGCTCTGTTTTCGAATGATTTGATCGCCCAGAATCGCTGGCAATGGTTCGTTTTGGTCCGATCTGGCGTTTATGTAATGTGCATCGTCTCTCATCTATTGGAATTGGGTGTTTGGATCCATCTCTCATCGAACAA…
>TCONS_00068148 LG10 2422991-2423819
TGAAATTATCCATCTATTTCAAAGAATAAAAAAGTCACATGGCTCTTCGAAGCCAGGATCGTTTGTTTACGCCTAATGTGGACTGAATGGCAAAGTTGTGCACTTTGCCATTTCCAGTAACCCTATTGAAGGCCTCGGTCGACGTCAACTGAGGTCCCCCTCTATCTTCAAATGGGCGATCAAAGTCTTTATTGCAGGCTTCACCCCACCATGCGAATCCTGACTTCTAAGAGTGGTCCTCCATCTCAGAATAGATCGAAAACATCTCTCCTCTTGTCATTTATATTGTCATTACTCCAACCTTGTAGATTCCTTCGCATCTTCTATCAACCTATCAACTTCTATAGCAATTGGCAAGGGCAGTACCATGTGGGTAGCCATCGCCCATCGTAATGTACT…
>TCONS_00025553 LG04 6899886-6902094
AACATAGGTTGAGAACTGAACCTAGAGTTAAAGTAAACCTAGGTTGTGAAATTGAGGCATTAAACCTAGAGTTAGTTGGACCTAGGGTGGAAAGTGCATTGTACCTAGATAGGTCGACAGTATAGGGTTGGATATGGACCCTTGACTTGTGAAGTGGATTCCGGAATCCCGAGACTTCTGAGCTCAATAGTTCTTGGACCGCAGGTATATGTGGCATGTTCCTCTCCTACTGGAAGAACTTTGAGTATTGTGACTGAGCAAGAATAGATAGCGCTAGGGTGTATGCGGCATGTTCCTCTCCCTATCGGGGATCTTGGCTATGGGTGTATGCGGCATGTTCCTCTCCCACTGGCAGATCCCTGACCACGGTGCATGGACCTTCGGGCGGACCGTTGGGCG…
>TCONS_00108891 LG18 1311484-1312437
CTCTCGTGCTAGTCTTGTCGCCGCTTAATTTTCGTTGGGTTAGCTTTAACCCTTTAGCACTTCAAATGGCGATATCTTCGCGCTCGATCCTCGAATCGACGAACCGTCTTCGCCTACGCGTTTATAAGCATAGGAATTAGGTTTCTAACCCCTCAAAAGAGATCAAACCCTAATATTTGCAAAATCCCCAAAATCTAACCCTAGGGTTAGGATCCATGAGAAGCTATGGATTCTAGCTTCATTGTGAGCTAAATCCATAATCTCTAAGCTCATTAGGTTCCATGTGAACCATCAAAACCAACAAAAACCATCCAAACCCTAGAAATCCCAAGTTTAGGGTTGAGGCTTACCTCTAGGGTTTGCTCCAAAGCAAGCCCTAGCTTGAAAACGTGGAGGAGG…
>TCONS_00043729 LG06 11733557-11735979
ATTAAACTTTATAGATGTATATTTATCATTCACTATATTTGTAGAAATCTGTATAAAATTAACAATATATATATAGGACGGGTTTGGATTCGGGTCAGGTATAGTGAAAATCTATACCCGAATTCATATCTGTCGGATTTTTATTTTTGATATCCATATCCGAAAATAAATCGCTCCGTTCGGATTCAAGTTCGGATAAAATTTCGGATATCTGTATCCATTGACATCCCTACTCTTTGACACTATTTATGTACAAGGTTCAGCATGTGCAGAGTTCAAAATTGCCGAATTCTCATTATTAATAGCTGTTTTGGAAATTTACATTGTTGTAACTCTTAGCAAACCTAGTTGATCAGACGAAGTTGCTCAGATGCTGTATAGGGCCTCAGAGTTGCTCAT…
>TCONS_00112296 LG19 109862-111019
CGTCCTACTCGGCCCGGAAGTCCATATTAGGCCAAGGCTGGGAGGCTACAGGGTTCTGCCCGCCACTTATACTTGTAGGCTCCAATCCGGCCAAGCCTGGAAATTGGGGCCTTAGTATAGGCCCACTCCCGAGACGCAGAAATAATATTTTTCTAACTATACATTTTATATATTCCTAATATTTACATTTTAAAAAAAACGCTCAGAGAAAGACTTATTCTCACAAGGCCTGAGCCTAGGCAGTTTGTACGTGCTCGTTTAGTAGTAACTGGGCATTAAAGACTTAAATGGGCTGACATAGCCCATAGGCCTTAAAAACTAACAATCCTTGGGCTAGAGGAAACAATTTTATGGCTTTGTTGTTCTAATGAGGTTGTAATTTACAATTGTTGTTCTAAT…
>TCONS_00023337 LG03 11318865-11320343
GGATATTCAAATCAATGATTGACATCACTAAATATAATCTACTTATCCTGAATTTTCTAAAACTTAAATTTTGTATTTTTTTAATATTATTTACTTATTGTACAAATGGTCTGAAAATCAATAAATTTTAAAAGTATATACAAGAACTAGTTGTAAGTTTCTAGGAAAGTTCATAAGAAGTAGATAGTGCTTAATGGTATTGATTGTTGAAATATAAAAATACGAAATCGAGAAAGTATCTTAGAAAATGAAAAAAAGAGTAAGTTGAGAATATTTTGAGGATTTATAGTTGAGCGGTACGACACTGCTTGCATATCCTTGAGTATTCTAAAAAGTATGTGAAACAACAAGTTTTTGGAGCTCAGTGAGATTCGAACTCAGGTCCATGAAACAATCATT…
>TCONS_00031718 LG04 2443248-2445702
AGGAATAATAATGTAACAGCCATGCTTAAATTGGCGCCGTTGCGTGTCTTCTAACATCTTCCATGACAATGACTCTCAAAATATCACAAATTTTGCTTGATTCATGTATACTTAGGTACTCAGCAAAAATGACAAACCGAAGATCAAACCTTAAGCATTTACATTCTCACAAATGAATCTTTACAAAAGTTGAAAGAAGAAAAAAGAAATCTGCAATCAGAACTGCGCATGATGCACAAAGTCGGAACACGAAGTGAATGGAAATTGATGACTTGGATCGAACATTTACAATAGCATGGATAGATACAAATGGTGTCTTGCTATCGCTCTCGCACTCTTTCTCATCTTGGGCTGTTCCACGGAGGTGATGATTTGTACACAAACCCTTGGGAAGGGACG…
>TCONS_00030929 LG04 399082-400952
TAAGCCAAACAAGATATAGCTAGGAGCTTTTACATATATATATACCTCCAAAATCACTATCTTATATAACATATTCATGGAAAATCTGTAATCATAGAGTCCCATTCTTATGATGATGGGAAGTTATCCAATTCATGGGAAGAAGTTAGAACAAGTTTTTCAAAAGCTGAGGAGTAAAGCACAATATATATTATGCATATATCTCAGGTTTTTGGAGGACATATTCATTTGCAGTGATAATGTAAATAGATAATTTTGCAAGGGCAAATAAATATTGGGAAGGATCAGTTTACATACCCCATAGAAGGCGCTAGGCCGTGGACATGTGAGTGCTGAACCTAGATGAGCTGAAAGATCATCTATCCGAATGTGTTCATCTTCCATGTGCTTCCTCGGTCC…
>TCONS_00011719 LG02 13880827-13884043
GAGGTAGATAGAGAGAGAGAGGGCTAGGGCTTTGAAAACCTGCGCTCCATGTCTCCATTTGATGTCTCCTCTCGCGTCTCCTCTCTTCTCCTCCTTGGTAACCCTAATTTACAATGCGACGCGATCCTTGAGACGACCTTCGATTTCAAGGCGCTACTCCACGTCCCATTCGAATCCAACCTGGAGAGATTCGCACAAATTTCTCCTCGAATCTCGCCTCTTCGATCTTCAGAAACGATCTTTTTCCGATGGCAGGAAGCAACTTGAACGCAGCTCTACTCATGTTTTTATGGGTTTTTATGCAATATCATGGTTGGGCCTAATTGTTTCCAATCGCATTGTTGAAGGTCTGATTCACTGTATCACTAATGCTATTCAGTAATTGGGCTTATACAGTTT…
>TCONS_00141527 scaffold_1889 3736-5440
TAAAGCTTACATCTTCCAAAATATAAACATTAGCTTACATTCATCCCAAAATAGCTCACAACCTATACATCATCTACTCTCAATGTATATAAGGTGACTCTAATGCAGAAATAGGAAAGTAGACTAATGCAACTAGGGCGCTAAGCCCTTACCGCGATCCTCGCCGTGTGAACTCGCGCTCGGCCCTGTAGTAAAATGGGGGTGAGAACTAACTTCCTTAGTTCCCAGTGGGTTCGGCCGCCGACTCCACCGATCTCCCCACTAGGTCCAAGTTGGGCACAAGTAGATAATCGATAGATAGATAGATAAGGAAAGCGGCAAATGACAGAAGTAAAGGTACTCTACTATGCCCAATCATAAATATATGAATGCATGTACAATGAAATAGGTAAGCAACTA…
>TCONS_00062118 LG09 3325307-3327442
CCCCATTTCCCTCTTCTCCTTATCCTCTAATTCCCTCTCTCTCTCTAAGCTAAGAAGAGTTGAAGGGAATTGGTGCTGGCAGCTTTGGAGGCTTGAGGGCTGAAGTGCAAATCTGATCCCAGCAGTAAACTTCTGCTGATTGGAAATACTACAAGACCTGGAAAGCATCTAATCAAGCTTGACGAAATTGGATTCTTTTACTGTTTTGAGCTGAGAACAACCTGTCAAAGCTTAAATTAAGGAGTGACAGGAGTTGAAGCTTGACTGATTTGAGTTGTCGAATTGAGAAGTTGTTGTTGTTGAAGCTGAGGGCAATCTGGTAGGAGCTTAAACTAAGGAATTAAGTGGAATTGCTGAAACATCTTGGAGCAACAACTAATCAAGCTGACAGCTTGATGA…
>TCONS_00061791 LG09 2471192-2473820
TCAGATATTTTAGCAACTGAATTGATGGAAATTTTTGTAATGTCGATGTGAAACACTATTGAGTGCTAGGTGTAACTTACATTATATGCTTATGCTACATTTTGTAAACACCGATGTATCGCTAGAGACGGCTCGATATCTCGAAGCCTCAGTAGAAAAGAGCTCATTGCTGATCGATGCTCGCTTCTTTCGCGGCGAAGAAATTGTTGGATATGGGTTTTGGGCTCATTGTATAACACACACGCTGGTCGAGTTGACGCCATTGTAGCCCTCTAGTTCTTCTGAATCACTGGGTTCGAATTCTTGAATCTCGACAAGTTCTTTCCCCAAATGATCCATCCACTTCACATTCCCCTTTCCTACTTCATTTGAATCAGAACTAGATGGCTTCTTTACACT…
>TCONS_00028505 LG04 8786588-8798496
ATTTTGGATTTGGAGGTTGATAGATCTTCGGAGTAAGATGGATTTGAACCAGAGGATGTTATTCCATCATAGTACATTGCTTTTGGGATCTTTTCTCACCTGAATTGGAGATTGGAAGAGCCTTGGAGAAGTATTGTTGCTGGTTGTGGGTGATTTCGGCTGAAGCTCCCAGCAACTTCGTGACCTTCTCGCTGCCGTGGACTGAGCGCTAGAGAGCCATTATTTTTGCAGAGCCAACCATGAGTGGAGCAACACCGGACCACAGCATGGGCGCCGCGCCATAGATAGCAAGGTTACCCTGTGTAGTTTACCCTTGTGTACGATAAGAAAAGTTTTTAGAAGCTATCGTGGAAGGATAAAATAATGTAATAGAGAGCAAATTATGTGTTTGATAGTTAA…
>TCONS_00146490 scaffold_520 82923-84098
CTATTACAATGCCAGTACAAAGCTGGAAAGAAACAATATATATATCTCATGAAATTTATGCATGCATACTGTAATATACCAATACCCAATCAATCTAGCTAACCATTTGGTTAACTGCAACTCACCAACTCAATCCCTGGCGGGCCCTAAGCTGCCTCCCGACGGGACCGTCTGCTGGACAGATACTTTAGTCCAAGGGCAAATACTTTAGCCCATCAAGTGACCACTCCGGAGCGCACTGCCTGTAGGGATGCTAACAACTAGAATCCACGTCTCGAACTGTGCAAACAACAATATCACGCGACTCAATGCAAATAGAGCCGACTTGGCTTCTACCGTAATTAGTGCGTCGCCGACCTGTCGGAATGTCAATTTAGACTTTCGAGCAAGTTTAACTTT…
>TCONS_00021674 LG03 15031141-15036711
TTGCCACTAATAGTCTGGTTATTTAAATCTGATACAATTATACTATGATTTTTCTGCATTGAAGGATCCCACTAGGTACATATTCCTTGAAGGTACTGAAAGAAGACCAGAAAGGGCATCATCTACCAGGTATTATGCTTCAACACAATTTGATTGCACTGATACATAAACAATTTCTCCTGATTCCAATGATTTGGATTTTCCTTTGAACATGGATTTTGACCACAGTGATCTTAAGTCTAGGGTTCTTCTTATGACTATGATAAGCTAATCAGGTCTCTAAAGTAATGTCAACCGCCAGCTGCAGTGATGATCCTTTTCTCCCAATGCGAAACAAAATGAACAAAACTATGCGAAACAACCATAATCTCGTTCATCTTACATAGAATCGGTATCTCT…
>TCONS_00068726 LG10 12806476-12812326
CGTGGATTTGATCGCACTGCTCCAAAGCTTCCTTAGGATGAATATTGTCTGACATCTACTATTTTGGTGGGAATCCTGAAGCAATTGACTTCTGCTCATATTACTCTTTTCATCACATTTTGTCTGCGGCTACATATACATTACCAGAGGGCATTCGTTTAAACTGAAAATAATATATACGCTATACGATTAATAATTCATTGTGAATAAAGAAGTGATGAAAGTTTTGTTTGTTCCTATTATTCCCTCATACAATATGAGAGAATTTTTGATTTCTTGATTGGGATTAGCATTGTTGATTGAACTTTATTAATGTTGAAACATTTTAATATTTTTGTTCATTATTGCAAAGTTTTCGTATTGGCGTGTTTATTTGATATTTCATAGTTTATCGGTGCT…
>TCONS_00044671 LG06 2193252-2193866
ACCATATCCGCTCCGAATAGCAATTCAAATCCCCAGCACCTACCCTAGAACGAAATCGACTAGAAAAGGTCAAGAAAATCTAGGTCACAGTAAGAATTCGGATGGAAATAAAAATTCAATAAAAAATCTAATGAAAATACCTTTTGGTGCCAAAATTTCAAATGAACATGGAATTGATCTCAACTAACCTCTAAACAAGCTATAACCAGCTTCAAGACCACGGGGAAAAGAGGAACTCAAATCAATTCACCGAAATTTAGATGATGGAATCCAATTCTAAGCTCTCGTCCGACATCGATCTAATTTTCGAGCAAGCCCCAATCCCGCAGTAGAAAACTCTCAACGAACTCCAAATCCTAGCCCACGGTTGCTAGTGTATCAATTCCAGCCCGCAGGGAG…
>TCONS_00089407 LG14 2080642-2084333
AAAAGATAACAATCCCCAAATCTAAATACAAACATAGATTAAGAGAAAACATGTGTATAGGTCTCCTTACTTGAACATCTAAACAAAAGAAATCAAGTTTCATCAACATTAAGTCTATACATGAAAAATAAAAATAAAAATAAAATATTACAAAGAACCAAATTCGTACTCCTCACCACTATCACCGCCGGCTCTGCCGAGCACCATCTTGTCTTGACTACAAAATATTAACAAAACCGTACAGAGAGAACTTGCCGTCCTGCATGGGATCGAGCTCAATTGTTTATCTTTGTTGTGACATGTTCACCATCACTCTGTTTGTACAATGAAGTGCATGAAGATGCCTTGTTTACAATACAGGCCGTATCACGGAGAAAAGACCCAAACATCAATGCACGC…
>TCONS_00143967 scaffold_2459 4283-6766
GCAGGTTAAGAACGAAGGGTCTAAAAATCCCAAGGAAAATCATCGGAGCACCCTTGAAAGCCTACGAGGTGGGTGGTGCTTCTCAAACTTATTGAACTTCCCTCTATGCCTAATGTGTCATTCGATTGAGCATATGTACCTATATTGTTGCATGCATTTTAGGGTAAAGTAATGATAAATTGTGATGATTGCATGATTGTGAGTACAACTTGCATAATATGATGAATGAGAACTATGTGATGTCGAAAACCCTATGTGTATGCATGGGAGAAAGTGAGCACCCAAAGTGCGAAAGAACCGAGTGGCACAAGGACATAGATCGAGTGGCATTTAAAAACGTAGAGTAAAGTGACACTAGAGTTAGTGTGAGCCAAAGAACCAAAGTGATGTAAAGAATGA…
>TCONS_00044818 LG06 12063927-12065508
CAATAATACGTAAGATATCGACAAGCGTTTCCGAGTTCCCTCACCAAAAACAGTTAAGACGACAGTCGGTCTTTGAGAGTGTAAACAATACACGACAGAGGTGCCACAGCGGCGTTTGTATTTGTTAAGATGAAAGAAGCAAACTCTAAGCAGCATTCTCAATTGCCTGGATACACTCCAAAACACTAGCCTTCTTCGACATTGCCGACATGAGGGCTTCGTGGGTGGCTGCATTGTTCTTCAAAAGTGAACAGGCAAACAATACTGCCCATCTGGTAAGGCTCTGCTGCTGCTCTTTGCTTAGCTGCGGCTTGCTCCTGTTTATAAATCTCTGAAGGGTGAAAAGATCTGCTGATTGGCCAACGACTTTATCATATTTCAGACCTTCTGCAGCCAATC…
>TCONS_00072310 LG11 6620840-6648219
CACGACCTTTCATAATAAATTAATAAACAAACTTATAATCTAGCAAATTTATCATGCCGTATAGTTATCATAGTAACAAGTCAAAACTTATTTATACTAACCACCTATTAACAAGTTATCTTTCACACTTATAATTACAAAGCTTTGATCTCCGAAAATGTATTTACTATATACAGATCGATTGAGGCATTCCACCTACAAGCAGTCAACATAAATATACACCAAAAGAGAAATTTTAAAAAATCAGCTGATTATACAAAATAGCTTTAAACGGTGAAAAAGCCTTTTCTTCAGAAACGAATAAATAAAAGTTCTACCTCTTTTTATTCGTTATTCATAAATAAATCTTAGGTTGAGTGTAGGCCCTCAAATTTTGAAGTTATGACCAGCACATTTTAA…
>TCONS_00082628 LG13 267966-272547
AACATCAGTGACATAAACTTGTATAGGTGCCATATAGTCATGATTCTAATATATGGTGGTGGAATAATAATGATATTACTTTCGAATAACTAATCATATTATGTGGGCCAGTAATGGTCTAAATTTGGTCCCAGATAACATCATTTATAACAACTCTTTAAAGACGCAGTTAAAGGCAAATAACTTTTCCAATATTCACATGGTATGTACAGCAGGAATTGAAGCGAGTAGTCCGTGTTAGAAAACCACAGTTGTTGGCCTAAAAAGAGTCGAGCAAAGGATGGGAACATTTCGCGGTACAATCAGATCCTCTCATTTTGTCACATTCATAGGAATAATAGCTAATAACACCTGCAAACAGAGCCTTTGGCCGACCGTTCGCATCGAAAAGTCAGTGCG…
>TCONS_00146640 scaffold_545 23200-26329
TCGGCTAACTAAGCTGCAGGGCCCTTGCCACGATCCTCGGCAACAGCACTCATACTGGAACCTGTAGTGGTGTCAACAACTAAGATCTCACGTCTCGGAATGTGTCGACAACTAACTCTCGCGACTCAGTATAAATAGAACTAGAACGGCCTCTACCGTAATTAGCGCGTCGTCGACCTGAATTAGAAGCTTTTCTAAGTTGCTCTCAGCTTTCTAAAGCTTCTTTTCAGCTCGGAACACCAACAGAAGCTCCACCAAAGCTGTAATTTCAGCACTTCTCACTTTGCAGGAATTTCCTTTATATCAGGAATTTCATCACTTTCTTTTCTAATTCCTTGATTAATTACTTCATTCCAATTGGTCTCAAACCAGGGCAGCCCCAATATGCCAACTCCACTC…
>TCONS_00031088 LG04 7129692-7144354
TCGCTAGGAGATCAGAAGCTACAGAATTAGTACAACACCATGCCTTCTTTATCTCGAAAATGAGGACTATGCATCGAAAAAGCTGGCTTAGATCAGCATTAGATATTAAGGCTTGCAAAGAGGAGCTCCAACTCCTCATCTTGGGCGACGGTCCTTTGGATCGACATCAGTTGTAGAAGCTTGTTTAGCACCCTCATGCGGTGTACCGCATAGCTACTGTTGGATGGTAGCTGGTTGACTCTTGCTATTTCGTCATGAACAGCAGCTCTCTTGTCCTCATTTTGAGTTTTAGCCCATCTGCTCAAATTTTTAGGCTTTCTAAGTTCACCTTTGGTCAGATTGAGGTTATTATGACCCTCATCTTGATCCATCTGATCCATATTTGGCAGGACAGGCGTG…
>TCONS_00131533 LG24 4557533-4564434
AATTTAAATATAAAATATAAAATTTAGAATTTAAAATTTTAAAATTCTCTCTCTCCCTCACTAACCTTTTATACGCATCAAATACCTTGATGTAGTTCAGAGTAAAATTCTGAATTATAAACCTTTATATGCACCGAATATCATGTTTTTTTTTTCCTGAAGTCCAGTTTTCGATTGAATATAAAGAGAACCCCGACGTGCTGAGGGTAAGGGGCCATGCAGCCGCTGCGCAGGGAAGGTCGCTGCCAAACCACACCATCACTATAGTTTTGTACTTGCTGGAAAGGAAAGGATTCTATAGAAACAAAGAAGTGAATAGCACAGGAGAAGACAAAGTAAAAGTTTAATAGAGAGAAAACACATAGAGTTCCTCGTGGATGGCTTCTAAAGAGGCTCAGA…
>TCONS_00146951 scaffold_566 22977-25267
CAAAACATGCATGCTTTTCATATTATTTATAACTAAACAACATAATTTCATATTATAGAGATGATACTTTCATATCTTATGGCACTTATTCTATTTAAAACTTCATTTTCTGCATCATAAACGTAGAGCTGCGCAAATCTCGGACGCGAGCCTTGAGTTGGAAGCAAACTTCCAATTATATGACAATTTTGGCCATGTAGTTTAAATACGTATGGCCCCCCTCCCTGATTTATTGTAGAGTCAATTTTTCCTCCCATTGACGTAAATGAGAACATCATATTGTAAGATCTGATCTTTTTTAAAAAGTGATTGCTTCTGGAGTCTCTGTTATGCAATAAATTATTGAGTGTAGAAGGTGGATCTTTGAGCAATGGCAGTTCAACTTTTCCTTGCACGCAA…
>TCONS_00035605 LG05 3832790-3947620
AGAACATGCATCCTGATACACCTCTTTGGATCAATGTTTCAAAGAGGTCACTTTTGCGATGCTAAATAAAGCAGAGTTGAGTTACTGTTTCTCCTTGCAGAAAGATGGCGACAAGGAGGCCACAGTAAATAGCTCCACATGGGGTCTATGGGCGATCAAGAAGGCTCATGGCCTAGGCCCGCGGCTCCCATTGCACCTGGGGAGTGCGCTGGCCTACCATCTCCCCAAGTGGGAGAGTGGACGTCATAATTTGTGGTAGAGGGGGTACG
>TCONS_00031149 LG04 11856753-11862330
ATGTATTTTAAAGGAAAATCATTAAATTTTGCTATTATTTAGTGTCAACATCAGTAAGTCTTCTGGCCCCTGCTGTTCTCATCTCAAAGATAAGAATTATTAGCTGTGACTATTGTAGAAATAATTATGGATTTGTCAACAAGAAAATCTCAACTGATACAGTGCAAGTGAAGCTTAAAGTAAAATCATCTACCAGGAAGTGCCTTTAAAGCTCGCTGAAATACTTTAACAGCAGAATCCACAGAACCAGTCTTTGCATGCCAGGTAGCATAGTCATACCATATATCAGGGTAATGATAGAGATACATCAGGCACTGCTCATAGGTAAAGGTGACCCTCCTATTAGCAGATGTTGCATCGATCCTTTGTGGGTTCCCTTTTTCAAAGGCTATAAGTCTT…
>TCONS_00146217 scaffold_485 28639-30130
TGCAGCTGCGTGGCAGCAAGGCCATTTTGGTCTTTTTACATCTCCTACTCATCCTTATCCCTCCCAGCTCGACCCTGAGGTTGTATTACACTTAGAAACTCAGGAAAAAACAGGTTTTAGCTATCCTCTTTCTCTCTCTAGGGTTTGGAGCTCAAGAGAGCTTGGTGTAGTGGTTTCGGCTTTTTCGACGTGATTTCCTTGCGCTAGCTGGTTTGGTGGGATTTGGAGGAGCTCTCTTGTTGTGAACTGTTGGAGGTGAAGGTTCTCTTGCTGCCCAACTTAGTTGGAACCTGATTTGCATTAAGGTTGTGGCAAATATTTTATCATCTTGAGAAGGATTAGGGTGCTGTGGAGTCTTCACTTTAGCTCAGGGAGGAGCTGATTTGTGACTTAATCAGT…
>TCONS_00056377 LG08 6557298-6558815
TACATTCTTTACCTTTACATCATTTTCAAAAATGAATACATTTGATCCTCAAAATACATAGCTCTCCAACCTCACCTACATGAATCTCTCTCAATACATAGGTGTACTAATGCAAAAGGGAAAGCTACTACACTACCACGGCCTCACTGATCGGGCGCGATGCCCTTGCCGCGGTCCTCTCTCTGCAGCCCTGAACCTACCACTGGAAATAGAGTGGGGTGAGAACTATCTTCCATAGTTCCCAGTGGGCTCGGCCACCGAGTTGTTAGGATTTCATATAGGCCCTTATGGCCCTGGCCCATAAATGGACCTTTATGAGCCTCTAAAATGTCCTTAAGGCCATGACCAATGCCCCACGCCCATAACTCATCTTTCAATCCCAAAGTGGGGAGGGAGCTC…
>TCONS_00055780 LG08 10827071-10830583
CAGGCTCCGAAGTGTATGTCTGATCGATCACCACGTCCACCGTGCAAAGGATGGCATGAAAGTTGTCCATATCCTCTGGATCTGAAATATTGTAGCTATTGTTGGTGATGGTCTCATCAATATTCTCCCCTCCCGCATCCGTCACATACTGCAGCTTGTAACTTTCTTTAGCAAACGACCATACTCCCTGCTTGAACTCCACCCATGCTACTATAGGCTTGAACTTTGTTTTACGATTTGCAGCTACTTTGTTTAAACACATGTAATTTGATTTGACTGCGTCATAGACTGAATTAGCTCTGACTTCTGAGTTTGTGAAAGCTCCCAAGTTCTTGATCCACTCTGCCCTCTGCAGAGGAGTCGTCTCATCGGATGGTACAAATGCTGCAAAATTGCAGG…
>TCONS_00015902 LG02 13579205-13583142
AGTATATGCATGAAAACAAAAATAAAGTTGTAATTGGGTAAAATTTTTAGAAAAACAATGCCATAGCAAATTCAATACATCTAAAATAAAAAAAAAAAGGGGGAGATCTTCATTTTTGTATTTTCTTTTTTTCACTAAAAGATGATATCATATGCAATTGAACTCACTAATTGCAACAAATGTTAGTAAATTTACAAGATTTATATATTTCAAGATGTGGAAAAACTATTGTAAACCTTTTCATCTCCAAAAACTCAAAAAAAATATTTTGTCGATATGGTGTCGGCATGCCCCTATGCCACATGCTGGCACGGCCTCGGCGCGGGGCAGCACGGGCAATCCTTGGGATAAATTACGAAAACTAGTTCCCATAAACTCTTTCGAAACTTATGCATCATT…
>TCONS_00102391 LG17 5152279-5155662
ACAACTCTATATCATGTCCCCGATACACAAATCCTTCTAGGGAAAAATTTTCCTGAAGCCCAACCACAGATCTCGACCCGCGAATATTCCTTTATCAAAAACAGATGGACTAAACTTTCCTGAAGGCCACAAGGGTTATCCACCATTGCCCTCATCTGCTTTCTATACACAAATGGCGCGGTTATCAACTGCTCCACGGCCTTCTGATGTCCACTGACTCCATCCACCAAGTACAATACAGCCTCCCGTTGCCTCGCTCTGATACCATTTAATCTGTCACGCCCCGAGCCCACCAATTTGGCCAGTTCGGGCCCGTACACAGACGCCGAACGAACAGAACCTTCTCTGTTCGCCCATGGCTCAACAACAACAACAAACACGTATAAAGAAATGCCCAAG…
>TCONS_00099250 LG16 4744310-4745003
GATTTTTTATGCAAATTGACCTTTTTTACTTTTCTAATGCTAGATTTTCAATGAGGCTAGATATGGCACTAGTTCTAGAAATGTTGGATTTCTAATATATTAATGCACTTATCCCTCCTTGTAAGATCAAATATTATCTGAAGTCCATCATTTGAAAATCAAAACGGGCTGGGCCAGGCCGGGCGTTTAAGAGTTTGATTTGAGCCTGGCTAATTAATTTCCCTCACCAGGTCCGGGCATGGGCCAGGACTCACAACCGACAAGCCAAAGCCCGCCCATTAAGCACCAGTTTTGTGGGGGTGATCAAGTCGATGTCTACTCATGAAAGACATGTTTCACGAGCAGCCCTATTAGATGTATCAAATTTTAAAACGCAAAACGAACGACTGTAGTGCCATA…
>TCONS_00021475 LG03 7251580-7254050
GAAGAGCCGATTTTGAGACCGTTTCGTCGACCGATTTTTCCGTGACTTTCGGGTTGTTGTGGCTGCCATGCGGATTGGGTTTGGGCTGTGAGGTGGCTTCCGAGCAGCGGTAATCTGCAAGATATATCAACCTGAGGATTGAGACCCTAACGTGAAATTGGTCGCGTGTAAACCTAATTGAAGGTAAAACAAACGCGTTGGCGAAGTCGGTTCGGCAATCCGTCGAGCCTACGCAAAAATATCGCCAAAAGGACGTTTTCGGCATCAATTGTCGCGAGCGCGGGTCGCGGTTCTCGGGAAGTGCGGGAAGTGGATTTCTCGCGTTCAGGTATCAAATAAAGGTGGGTTGTGCTTTACCGAAGTGATTAGGTCACTTCCATGCCAAAGTAAATCGTGGTT…
>TCONS_00107632 LG18 9339035-9343025
AAAAAACCTCATTTTTGCTTAATGAGTCCCTGAACTATTAGTCAAATCATACTTTTCAATTAGATTTTGAGGTTCCAAACATTTAAAACTACTTTGTTTTGAGATTTCTCTTTATCATTTATTATCCACTCCCTAGTGGCATGAACGAACATAATCATATTTCAGTTCTACTAATCCGGATACAGAACCTTTGCACGAAATTGGCAATAATTTTCACCTAACAAAAGGTAACGCTAAGTATTAATTAAAGCACTTTTAACAATTCAAATGTATCAAATGTCAAATTTAAAATCTCAATATCTTGTACTTAGTTTGGTCGGTTAGCGTTAGTTAGGACATAATTGAAGTTTATCGGAAATTAAGTCGCAGTTGCTAAGGCCGGCGATCGATTAGTGGACT…
>TCONS_00016306 LG02 13541721-13546580
ACCTTCTCATAGTTTTGTGATTGAAATCCTTGTCATCGACTGTCATCCAAAATGTTTGATCCTTGATGTCCATTACATCATGTGCTCCACAATTGACATTTAAGTAAACTGGCCATTTTAAACTCCTTTCTGCAAATTGACTTATCCTCATAGTTTTTTTGGAAAAGGCAAATGTGGACATTTTACAGAAATAGGGATTGAGGTTACTTGGCTTAATGGACCCCAGGGAAACATTTACTAGAACCAAGCGAAAAATTCAGGGACTAAGTCGGAATAATGCAAAACTTTAAAGGATCAGTCCATACATACTACCTTATAAAAAATGAATGACATAGCTCCAAGAACAAAGAGATGGACTTTACCTTCCCCGACTTAGCATCAGCTACTAAACAATCTACA…
>TCONS_00014537 LG02 16585925-16587684
CCTTTTGCCTCACATTTGGCTCGCAGGTACAACGACACTTTAAGGTGCTGCTTGTAGTGCTGTATGACATTCTAGATTTCCTTGCGAATGCTGCTTCAGTTTTTGCAATGTGATCCACATGTGTGATGTGATTCTTAGTGCATTCCCTTGTAAGATGAGGTCCCCCTGGCCCCTGCGATCAATCTACTCCCAATCAGGTACCACACATTCTGTTTTGAATTTTGGTTGAAATGGGATTGCATGCATCCTTGCAGCTGCAGTAATGGCACCGATTATGAGACGAATGGAGAAGAAATGAGGTAGGAAGTTATGTAGCTTAAAGTATAACAATTTTAAAGGCCAAGGGACTTTGTGAAGAAAATAAATGTGGTAATTAATTTATGCAGGTAAAGACTTCTA…
>TCONS_00104842 LG18 5332376-5334291
ACCGAACATGCCTGTCAAATTTGAGCGCAAATGGACATTCAGAAGGGCTCCAATTAAATGTATCAGACTAGAATTGGACTAAGTGATAATAATTGATGATTTGTGGACCTAAAGGCAATTGTTACATTGCTTACAAGGACTTCCACTAGGCTGCCAGGGGACTTCCATTCTTATCCTCTCCCTGTACGCATGAGAGAGAGAGTGAAAGGAAGAGAAAAGGGAATAGAGAGAAGAAGAAGAAGAAAGTAACAAATTTTGGTGCCGTTTGTCGTTTGTCGAGCCGATCGAAACGCCGCGCATCGGATTTTTAGCATTTCGACATTCGGGAGCCGATTTTGCGAGCGTTTCGTCGACGGATTTTTCCGTGACTTTCGGATTGTTGTGGCTGCCATGCGGATT…
>TCONS_00068922 LG10 7584608-7592988
CATAAATCCAAATACCAAAGATTCATAAAATTCCAATTGCATGCATAATAGAAATTAGAAAGCATCAACTCACACAAGTTCACGATTATTCAAAATAACAATGATCATCTAACTGAACCATTCATTATTTAAACTACTAACTGTAGAAAATAAAATAACCAGGGTGATGACCACGAATGTAGCCTAGCTAGGAAGTCCTCCCGTCGCACCAAAAACCACTCCTCGCCCGTGCCACCTGGGGAAATGGGGGTGAGAAAGCACAATTAAAGTTTCCCAGTGGGTACGACAGAGCCACGAAGAAAAATCATATTCATGAGACAATGATGGGATGTAGCATTTCTTCCTTACAACATTTCTCCCGTGTTTTTCTTCCCAGCTGGTCCACCGGACAGAGACTTC…
>TCONS_00070759 LG11 6621813-6648582
GATTACACAACTCATAAACTTGCAGTCAGTCCTTAATGTTCTCAACCTTGAATGCAATGATAATATTGCACAAACTAAATTCACAAAAATACTACTGCACATACCTAATTCAACTTCAGAAATAAACCTACAATGCACAATGATTGTATCAATTGAACAATGAAAAGAGACCAATTATGTACAATGAAGTGATAGGACTGCGCATGGTTGCTATAACTTCAACGAGTCGTCTGGAGCTGCACCATCACTTTCAAGCTTACAATCAGTTCTTAGTGCTCTCAGCCATGAATCTACCTGTATTTTAGAGATACTTGAGCATTCAAAACGCAATCCATGATAGGTCAAAATGTAAAAGGCATATCTTGTCTTTTGATCTCCTTGCAAGAAGCTTGGAAGCGA…
>TCONS_00040542 LG06 851264-856534
GCAGGGAGAGAGATAAGAACACAAGCAAACGAAGCAAATCTCAAGTTCATCAAGATTTAAGCCGACGCAAATAATCCCGGCGCGCCAAATTCATCAGAGGCATGTTTAGCCACTATTATTATGCGAAAACAAGGTTGGTTTGGTCAAAGAGCACTTTTAGCGGCAGCTGTGCTTGCAGAAGCACGCTCATCGAAAAATTAAACAGGATTTAGAGACACAACCTAAATGCCCCGATCAAATAAACAAAGCTCTAGATGAAGTTCCGGATATCCAACGACCGCACGTCGACCATCTGCTCATCTTTGAACTCCTCCCTTTTAAGCTGGGTCTCCATTGCTTCCACAGCATTTTTCTTCAGCTCTTGTAGCTCTGCTTTAGCAACCTTTAGTTCCAACTCTT…
>TCONS_00114582 LG20 2409631-2412740
GACCAATAAAAGGGAACAAAAAGGGTGGAAATTTATAGTAAACATTTTTGCTTCCTTGGTCAGTACTCGTATGTTTCTTTCTTATTGTTAGTGTTAAGGTGGTGGGGGGTATACAAAAGAGTAAAATCTGGAAAGGTGGAGAAGGGATGGGTTGTGTTAAATGGTGTTAAGTGTTGTAACGGGAAAAGTTGTAGGTGCTTTTTCTTCTTTTCTTTTTTTTTTTTCTCTCCGTCTCTCTCTCTCTCTCTCTCTCTTTCTAAGTATTTTGGTTTTGTGATTTTGGTGTTGTATATAAGGAAGTTTTGCTTGGTATGCTTGTAACTTTGTGGGCATTTATTGAAACACCTCTGCTTGGTCATGCTCGGCTTGTTTATGATTGAGCCAAGCTCGAGCTTTGCT…
>TCONS_00119769 LG21 5723461-5724650
GGGTGGGTTTTCTCTCTTTTTCTCTTTGACTTTATGACCTCTCTTTCTCTTTGCTTCTCTTTACCAAAGAGAGGATTAGAGAAGAAAGAAAAATTAGAATTTGCTTGGTGGTGAAGCAAGCTTGGTGGAGAAGAAGGCTTGGAATTGAGTTACTTTCTTCATCTTCTTCATCACTTGGATTAGAGAAGAAAGCTTGTTTAAGGTAAGCTTCATGGGCTCTAATGGCATATAGCTAGAGATGGGTTTAAATCTCTTAGAATCTAGCTAGATGGAAATCCTAGTTGATGTTAGGTTGCTATTTGCTTGAATCATGAATTTATATAGTGTATTATTGCAATAGTGACCTCTAGGATTTTGGAAGAGAGCTCTTGATCATGAGAGGTTTTAATCTCAATTGAT…
>TCONS_00139648 scaffold_1545 701-5625
GCCGTTAACATTGTTTTCAATTTCATGCCAATCTTACACTGATCTGCAGATAAAACAGTCTTACATTGGAGGCCTATTGATTAATAGATCTATGAGTGGGAACTCAACTCTATCAAGCTAACGGTCGGAACGCGTGCGGCGGTGGATGCAACATCATATATATACAAAGAAGAGGAAGCTTCTGAGGACGATTACTGACATAAGACTATTTCATTTACCGCTAACGTCGTTCCCAATCTCGTGCCGATCATGTGCTGATCGGCAGATAAGACGGTCTTATGCTGGGGACAACCCTCGCAACGACGGCAGTGATGATGGTAGGGCCCGGCCGCCACATGCTCAAATTAGTGTTAAACTTGTTAGTTGTTGTGGCCCACAAATCACACTCCATCATCCCCA…
>TCONS_00071896 LG11 10443078-10446131
GGTGCAAAACTACTTTGTAGAGCCCTGTACGTATGAACTTCATTTACAACATACAGAGGGACAACAACATGGTTCACTAGAGAGGCTAAAACCATATTTACATGATTAAAGTTAAGTGGATGCTCAAATATGATCATCTATCATCTAATAATCAATAAGCCACGCCACCAGAAAAACCATCTCCGTCATGAAGCAAGCTCTCTGTTAACCAGTAACCGTCCCAGGAACCGCCTAGTCTCTGAACCATTGTAAATTCAAAGATCTCTTCTTCCTCTGGACGCGATCCTTGTATCCAAACTCTTTGCTTGAATCGGTTCTCTTTAACCCATAAACTGCTTAAGATCTTTCTTTCCTTGTGAGAAAGCAGAACCCGGTAAGTTGAATGGTGAAATATCCGTC…
>TCONS_00120728 LG21 7665370-7671353
TCCTTGTGGTTCATTGAGCAGTATTTGCATATGTCTGAGAGGATGTCGATGTTGTCCCATCCTAGTTGACCTGAGTGGTCGGTTCTTGTGCTTCTTTACAGTTGACGACCTATGCGGTCGATGGGCCCTGGGGGGCAGGATTGTCGGCTGGTTGCCGACGGTTGATCATTGAGCATATTGCATTGATCGCCCGATACTCGTCGCATTTCACGAACACTGGCGGTCTGATCCACCGCAAGGAGTGTTCTTTTTCGGAAAAGTGGTTGAATGGTGACAACCCGTAT
>TCONS_00128680 LG23 273961-277101
TAGGAATCTGAAAAAGCCATTGCAGTGGTCTTCGAAAAACAAGTTCAGCGCCTGCTGAGCAAGAAATATAGAATTTTTAAAATACAAAAGTTTTAAAAAAGCTTCCCGGCGATGATAATAAAAGCTTTAATTGAAAGCATCTATATTAGTAATATCTGAAAAACAATGAATTTTAATCAGAATATATCAATACTATTTCTTACATAAATCTCTATTCGATCAGGAGGTGAAATTAATGTAAAATGCCGTAGTAATCCATTGCATGTGATAAACAATTTATTGGCAACTACTTTAGTCTTAAAACATCACACAAGAAATACATGCGTGCACAAGATCACCCAAACCATTGATTCATCCAGAGCAAACCAAACAATGTCAGTAAAACGGCAAATCCAAGCA…
>TCONS_00036790 LG05 12281604-12284098
GCGATCGTTATGTAAGTTGTTGAGCCATGACAGGATTATGTGAGCACCTTTTTCCCATCCACAATCTAGCATCATGTCATGGGCTAGCCCTTCCACACACACTGGTTCTACCTGGTAAAACTTTGCTGTTTCTGTAAGCCCTTCAGCATCGACTATGAAGTCATTACTTGCACCCATAATGAGAAGATCTACAGAATTTCTTGGTATCGAAGGTACAGGTAATGATGCATTAAGCTTCTTCAAGTCGAACAATGGAAGCTTTGAACTTTCTTTCATTAGCTCTTGGTACCTTAGAACTAGATGATCTTCCATTTCTGGGGAGAAAAATGTTTCCTTACAAAGGGACAAAGAATTTGCGAAAGCTTTTGCAGCCAAGCTCATTGTAACCTAGGAGAAAGA…
>TCONS_00066444 LG10 12085271-12097862
ATATACAGCAAGATAAATTGAGAAAAAATTGCATTGTTTTGACATTAAAAAGCTCTTAAATAAGAGCGCAAATTTTTTGGGGCAATAATTAGGCAATGATCTCTACAGCTGATTGGTGATACCACGACGACCGAAGCCTTCTAGTGACACATTAAATATACACTCAATATGTAATAGAGGATAGCAGATACATACAAATTGCCGCAGCGAATCTGCGGAGAGTCTACTTGAAGAATAACCCCTTTCTCCTCCCTTTTCTCTTCTCCACGGCCATGGTTTTAAACAATCTAAGTGTGAGCACAATGGAATCCCGAGACGGGCCATTCGCTGCCGTCTTTAAAACGTAGTCACCACCATCAGCAGACTGGATTGTAAACTCATTCGGTTGTCCGTATGGAA…
>TCONS_00044669 LG06 2191977-2193866
TAACTGTTCATTTATATAACCGAAACAAAATGTACATACACAACCCAAAAAAAAAAATGATACAATTCATAACCCAAAAGGAAAGTAAATACAACAATATGTACAATGTCTTTCCAAAAACTAGCAATAACTCGGTATTTCTCTAAACTGGTTCATGGGTAGGAGAACTATCTATCCAGCAATCCCTTTACCTCGGTCTAATGCAGTAGGTACAGGTAAACTGGGCTCCGAAATTTAGATGATGGAATCCAATTCTAAGCTCTCGTCCGACATCGATCTAATTTTCGAGCAAGCCCCAATCCCGCAGTAGAAAACTCTCAACGAACTCCAAATCCTAGCCCACGGTTGCTAGTGTATCAATTCCAGCCCGCAGGGAGGAAAATGGAAGAATATTTTATG…
>TCONS_00144179 scaffold_2515 8754-10638
GCCAACTATACATGTGTATACAAGTTACAATATATACCAAACTAGAAGGAAATTACTCTTTTAAAGTTTAACCTTCAATCTTGTTTGAAACAAACTATTTCACATTACAAAGTACTGCTTTCAAGCATAAATTGCTGTTTGGCATGCTTTTAGAAGCAGTAAATAAAAATTTCTCCAATAACTTCTCTTGGACTAGAAGTAGAAGCTCGAAAATCCTTCTGCTTTTAGGGATCAAAATATGTTTCCAGCTTCCTTGGCCCGTGGATGAAGAAACAGCTCTCAAAGTATGCATTCTTTTCGATCTCATGCTTCCCAGCTAATATATATAGTTCTACGAGTATACATCCTTTTCGATGCATATGTTCTTATTTATCGATCTAAATGTTTATGTCATAGATA…
>TCONS_00014794 LG02 12536342-12538559
CCTGATCATGTTAAGGGAGAGAGCTAATCTCTACCTTATGGATTCATTGGCAGGAAAATTTCGCCTTCTACTTGCATATGAAGATAAGATTTAAGGCACTTTCAAATAACTAATCAATAAATAATACAAATGCATCAGTAAGTTTCTTCATTCACAATACTTATATGTATTTACTCTCCACGGATGGTATAAGAGTTCTAGGTAATACCCAAGCACAATTCACACAATCTGGTCTAAAGCACACAGCACACCAATGAGTTCTGATTAATACTCATAAAATGCTGCAAAAATTTTTACCAAATCCATTTTCATAACGCTAAGTTGTGAAATATGTGATCCAGATATGAGATGTGATAAACTTGATCGACAAGAGTTTCCCAGCTTACGAAACTTCGCGGA…
>TCONS_00045839 LG07 7258379-7259350
TTTTTTTTTTCTCTCTTTCCCCATTTTCCATATTTGTTCCCATTGTTGATCAGAAACCGAGAAAACGAATCCCCAATTTCTCAAATTTTTTTTCTCATTTTTCTCGTTTTCTCATTTTCTTTTCCCACTGAATAAAAACCCTCGCACTCTTCTCCTTCTCCTTCTCCTCCTCTTCTCCCTTGTTTCATTCCTCTTTCGGGACCCCTCTTCAGGTAAAGCTCTCTCCTTTTTCCCCTTTTTTTGATCATTTTTTGGCAAAAAAATTGCATAAATTCTCTGTCCCCACCGACCCATTTTGGCCCTGGATTTGTCCTATTTGTTGCTGTGAATTTTGGTTTTTTTTTTTTTTTTCCCTGATTTCTTAATGGGTGAGTTCATGGTTAAATTTGATGTATCATT…
>TCONS_00071299 LG11 11869562-11871468
AGTCCCTCCTTAGGAATACGACGAAAATTTAAAAATTTTCTTGATAATTCTTACAGCTTAAAGTTGAAAGCAGTTTAACAGATATATAATACACACACAACAAGAATAAGTAAAGTGTGCCTAAAGCACAGAGAATGTTCTTTCGAATTAACATGAATATGAGAATAAAAAAAATAAAAAGTTCAACATGCAGCTGATTCTTTGTAACAACTGATAGATTAGTCCTAATTAACTCCCCAGAAGAACACAAACTATCACATTTTCTCAAATTTAATACCTGTATTTGTATTTCAAATGATATTTGCTTCCCTAATTGTACATTATCTTGCACTGTTTCCACCAACAGATATATATGAATCCATACAAAAGTTCCATGGCATTATGACGATACATTGAGCA…
>TCONS_00111102 LG19 9275789-9282011
ATAATGTGAAGAGCCGGTGGAAGAATATGTCTGCTTCGAATCATTTACCGCCACGTGTAATCGATCAGATGCGTTTCAACACTACGCTCGCCAACAATGGAAACACATCCAACCGTAAATTTTTCCCTTTTAGCGCCACTAAACTCTTTAAACCCGTAAACCGTACATCCATTAAAAAATTAGCAAAAAATTAGAAAAAGAAAATCTCAATAAACGTGATTCGTGATCCGCCATATCTGGATCAGCAAACAGCCGTAGCAAAGGGGTATTTTTTTCTTATACAAAAACAACCGTAATTGAAAAAACGCATAAATACTTCAACATTTTTAGACCTTCTAAATAGTCAAAATAGATACTCTCTACTTATCACATTACCAAACTAAGATACAGACACGTAAA…
>TCONS_00132695 LG24 4080270-4082171
CAGGGATCTACTAATATCTTTCAGGAGAGCTACTAGCCAAAAGCCACTGAGGATCATAATTTATAGTGCTACGCCATGCCCTATCCTCTATATATGCATGCACGCGGGAAGAAGATAACATAGCTGGATATATATGTTGCATTACTGTAAACAGGTAAGTGCGTCTCAAACTCAAAAATCCCTTTTATTATTTATAATGGGAAAATGGCTTCATTGAAACCCCAACAATTTCAACTTAGTTTACTTGTATTTTGAAGCTTGTTTGATTGTTATGCAGATTAAAGTGCTATTCATTCTCCGTTTCTCTAATTGATGTGTAATTGTTGAACATATGGAATTGATGTTAGACCATTTGCCTAATAGTGATTCCAACTGATACTCGTGTCAATGAATTATATT…
>TCONS_00006221 LG01 13581806-13586259
GGATAAAAATGATGTTTTTTAGTACTATATTACTAAGTCTGAGAATAGATGTTCAATGGAAAAACTAGAACTATAAAAGTGAAGCATCTAAAAAAATAGTGCGAATTAAAGGCAATCGATTCGAGCATAGGTGCACGTTTTGCAACCTGAACTAGCAAATTCTTTATTTAAAAAAAAAAAACATCAAAATGTGTTTCGCAATTTCATATCATTTCAAGTTGGAGAGTATCTCGACTTGCTAGATCATAATATGAAGCAAGATTACCGAGTTCATGGCCTCAGAAGCAGATATGAAAATGCATGGAGTCGAGATCAAACATTAGCAACCAAGTCATTAGCTTTTGATAAAAATATTGGCATACGACTAAAAGGTACTTGTTTTCTGTAGAAGATGATGGT…
>TCONS_00099347 LG16 8638388-8641293
GTCCATCAAGCCATTATTGCATGTGCACACAAGTAGAGTTACCTTATCATAACAATTTCATTACATTTTTAAGAATGAATTTATTAGTCTCAACTATATTTTTGGAAGTCACAGGCCGTCTCACAAGCAGCTGAAAGTTGAGATGAGATTATGCCCAACGTAAATTCATTCATCACTTTGTTCCTGCCATGGGTTCAGCATGCTACAAAGCGAAAGCGAAACATTTTACCTCATGCCAACAAATATGTATTTGAGGTGCAGCACCAGTAGGATAATCCGGAGACTAATACTGTTGATTAGTACTTAAACGTGCATCGGCACTCAGAATTAGTTATTCGTCGTGCTCCGTTGAGAGATTTAGGATGAGAAGTTCGCAGGTTCCGCCAATTGCGGTAATCT…
>TCONS_00077219 LG12 770301-773307
ATGGGACATGATCTGGATGATTATTAGTGCAACTGCGAAAGCAGAAGATATATATATATATTCTGATTGATGGAGAGGCACTCCACTATTGCAACTTAAGAGAGAGAGAGAGAGACCAACAACTTATTTACTATGCAATAATATAAAAACGTTATGCAAATTCAAATCAAATAAACCATAGAATCAATAATAAAGTGGAATAAAAAAAATAACAATAAATGATAGGAAAATGCTACCTATCTGGACTCTTATGCATAGGTATAAATTTTACACCCCACGCATCCTAGAGTTTACAAAATAAGTTGATAAAACAAGTGAAAAATAAGAATCTTTGGATGAATAGAATGTGAGATGAACACGTAATCTAAAAGTGTACGGATAGCATGCTCCGAATGATAT…
>TCONS_00060436 LG09 11644907-11646261
TATATATAAATATCAACTACTATTAGAGCTAAGTGTGACTGGATTTATATTCTCTTTGTGAAGGTAAAAGAAAAGCAGAAAACAAAAAATAAGTCCTTCCAAGAATCTGCAGAAATATGCAACCAAACAAAATCCCTCATCTTGCCAGTTCAGAAAGGTAGAGAATCCAAAATCCTCCTTAAAAAAAATTTGAGGTTTATAGGAGAAAGAAAAAACAGCCCTGCAAAATCATTCAGAAACAAGTGACGTGACCGGGCCTGCGACAAATTATCACCATCGGAACTACCATCCAACCAACAGAGAAGAGCAATTTGTAGCACTCCTTTCCTTTGGCCTTCAACTTTGCGCTCATTTTCTTCCTTCTTTAGCTTTTTTTTTTTGGTCTATATATTTGTATTT…
>TCONS_00021220 LG03 16043709-16049362
AATTAATTTGTTACGCCACATCACCAATATACCCTTTTGCATTCTAGAATTTTTCCTCTACCAAAGCCAAACAGTTGAAGCAAGGGTGGAAGTGCAACACGTGGCAGGCTGAAAAACAATATGGGCCGTCCCTGTCAAGTACTGGCCCAAATGGGCCCAGATCCACATCCCCTGTCCCCATCGTGATGGGGCCCAGCGTTTTGGGGTCAAGCTTTCACTCCCAACCGTCCATATTGGATCTACTTAGATTTTTTTTTTTTTTTGGTTAAAATTATATAAAACTTATCCCCAATATCATCCATTTTGATAACCTTCAAATTTTTAATTTTACTATCTAACATTTTACTTTATTTAATTTGAGTCAGTTAGTAAACCTTTAACTTCAAGATTTGAACATAG…
>TCONS_00005940 LG01 709809-711362
AAAAAATTGATATGATTCCCAATCTGCTAGCTTACAGCATAGGAAAATTCACACTGAAACCAAATAAAAGCAATAGAACTATATGTTAGAAACCTTACAAGAGGTGTCTTAATATGGTAATGTTGAAGCAGCTTTCCAGAGTGCCTTGTGTCTTCTGAAAGTATCACATCTGCAGATTTTAGGACACGTAATGCCCTAGAAATGATCCATATGGTATGAAAAAGTTGATCAAACACAAACAGAAATATTAGTATATTATTGAAGTCAAACAAGTTTATAAAGATAACAGAAAGCTAACGAAGCATAAAAATCGTGCCATTTAGAAATAAAAGATGCCACATTGTCTTGCTTAATTACCCACCTACTTCTGCTATAACTTTCAGAGTTAAATGGGCCCTC…
>TCONS_00031740 LG04 3120474-3140053
ACAGCAAAAGACCACGGAAAAATTGTTGGCGCTCCTTAAAACTCGGTAATTCGGGCACTCGAAATCATTAAAACACTTTTATTTTCATACTATACATACGTTAAACCACATATAGTAATTAAATTTCAAGCCCTTTAACAATTAACTTCTTTTCTAGTCTTCATTGCGAACTTCGATTTGTATATTTTTATCTCAATATCTAATCCTGTACAATTAAATTCATAATCATTCACCTCCGAACTAATGGTATAAGATTCAAATCCT
>TCONS_00016547 LG02 6852305-6861972
GCCGATTTCGCGTCTCGATCAACGGTTGCTGGTTGGGTGGACTTGGGGTCGGCTTTTAATAGGTAAGTGAAGTGTTTTTAGCAAGGTTTTCATGTCTACTGCTGGGGGGCTGCTGAATGAAAGCTGTAGAGAGATTTATAGCTCAATTACTCTCAAGTTTGTAGTTTAGTATTCATTTTTGACGCATTTCAGTTTTATTGCTTCCAGCTGAGTTGAGAAGGACTCCAGCAGCTTGAAAGGAGTTATTTAGCTATGATTTATCTACCTTGGACCAGGGTTAAGCTGCTGCAAAGCTAGACAAAGGTAATTAGTCAACTGTGACATAAGTTCAGGACTATGTGAAGTTATTTGAGTAAGTGACGCAGTTTCGATTGAATTCTTCACCGCAGGTTTTCGAGT…
>TCONS_00063297 LG09 2919754-2920656
GTTGTGAGCCTTGTACTAATAACTTCAAATACTTTCCAGATATCGGTACTCATGACCACGAGGCAAGGGCACTACTACCGCCCATCACAAAGGGTGGACTTTGCTATAGTCATTAAACAATACGAGAGGGGTTTACACGAAACTAAGATATTTTGACGGCCATTAAAATAGCTCAAACTCTCGAACAAGACACTCTGACGAGAAAGCATTCTGTCGAAACCTGGATTCACGCGGAAAGATGCCAACCACGGGTCCCTAAACATTCAAACCCTATATAAAAATTTTGTAATGTCCATTACGATGCATCACATAAAATTTATATGACAAACTATTGGCAATTACAGATAAAGATCCTAATGCAATCATTACGGCAAGTTCCACCTCTCCAGCGAGGAGAAC…
>TCONS_00096131 LG16 1921733-1924881
CGCTTGCAGATGCACTGAAATAACATATATGCTTACCCCCTCTCATCAGAAACCAGTCCAAAACTTCAACTCATGAATGTATACAACACCATCGAGTTCTAAGCTGGTCTCACTTGGAATCCCTTCAAAATACAGATAAACCCATATATTAAGAAACATTACAAAGAAAATGCAGTACAACAGTTGGTTTGAGCACAAAACAAAATTATCACAGAAAAAACTCATTTTCTCTTCGAATGCATGAAAGATAATTTGCTAACTACCCAAGCAGGAAGAAAAGGGTATAAGCCCCTAAAAATGGAGAGAGAACTCAGCATCTGCCAATGGCTGACCCTACACTCTTGTTGTTTTTTTTAAGAACAAAAACAAAAGGTCAAATTTCATAGCCCCAACTAAAAC…
>TCONS_00089409 LG14 2084523-2089781
GCTAGAAATTTTCAACACGGTATTCCACCCAGCCAAGTGTAATCGAGATTTGCCTTCATTTCTGATGTGAATTGGGTAATCTGTTAGATGGTTGGTACCAAACTTAAGATTATCGATTATCTATGGTAACAATCTTGTCTCTAGGGCCTCTATCGAATAACATACCCATGTTTCAATCCAATAGTAAAGCCAAGCACCGTGTGACATGTGGTTGCTCACAAAGTGGAAAAATTGCATAAATCAAGTAAAATCGGGTTTTCTTTTCCAACTCCAATTGTTTCTTGGGATAATGTATATGCCGGATACATCATGCTTAGGCTAAGTACCTATCAATAGACCTTTTTTTGGTTGATGAGAAAGTTGCAAATCGATCAATCAGATCTCTCTATGTAACAACTG…
>TCONS_00022511 LG03 2278715-2280863
AATTAAATTAATATTAAAATACTTGATTAACAACTAAATACTACAATGAATTGAAATATTAAAAAATATTAGTAACCAAAAAGCATTAATAATTTGTATAACAAATAGTCTCAACTCTCAAATTACAATCTCAGTATTCAAATTAAATTTCGAACATAAGTTCTAACAAAAAATACTTGTTCAAAATGTAGCAAAAAAATAACAAACACCGCATGTCTTGCTTCCCACTTCAATTTTCGCAGCTGCAGTTGATCGTTGATTGTGCTTCAGCTGACAACTCACACACAACTCAGATTTCCTCCATGCTTTTTGGAAGGAGTTTTTTTTTTTTTCCTCTTGCGTTCGCATCGACTCATTTTCCGCTTTGTTGCTCTTGCTTCACCCTGAACTCCGCCACGG…
>TCONS_00014423 LG02 13932457-13933743
CGATTACTAAATTTGTTAACGCACTTTTGAACTCTGTTTCATCATGATGCAGTTTCCTGGTACAATCTCCAATTTCTGTCACTTGCATATTTGATATTTCTTTTGTGAGAAGCTCGTCTTAAAACATGTTTTACTGTGCCATTTTCTGTACATGTTGGTAGAATGATAGGGCATTTAAATGTTGGTCACTAGTCGAACAATACCCTCAATGGATAGAAATTGCAACTGCTATTACTACTATTGGAAATCTATATGAATTGTATGTAAAATTTCTATCTTAACATACTGGCATAGCCATGCACAGCAAGGACAAATACGCTTTTGGGGATCATTACATTCTTTGATTGTTAGAATAAGAAGATGATAACTTGCTAGGGAGAAAGTAACTAACCATAAATA…
>TCONS_00067010 LG10 7451201-7453324
GTAAACTTGATATTTTTTGGATAGTGAGAAGCAGGGATTTAAACTTAGCCTAATATTATATCAACATTACATTTACCTATTTCATTGGAGTGTCCTTTTTGTTTACATTTAGAAATAATTCATTCTCTCTCAGCAGGAGAGAATGATACAAGAAGAGTCACAAAATCTACCTGTTATAAGTAGCACCTTTTCCTTTTTACAAGACTAGGCAAGTATAGGAGTAGGTTTTGTTCCTCAATAATTTCACCTTGTGAGGGGCATAATAGTGACAAAGAGAAAAGATGTACATGAAAAACCTACTGAAGAAAATGTACAACCACCAGGAGAGAGAGAGACCTTAATTGAATCAATTAGAGAGGGTGGGGGTCACACTTTCAACTGCTAGTTTGAAGCAATAGC…
>TCONS_00077298 LG12 2231683-2232808
GACTAACGTAGAGAATCAAAGAGAGGATAATTGAGTCAAATTGGCTTACAATTCAAAGGATCTCTTAAAACCTTTTACGGACCTGAGATAACATGAGACATTAAAACTCTACAACTTCAGTATCTAGAATACTTTGGTATCCTTTTGCCAAAGAGCACATTAGTCATTAGATTAATGCCTCAAACAGGTCACTCTAACATAGGATTGAAGAAGACACATGAGCCACCTCTAATAGTATATACACAAGAAGAATATGAGATGACAGTAGGAGCCCTCAGCTAATATATACATTGATCTTCGCTGATTTCGTTCTGAAAATTGCAGGATCACCATTTTCTTCATCTTTAGTTTTCCTTTAACAAATCATTTATCTGGTCTCCCTTACTAGTCTTGAGATCC…
>TCONS_00097609 LG16 8225481-8230157
TAAGGGACAAAATCATACCTGATGCTGCTACACCTGGTTATTTTATTATTGAACGTTAAGGAGCTCATATGCAAAAAATAGTAAAATTGCAACATTTTCCCTTGAAAATTCAAAGTAATAAAAAAGATAATCCAACTGCAAAAAATCTAACATTTCAAAACAGGCAAAATTTGGCCTCTCTTTGCCCCCTCGCAAAGAAAAAAAAAAGAAGAAAGAAATAAATTTGTATCATAAGCATTCTCGAAATCCATCTCTTGACCAAAGAGATTCGAAGCTTTCGTGAGCGGCAAAATGGATGAAGCTTAAAGAGAGAATTAGAATTTAGAAGATCTTTCCGATAGGTTTTAGATCTCTCGGCAAGTGATCGTAATTGCCGGAGTCTATTTCCGACTGGAAGAA…
>TCONS_00104267 LG17 5657497-5660515
GGAGTTTAGAGGACAAAAAGAAAAATGCAAAAATAAATCTCGTCCTAACAGAGGATCCAGTACAAAGAGGATGTTCCTAGGGAAAATCTTCAACAAAAATGCCTGATACTTCTCATGCAACATAAAATCAATTGCAGAATAAAATGCAGGAGCAAGAGATTTGGGCTAATAATCAGCTGAAAAAGACGGACTTAACGATTCAGCCTTTTGTTCTCAGTATAGTAATGCAGCCTTTTCCTCCTTCGGTGCGAATTTGAGTTTTCTCAACTACTGGCTTCCCAGAGAAAGCCGAAGTGAGGTAAGGAGGCTCATCGTCCTTCTTGCTGTTAGATTTTGATGGTGGCGGAGAATGGATGAGATGATTTATATCCTTCAATGTGAGATCACCTTGTTCTCCAC…
>TCONS_00061159 LG09 1833414-1835174
GTGAAAAGTGATTTTACCACACTGTTTTGTATTATAGAGCTAATTTCAGATTTATGTTAGTTTTTCATTTTTCTGACAGATAAGTTATGATTTTGCGAATTGAAAACTGTTTAGTCTCAGATTTATTCACAATGTCTGATCACTCTCCTGCCCTTTCCCAGTGCTGTTCCTACCCCCACCTAATGTTGGGTGATTCAATTTACGTGCGAAGAAACATACCCAAACAATAGCATTGAGGTTATGCTCTGAAACTCCAGAATCGATGTACAAAAAGGTGCTTGCAATGTAAAAGCATTTACGGAAGTAGCAATCTCCGTAAATGAGAACTGGTGCTACATACGGGATGGCTTCCTTGCTCCGTAAATCACACGAGGCCACCGTAGTTCGATATTGACATGT…
>TCONS_00031820 LG04 7152741-7153266
TTACATTCATTTACATGTCTCTGTACATCAAAATGTCTCACATGAACTCAAAATGGTAAACTACTATACTCTGGTGTCAGCTAGCTAAGCTGCGGGGCTCTTGCCACGATCCTCGGCCACACCGCTCGCACTGGAACCTGTATGGTTAGTGGTGTGAGAACTACTAAAAATTCCCAGTGGGTTCGGCCGCCGACCTCGCCGACAACTCAATCCCTGGCGGGCCCTAAGCTGCCTCCCGACGGGACCGTCTGCTGGACAGATACTTTAGTCCATGGGCAAATACTTTAGCCCATCATGTGACAACCTCCGGAGTGCACTGCTTGGGTGGAGC
>TCONS_00014831 LG02 13543562-13546574
[truncated: 5,257 more rows]
