# Supplementary material for: Screening and characterization of long noncoding RNAs involved in the albinism of Ananas comosus var. bracteatus leaves
Source: PLoS One. 2019 Nov 22;14(11):e0225602. doi: 10.1371/journal.pone.0225602 (PMC6874346; doi:10.1371/journal.pone.0225602)
Supplement: S3 Table — (XLSX) [file pone.0225602.s004.xlsx]

## Sheet: Coffea_canephora.lncRNA.blast.t
#ID	Identity	Align_length
TCONS_00097947 LG16 3251758-3256230	80.56	108
TCONS_00086612 LG14 7362845-7364014	89.66	116
TCONS_00086612 LG14 7362845-7364014	89.66	116
TCONS_00119077 LG21 5669368-5684929	82.08	106
TCONS_00029775 LG04 13563202-13565450	86.21	87
TCONS_00029775 LG04 13563202-13565450	86.21	87
TCONS_00029775 LG04 13563202-13565450	86.21	87
TCONS_00029775 LG04 13563202-13565450	86.21	87
TCONS_00021270 LG03 16465995-16468976	84.52	168
TCONS_00124058 LG22 8948600-8950348	80.65	155
TCONS_00068978 LG10 11914660-11921120	83.94	249
TCONS_00023486 LG03 16464070-16468568	84.52	168
TCONS_00037195 LG05 13200275-13201975	100	29
TCONS_00037195 LG05 13200275-13201975	100	29
TCONS_00037195 LG05 13200275-13201975	100	29
TCONS_00126030 LG22 8948801-8952328	80.65	155
TCONS_00108042 LG18 4196507-4199594	86.07	122
TCONS_00024751 LG03 16464070-16469684	84.76	164
TCONS_00019249 LG03 14048456-14050789	90.85	142
TCONS_00019249 LG03 14048456-14050789	90.71	140
TCONS_00019249 LG03 14048456-14050789	89.66	145
TCONS_00019249 LG03 14048456-14050789	90	140
TCONS_00019249 LG03 14048456-14050789	87.33	150
TCONS_00079012 LG12 1039125-1044942	98.78	82
TCONS_00079012 LG12 1039125-1044942	96.55	87
TCONS_00079012 LG12 1039125-1044942	97.59	83
TCONS_00079012 LG12 1039125-1044942	97.59	83
TCONS_00079012 LG12 1039125-1044942	95.4	87
TCONS_00079012 LG12 1039125-1044942	98.7	77
TCONS_00079012 LG12 1039125-1044942	100	73
TCONS_00079012 LG12 1039125-1044942	98.67	75
TCONS_00034483 LG05 5036507-5037528	88.24	68
TCONS_00059788 LG09 5625023-5625936	95.02	562
TCONS_00106291 LG18 8363394-8364953	96.47	85
TCONS_00106291 LG18 8363394-8364953	100	74
TCONS_00106291 LG18 8363394-8364953	100	74
TCONS_00083326 LG13 5108664-5121623	96.05	76
TCONS_00090290 LG15 4970741-4976941	88.83	188
TCONS_00090290 LG15 4970741-4976941	88.36	189
TCONS_00090290 LG15 4970741-4976941	88.3	188
TCONS_00090290 LG15 4970741-4976941	87.77	188
TCONS_00090290 LG15 4970741-4976941	87.77	188
TCONS_00090290 LG15 4970741-4976941	86.84	190
TCONS_00090290 LG15 4970741-4976941	85.94	192
TCONS_00090290 LG15 4970741-4976941	85.64	188
TCONS_00090290 LG15 4970741-4976941	100	36
TCONS_00060369 LG09 11130454-11132990	81.94	144
TCONS_00084145 LG13 5106284-5116294	96.05	76
TCONS_00084144 LG13 5106284-5115936	96.05	76
TCONS_00067061 LG10 11915217-11920684	83.33	276
TCONS_00067308 LG10 78342-80919	100	30
TCONS_00067307 LG10 78342-80919	100	30
TCONS_00106632 LG18 10609297-10613102	89.09	55
TCONS_00068733 LG10 78557-80919	100	30
TCONS_00083545 LG13 3152750-3154493	100	30

## Sheet: Elaeis_guineensis.lncRNA.blast.
#ID	Identity	Align_length
TCONS_00120939 LG21 4161826-4165045	82.84	204
TCONS_00140936 scaffold_1769 682-10758	86.51	215
TCONS_00048743 LG07 1191241-1196019	83.1	213
TCONS_00026805 LG04 2429688-2430670	100	44
TCONS_00060204 LG09 9807370-9809044	81.13	106
TCONS_00141987 scaffold_1962 4647-6371	90.16	61
TCONS_00043815 LG06 13676583-13689921	86.4	125
TCONS_00117233 LG20 4250596-4269427	90	100
TCONS_00007214 LG01 20548618-20559615	83.84	99
TCONS_00006233 LG01 13925175-13927879	85.27	129
TCONS_00073199 LG11 7949269-7953191	88.39	112
TCONS_00030304 LG04 2429690-2431225	100	44
TCONS_00063016 LG09 3478589-3480879	85.63	174
TCONS_00033820 LG05 260310-261228	78.55	345
TCONS_00055720 LG08 4300086-4307707	79.07	215
TCONS_00083727 LG13 2315655-2320948	90.43	94
TCONS_00019198 LG03 13667842-13672517	84.11	107
TCONS_00109095 LG18 10353137-10356806	84.21	152
TCONS_00067932 LG10 4482083-4488236	85.71	189
TCONS_00056899 LG08 6004900-6006036	90.38	52
TCONS_00098958 LG16 11137845-11138926	84.68	235
TCONS_00082663 LG13 1877969-1880899	88	175
TCONS_00142138 scaffold_1991 9504-12648	86.4	125
TCONS_00116178 LG20 9074582-9078834	85.52	145
TCONS_00139156 scaffold_1481 6519-20326	94.55	110
TCONS_00023459 LG03 15618153-15632754	86.55	238
TCONS_00057459 LG08 6004869-6017511	90.38	52
TCONS_00027759 LG04 11856628-11862327	86.99	146
TCONS_00139159 scaffold_1481 17825-20269	94.74	114
TCONS_00116902 LG20 7057102-7060622	89.33	178
TCONS_00050193 LG07 3353043-3358107	89.23	65
TCONS_00105516 LG18 10588710-10590138	83.23	155
TCONS_00053753 LG08 5145239-5148799	87.88	66
TCONS_00083862 LG13 112613-115334	91	100
TCONS_00118778 LG21 1890888-1900681	80.91	110
TCONS_00105878 LG18 3673427-3677581	95.31	64
TCONS_00072170 LG11 10333231-10335130	85.36	280
TCONS_00137527 scaffold_1276 393-1526	86.84	152
TCONS_00007003 LG01 3192078-3202467	87.28	173
TCONS_00041088 LG06 6748294-6749534	88.46	78
TCONS_00118680 LG21 904335-907530	76.23	223
TCONS_00096787 LG16 8225513-8228653	90.24	82
TCONS_00086612 LG14 7362845-7364014	96.55	116
TCONS_00055764 LG08 9545339-9546034	74.89	223
TCONS_00076065 LG12 5838130-5846694	97.06	34
TCONS_00077414 LG12 5838232-5846694	97.06	34
TCONS_00133032 LG24 5610989-5612672	87.74	106
TCONS_00055813 LG08 11702697-11705706	85.27	129
TCONS_00107334 LG18 5184709-5186337	89.11	101
TCONS_00015584 LG02 14920498-14923862	95.7	93
TCONS_00121344 LG21 5320878-5321802	95.24	84
TCONS_00088050 LG14 7150196-7157559	92.42	66
TCONS_00041693 LG06 13016525-13017640	94.87	78
TCONS_00007920 LG01 1514905-1517103	84.05	257
TCONS_00067071 LG10 12085276-12097855	83.33	84
TCONS_00119077 LG21 5669368-5684929	85.26	95
TCONS_00003189 LG01 4554579-4557174	92.54	67
TCONS_00031718 LG04 2443248-2445702	88.73	71
TCONS_00035605 LG05 3832790-3947620	90.7	129
TCONS_00031149 LG04 11856753-11862330	86.99	146
TCONS_00056377 LG08 6557298-6558815	95.79	95
TCONS_00066444 LG10 12085271-12097862	83.33	84
TCONS_00021220 LG03 16043709-16049362	92.54	67
TCONS_00097609 LG16 8225481-8230157	90.24	82
TCONS_00038522 LG05 1207187-1209519	88.08	193
TCONS_00104811 LG18 5184296-5186323	89.11	101
TCONS_00106364 LG18 8809201-8814387	81.87	386
TCONS_00029775 LG04 13563202-13565450	89.77	88
TCONS_00109006 LG18 8125265-8125826	95	40
TCONS_00105877 LG18 3672969-3677581	95.31	64
TCONS_00042624 LG06 13854283-13858751	89.73	146
TCONS_00021270 LG03 16465995-16468976	73.95	238
TCONS_00065744 LG10 4482109-4488032	85.71	189
TCONS_00015370 LG02 486949-488781	86.29	175
TCONS_00044291 LG06 13675888-13689921	86.4	125
TCONS_00087976 LG14 2412833-2416288	90.8	87
TCONS_00097184 LG16 11056270-11060111	77.54	414
TCONS_00042620 LG06 13675908-13689952	86.4	125
TCONS_00016519 LG02 2339567-2349242	75.84	1167
TCONS_00035128 LG05 11463779-11467678	82.84	134
TCONS_00109025 LG18 8809210-8814316	81.58	380
TCONS_00006309 LG01 20339558-20342968	85.11	141
TCONS_00140939 scaffold_1769 6191-10758	81.58	114
TCONS_00093119 LG15 890342-891362	92.13	89
TCONS_00103827 LG17 7661396-7682315	75.99	733
TCONS_00030510 LG04 11802152-11811491	75.29	595
TCONS_00031068 LG04 6120077-6135884	82.8	157
TCONS_00027222 LG04 6119919-6135998	75.52	388
TCONS_00043814 LG06 13676583-13689921	86.4	125
TCONS_00086264 LG14 3403098-3407913	88.89	54
TCONS_00135752 scaffold_1063 6150-11584	81.62	408
TCONS_00124058 LG22 8948600-8950348	89.51	162
TCONS_00084101 LG13 2316361-2318686	90.43	94
TCONS_00049492 LG07 3353231-3359154	89.23	65
TCONS_00061869 LG09 7869917-7871126	90.32	93
TCONS_00140927 scaffold_1769 682-10030	86.51	215
TCONS_00068978 LG10 11914660-11921120	86.89	244
TCONS_00090867 LG15 10815375-10818260	86.18	123
TCONS_00108577 LG18 10352985-10356779	85.15	101
TCONS_00140931 scaffold_1769 7663-10758	81.58	114
TCONS_00038793 LG05 13914303-13919384	97.3	37
TCONS_00137296 scaffold_1248 29192-29896	90	100
TCONS_00007027 LG01 4554175-4557306	93.55	62
TCONS_00023486 LG03 16464070-16468568	73.95	238
TCONS_00099425 LG16 11056337-11059909	77.54	414
TCONS_00140937 scaffold_1769 1694-10758	86.51	215
TCONS_00015520 LG02 12824855-12831040	83.26	239
TCONS_00120867 LG21 587759-591437	88.04	92
TCONS_00118940 LG21 4161856-4165560	82.84	204
TCONS_00037195 LG05 13200275-13201975	97.14	35
TCONS_00094740 LG15 6121436-6124429	85.77	267
TCONS_00102876 LG17 7680153-7682094	75.99	733
TCONS_00143730 scaffold_2387 2-2313	87.78	221
TCONS_00121317 LG21 1890974-1891871	80.91	110
TCONS_00066443 LG10 12085271-12097321	82.93	82
TCONS_00049503 LG07 4015535-4020897	86.59	179
TCONS_00116138 LG20 4250613-4269434	92.05	88
TCONS_00006227 LG01 13895941-13897792	84.72	216
TCONS_00047806 LG07 10432170-10436922	88.71	124
TCONS_00049474 LG07 3003885-3005503	97.78	45
TCONS_00079200 LG12 10501935-10504763	91.18	68
TCONS_00088049 LG14 7142454-7157559	92.19	64
TCONS_00051426 LG07 3004106-3005460	97.78	45
TCONS_00030971 LG04 1696323-1701000	78.19	321
TCONS_00140941 scaffold_1769 682-10758	86.51	215
TCONS_00051599 LG07 11835635-11837560	84.4	109
TCONS_00135755 scaffold_1063 6178-11634	81.62	408
TCONS_00092648 LG15 1809007-1816241	90.79	76
TCONS_00142739 scaffold_2130 1455-2726	75	376
TCONS_00057613 LG08 13157925-13168189	100	34
TCONS_00053869 LG08 6556500-6558837	95.79	95
TCONS_00008767 LG01 22682927-22683659	94.44	36
TCONS_00073288 LG11 12211069-12213245	76.19	252
TCONS_00044601 LG06 100917-102024	89.23	195
TCONS_00086592 LG14 7142484-7157559	92.19	64
TCONS_00148640 scaffold_708 11181-14455	88.61	79
TCONS_00075770 LG12 3252770-3258824	84.5	129
TCONS_00114984 LG20 7056792-7060662	89.33	178
TCONS_00065686 LG10 3893132-3899052	93.59	78
TCONS_00081483 LG13 1876588-1878928	88	175
TCONS_00079666 LG12 3252884-3258620	84.5	129
TCONS_00135758 scaffold_1063 6149-11585	81.62	408
TCONS_00080222 LG13 2316268-2321569	90.43	94
TCONS_00097519 LG16 3941479-3943323	93.59	78
TCONS_00077342 LG12 3252831-3258620	84.5	129
TCONS_00051654 LG07 13458383-13462417	84.75	118
TCONS_00079625 LG12 2107968-2111753	84.51	71
TCONS_00030556 LG04 13796181-13801671	89.61	154
TCONS_00065960 LG10 7142309-7143873	90.43	94
TCONS_00126030 LG22 8948801-8952328	89.51	162
TCONS_00068974 LG10 11773980-11778901	91.3	92
TCONS_00068477 LG10 12085277-12098596	83.33	84
TCONS_00102756 LG17 2240672-2242612	84.18	177
TCONS_00098527 LG16 8225652-8232349	90.24	82
TCONS_00146381 scaffold_502 29054-32844	89.61	154
TCONS_00129212 LG23 4707566-4723487	78.63	1081
TCONS_00053868 LG08 6556713-6558843	95.79	95
TCONS_00141153 scaffold_1814 18412-21688	89.52	105
TCONS_00053375 LG08 1158812-1163462	92.86	70
TCONS_00078907 LG12 8644005-8647628	82.2	118
TCONS_00017736 LG02 16506558-16508226	87.63	97
TCONS_00024751 LG03 16464070-16469684	73.95	238
TCONS_00140938 scaffold_1769 4288-10758	85.96	228
TCONS_00051653 LG07 13175548-13178393	92.06	63
TCONS_00085130 LG14 4359128-4360312	89.47	57
TCONS_00103867 LG17 58409-60260	76.67	180
TCONS_00077935 LG12 3252870-3258620	84.5	129
TCONS_00099309 LG16 7759250-7761488	84.09	176
TCONS_00132255 LG24 1334130-1335158	80.3	132
TCONS_00050765 LG07 3353043-3359210	89.23	65
TCONS_00056404 LG08 8335473-8338317	89.74	78
TCONS_00021163 LG03 15618255-15632754	86.55	238
TCONS_00128770 LG23 2551071-2560018	85.16	182
TCONS_00111713 LG19 9456680-9457717	90.91	44
TCONS_00019249 LG03 14048456-14050789	93.33	150
TCONS_00078450 LG12 672598-678917	88.1	126
TCONS_00065743 LG10 4482109-4488032	85.71	189
TCONS_00053374 LG08 1158812-1163459	93.65	63
TCONS_00048874 LG07 5379229-5382196	100	31
TCONS_00120911 LG21 2505654-2511346	85.85	106
TCONS_00022018 LG03 13905090-13912007	91.76	85
TCONS_00101621 LG17 7836940-7841150	94.23	52
TCONS_00051569 LG07 10432053-10441731	88.62	123
TCONS_00079012 LG12 1039125-1044942	90.6	117
TCONS_00055087 LG08 2235374-2238000	92.31	91
TCONS_00051425 LG07 3004106-3005460	97.78	45
TCONS_00009023 LG01 12268139-12270197	85.06	154
TCONS_00051652 LG07 13174685-13180438	92.06	63
TCONS_00082686 LG13 2666485-2671277	85.71	147
TCONS_00066963 LG10 4482011-4487884	85.71	189
TCONS_00067516 LG10 12084814-12097327	83.33	84
TCONS_00050182 LG07 3001965-3005498	97.78	45
TCONS_00091696 LG15 5804416-5805664	91.58	95
TCONS_00004123 LG01 13925301-13928017	89.36	94
TCONS_00027237 LG04 6230949-6235542	74.2	500
TCONS_00031069 LG04 6120077-6136032	82.8	157
TCONS_00075772 LG12 3252831-3258620	84.5	129
TCONS_00016856 LG02 11991630-11993823	86.92	107
TCONS_00055269 LG08 12469267-12473132	85.47	351
TCONS_00102280 LG17 2240193-2242554	86	150
TCONS_00049443 LG07 2370978-2373664	83.22	286
TCONS_00086023 LG14 1716780-1722404	85.04	127
TCONS_00022088 LG03 15617906-15632754	86.55	238
TCONS_00107625 LG18 9015073-9016322	87.16	109
TCONS_00094638 LG15 2049088-2051391	88.24	102
TCONS_00086139 LG14 2407485-2416227	83.22	143
TCONS_00082899 LG13 2316608-2318638	90.43	94
TCONS_00141104 scaffold_1802 11157-15377	83.96	187
TCONS_00120422 LG21 2505559-2507667	85.85	106
TCONS_00068316 LG10 950017-952643	72.39	518
TCONS_00015854 LG02 11821246-11847843	88.9	694
TCONS_00049486 LG07 3289561-3292668	87.11	194
TCONS_00081635 LG13 3270383-3274787	85.38	212
TCONS_00055879 LG08 13744691-13746012	79.91	234
TCONS_00059788 LG09 5625023-5625936	98.01	251
TCONS_00106291 LG18 8363394-8364953	100	74
TCONS_00140933 scaffold_1769 682-10758	86.51	215
TCONS_00078594 LG12 5838785-5846639	97.06	34
TCONS_00048727 LG07 874303-880102	89.74	78
TCONS_00088048 LG14 7141974-7157559	92.19	64
TCONS_00118938 LG21 4160444-4161998	92.45	53
TCONS_00103829 LG17 7680673-7682108	75.91	743
TCONS_00057332 LG08 309037-310059	97.96	49
TCONS_00029653 LG04 6120895-6135887	82.8	157
TCONS_00110823 LG19 6405601-6645133	84.16	101
TCONS_00083326 LG13 5108664-5121623	93.55	93
TCONS_00057331 LG08 307641-310059	97.96	49
TCONS_00065411 LG10 1393537-1396347	80.19	414
TCONS_00090290 LG15 4970741-4976941	90.43	188
TCONS_00024694 LG03 14577758-14579174	94.59	37
TCONS_00084145 LG13 5106284-5116294	93.55	93
TCONS_00035295 LG05 13745512-13750410	86.03	179
TCONS_00120894 LG21 1891078-1893945	80.91	110
TCONS_00084144 LG13 5106284-5115936	93.55	93
TCONS_00024010 LG03 15618207-15632754	86.55	238
TCONS_00109032 LG18 8970429-8972578	82.59	224
TCONS_00148647 scaffold_708 12719-14604	82.1	229
TCONS_00051435 LG07 3353043-3359208	89.23	65
TCONS_00135753 scaffold_1063 6157-11635	81.62	408
TCONS_00140935 scaffold_1769 682-10758	86.51	215
TCONS_00115799 LG20 7057075-7060633	87.59	137
TCONS_00028926 LG04 6120078-6136308	82.8	157
TCONS_00067061 LG10 11915217-11920684	86.89	244
TCONS_00016350 LG02 14527675-14528408	83.21	137
TCONS_00067308 LG10 78342-80919	95.83	72
TCONS_00068732 LG10 78557-80652	90.48	63
TCONS_00140929 scaffold_1769 1452-6345	85.96	228
TCONS_00107620 LG18 8809320-8814653	81.87	386
TCONS_00006345 LG01 21656409-21662909	85.37	164
TCONS_00028957 LG04 8102712-8103230	94.34	53
TCONS_00024745 LG03 16044197-16049365	92.54	67
TCONS_00067307 LG10 78342-80919	95.83	72
TCONS_00044876 LG06 13675915-13690126	86.4	125
TCONS_00050194 LG07 3353043-3359177	89.23	65
TCONS_00044769 LG06 9754748-9755946	82.78	151
TCONS_00014799 LG02 12618523-12620666	76.05	405
TCONS_00056874 LG08 3840553-3844048	82.29	271
TCONS_00026714 LG04 1700010-1700956	78.38	296
TCONS_00128846 LG23 4707573-4709714	86.27	357
TCONS_00008346 LG01 21656721-21661186	85.37	164
TCONS_00066917 LG10 3011834-3012730	82.91	158
TCONS_00036563 LG05 14925143-14926394	92.75	69
TCONS_00140943 scaffold_1769 8201-10758	81.74	115
TCONS_00068733 LG10 78557-80919	95.83	72
TCONS_00139153 scaffold_1481 17668-19547	94.74	114
TCONS_00138880 scaffold_1440 25666-27433	97.44	39
TCONS_00147847 scaffold_641 51634-60644	93.18	44
TCONS_00049491 LG07 3353043-3359191	89.23	65
TCONS_00063749 LG09 9807908-9810315	81.82	99
TCONS_00048843 LG07 3353043-3359154	89.23	65
TCONS_00029590 LG04 2928021-2934640	74.55	1226
TCONS_00099325 LG16 8225513-8229301	90.24	82
TCONS_00141101 scaffold_1802 14081-16770	83.84	198
TCONS_00022709 LG03 15617970-15632754	86.55	238
TCONS_00081484 LG13 1875918-1880929	88	175

## Sheet: Hordeum_vulgare.lncRNA.blast.ta
#ID	Identity	Align_length
TCONS_00054986 LG08 82518-86913	88.24	51
TCONS_00056210 LG08 83293-87573	88.24	51
TCONS_00021540 LG03 11688300-11690800	94.59	37
TCONS_00083727 LG13 2315655-2320948	86.21	87
TCONS_00098958 LG16 11137845-11138926	76	300
TCONS_00016346 LG02 14452957-14470869	84.72	72
TCONS_00082663 LG13 1877969-1880899	83.59	128
TCONS_00023459 LG03 15618153-15632754	84.81	237
TCONS_00101933 LG17 662480-665093	100	31
TCONS_00014089 LG02 17053343-17056779	92.42	132
TCONS_00015576 LG02 14457919-14470384	84.72	72
TCONS_00096698 LG16 7580813-7582880	88.64	88
TCONS_00041088 LG06 6748294-6749534	91.07	56
TCONS_00044848 LG06 12659263-12661368	85.14	74
TCONS_00118423 LG21 9804498-9807493	89.71	68
TCONS_00097561 LG16 6268156-6274431	91.11	45
TCONS_00086612 LG14 7362845-7364014	98.08	52
TCONS_00088050 LG14 7150196-7157559	79.03	372
TCONS_00035605 LG05 3832790-3947620	89.23	130
TCONS_00103807 LG17 5557402-5560683	91.53	118
TCONS_00109006 LG18 8125265-8125826	85	80
TCONS_00042624 LG06 13854283-13858751	86	150
TCONS_00026859 LG04 2808215-2810058	80	100
TCONS_00101416 LG17 5557218-5561183	91.3	115
TCONS_00124058 LG22 8948600-8950348	82.76	145
TCONS_00084101 LG13 2316361-2318686	86.21	87
TCONS_00036081 LG05 5813010-5816462	82.26	124
TCONS_00014090 LG02 17053343-17056779	92.42	132
TCONS_00016348 LG02 14455473-14470869	84.72	72
TCONS_00068978 LG10 11914660-11921120	85.26	251
TCONS_00090867 LG15 10815375-10818260	87.1	62
TCONS_00101415 LG17 5557349-5560669	91.53	118
TCONS_00016909 LG02 14457865-14470384	84.72	72
TCONS_00137296 scaffold_1248 29192-29896	92.16	51
TCONS_00013702 LG02 14457781-14470983	84.72	72
TCONS_00043107 LG06 12009586-12011373	77.08	240
TCONS_00143730 scaffold_2387 2-2313	89.92	744
TCONS_00034589 LG05 5813004-5815623	82.26	124
TCONS_00005992 LG01 1737199-1740287	84.87	152
TCONS_00016910 LG02 14457865-14470384	84.72	72
TCONS_00006227 LG01 13895941-13897792	78.7	216
TCONS_00055610 LG08 82518-87903	88.24	51
TCONS_00088049 LG14 7142454-7157559	79.03	372
TCONS_00091710 LG15 5893043-5894498	89.87	79
TCONS_00089039 LG14 7107663-7109780	85.06	87
TCONS_00117815 LG21 4563846-4566006	97.37	38
TCONS_00086592 LG14 7142484-7157559	79.03	372
TCONS_00075770 LG12 3252770-3258824	87.1	62
TCONS_00065686 LG10 3893132-3899052	92.75	69
TCONS_00081483 LG13 1876588-1878928	83.59	128
TCONS_00079666 LG12 3252884-3258620	87.1	62
TCONS_00036120 LG05 7511502-7515389	86.79	159
TCONS_00080222 LG13 2316268-2321569	86.21	87
TCONS_00077342 LG12 3252831-3258620	87.1	62
TCONS_00126030 LG22 8948801-8952328	82.76	145
TCONS_00068974 LG10 11773980-11778901	81.55	103
TCONS_00013701 LG02 14457781-14467819	84.72	72
TCONS_00014891 LG02 14457321-14470378	84.72	72
TCONS_00062062 LG09 978686-980519	91.67	48
TCONS_00077935 LG12 3252870-3258620	87.1	62
TCONS_00096840 LG16 8592521-8600436	84.04	94
TCONS_00079048 LG12 1918599-1921335	82.52	103
TCONS_00021163 LG03 15618255-15632754	84.81	237
TCONS_00019249 LG03 14048456-14050789	89.03	155
TCONS_00016908 LG02 14457865-14470384	84.72	72
TCONS_00079012 LG12 1039125-1044942	95.83	96
TCONS_00009023 LG01 12268139-12270197	85.34	116
TCONS_00014889 LG02 14457321-14470362	84.72	72
TCONS_00094598 LG15 710028-712303	92.86	70
TCONS_00017670 LG02 14452732-14470346	84.72	72
TCONS_00098473 LG16 6268136-6273622	91.11	45
TCONS_00075772 LG12 3252831-3258620	87.1	62
TCONS_00022088 LG03 15617906-15632754	84.81	237
TCONS_00097560 LG16 6268136-6273622	91.11	45
TCONS_00082899 LG13 2316608-2318638	86.21	87
TCONS_00015854 LG02 11821246-11847843	84.73	609
TCONS_00049486 LG07 3289561-3292668	87.16	148
TCONS_00014890 LG02 14457321-14470362	84.72	72
TCONS_00059788 LG09 5625023-5625936	97.64	594
TCONS_00106291 LG18 8363394-8364953	96.51	86
TCONS_00015575 LG02 14456728-14467783	84.72	72
TCONS_00088048 LG14 7141974-7157559	79.03	372
TCONS_00065411 LG10 1393537-1396347	88.57	70
TCONS_00090290 LG15 4970741-4976941	88.3	188
TCONS_00073742 LG11 12558686-12560741	86.52	141
TCONS_00024010 LG03 15618207-15632754	84.81	237
TCONS_00067061 LG10 11915217-11920684	84.94	259
TCONS_00117300 LG20 9128273-9135988	84.7	183
TCONS_00015559 LG02 14184289-14184983	87.76	98
TCONS_00041935 LG06 14728819-14733839	79.03	124
TCONS_00056874 LG08 3840553-3844048	78.54	233
TCONS_00103378 LG17 5557345-5562362	91.3	115
TCONS_00034256 LG05 3474231-3475871	92.86	70
TCONS_00036563 LG05 14925143-14926394	91.18	68
TCONS_00016347 LG02 14455473-14467061	84.72	72
TCONS_00022709 LG03 15617970-15632754	84.81	237
TCONS_00081484 LG13 1875918-1880929	83.59	128

## Sheet: Phoenix_dactylifera.lncRNA.blas
#ID	Identity	Align_length
TCONS_00125034 LG22 1634447-1641245	88.89	81
TCONS_00010262 LG01 22321638-22328759	88.41	69
TCONS_00120939 LG21 4161826-4165045	83.33	204
TCONS_00059945 LG09 7214428-7216072	96.97	66
TCONS_00013183 LG02 10627819-10630791	82.61	115
TCONS_00139565 scaffold_1530 1530-3281	83.73	166
TCONS_00042167 LG06 12351984-12355112	88.31	77
TCONS_00140936 scaffold_1769 682-10758	92.25	129
TCONS_00060204 LG09 9807370-9809044	82.08	106
TCONS_00141987 scaffold_1962 4647-6371	90.16	61
TCONS_00117233 LG20 4250596-4269427	92.13	89
TCONS_00006233 LG01 13925175-13927879	90.2	102
TCONS_00124013 LG22 8706708-8710852	83.85	130
TCONS_00082716 LG13 4301774-4313206	75.67	526
TCONS_00007261 LG01 22324274-22328759	88.89	72
TCONS_00083727 LG13 2315655-2320948	89.36	94
TCONS_00109095 LG18 10353137-10356806	83.44	151
TCONS_00067932 LG10 4482083-4488236	85.19	189
TCONS_00020897 LG03 13540407-13543389	87	100
TCONS_00082663 LG13 1877969-1880899	87.79	172
TCONS_00103221 LG17 712695-713979	82.14	112
TCONS_00139156 scaffold_1481 6519-20326	93.64	110
TCONS_00106066 LG18 6395292-6398796	79.81	312
TCONS_00023459 LG03 15618153-15632754	92.19	128
TCONS_00027759 LG04 11856628-11862327	86.71	143
TCONS_00139159 scaffold_1481 17825-20269	93.86	114
TCONS_00116902 LG20 7057102-7060622	89.33	178
TCONS_00115408 LG20 10630831-10633851	88.3	94
TCONS_00101933 LG17 662480-665093	91.84	49
TCONS_00105516 LG18 10588710-10590138	86.32	117
TCONS_00053753 LG08 5145239-5148799	87.88	66
TCONS_00083129 LG13 4301774-4312489	75.67	526
TCONS_00048969 LG07 12091491-12096296	89.77	88
TCONS_00083862 LG13 112613-115334	90	100
TCONS_00118778 LG21 1890888-1900681	82.69	104
TCONS_00105878 LG18 3673427-3677581	84.78	92
TCONS_00072170 LG11 10333231-10335130	84.51	284
TCONS_00037271 LG05 1089286-1095562	82.33	215
TCONS_00137527 scaffold_1276 393-1526	86.18	152
TCONS_00007003 LG01 3192078-3202467	86.71	173
TCONS_00096787 LG16 8225513-8228653	88.66	97
TCONS_00086612 LG14 7362845-7364014	94.83	116
TCONS_00076065 LG12 5838130-5846694	97.22	36
TCONS_00077414 LG12 5838232-5846694	97.22	36
TCONS_00133032 LG24 5610989-5612672	88.68	106
TCONS_00055813 LG08 11702697-11705706	85.16	128
TCONS_00115060 LG20 7943644-7944158	89.73	146
TCONS_00107334 LG18 5184709-5186337	90.1	101
TCONS_00015584 LG02 14920498-14923862	95.7	93
TCONS_00121344 LG21 5320878-5321802	94.05	84
TCONS_00088050 LG14 7150196-7157559	91.18	68
TCONS_00100876 LG17 1887219-1887934	87.43	191
TCONS_00067071 LG10 12085276-12097855	84.38	96
TCONS_00119077 LG21 5669368-5684929	84.21	95
TCONS_00031718 LG04 2443248-2445702	90	60
TCONS_00072310 LG11 6620840-6648219	84.21	76
TCONS_00035605 LG05 3832790-3947620	91.2	125
TCONS_00031149 LG04 11856753-11862330	86.71	143
TCONS_00056377 LG08 6557298-6558815	95.79	95
TCONS_00016306 LG02 13541721-13546580	93.15	73
TCONS_00070759 LG11 6621813-6648582	84.21	76
TCONS_00066444 LG10 12085271-12097862	84.38	96
TCONS_00071299 LG11 11869562-11871468	82.67	150
TCONS_00099347 LG16 8638388-8641293	75.31	320
TCONS_00021220 LG03 16043709-16049362	90.24	82
TCONS_00097609 LG16 8225481-8230157	88.66	97
TCONS_00038522 LG05 1207187-1209519	87.63	186
TCONS_00104811 LG18 5184296-5186323	90.1	101
TCONS_00107626 LG18 9014930-9019319	77.88	208
TCONS_00029775 LG04 13563202-13565450	89.77	88
TCONS_00105877 LG18 3672969-3677581	84.78	92
TCONS_00042624 LG06 13854283-13858751	91.1	146
TCONS_00021270 LG03 16465995-16468976	87.43	175
TCONS_00022971 LG03 11688141-11691121	89.36	47
TCONS_00065744 LG10 4482109-4488032	85.19	189
TCONS_00015370 LG02 486949-488781	86.71	173
TCONS_00087976 LG14 2412833-2416288	91.95	87
TCONS_00097184 LG16 11056270-11060111	77.18	412
TCONS_00016519 LG02 2339567-2349242	74.7	984
TCONS_00006309 LG01 20339558-20342968	85	140
TCONS_00140939 scaffold_1769 6191-10758	92.59	135
TCONS_00093119 LG15 890342-891362	87.5	440
TCONS_00103827 LG17 7661396-7682315	78.12	832
TCONS_00060191 LG09 9688612-9694586	84.02	169
TCONS_00026859 LG04 2808215-2810058	100	30
TCONS_00124058 LG22 8948600-8950348	88.12	160
TCONS_00084101 LG13 2316361-2318686	89.36	94
TCONS_00071834 LG11 6621584-6648200	84.21	76
TCONS_00036607 LG05 1089305-1094836	82.33	215
TCONS_00140927 scaffold_1769 682-10030	92.25	129
TCONS_00068978 LG10 11914660-11921120	84.23	279
TCONS_00090867 LG15 10815375-10818260	85.83	120
TCONS_00108577 LG18 10352985-10356779	84	100
TCONS_00136909 scaffold_1207 14757-17423	82.99	241
TCONS_00038793 LG05 13914303-13919384	97.22	36
TCONS_00137296 scaffold_1248 29192-29896	89.9	99
TCONS_00023486 LG03 16464070-16468568	87.43	175
TCONS_00099425 LG16 11056337-11059909	77.18	412
TCONS_00140937 scaffold_1769 1694-10758	92.25	129
TCONS_00015520 LG02 12824855-12831040	83.26	239
TCONS_00120867 LG21 587759-591437	90.24	82
TCONS_00118940 LG21 4161856-4165560	83.33	204
TCONS_00037195 LG05 13200275-13201975	100	29
TCONS_00094740 LG15 6121436-6124429	88.35	266
TCONS_00129883 LG23 1135749-1137926	88.17	186
TCONS_00106065 LG18 6393986-6397172	79.81	312
TCONS_00102876 LG17 7680153-7682094	78.26	814
TCONS_00103353 LG17 4736776-4742477	76.85	609
TCONS_00143730 scaffold_2387 2-2313	92.19	627
TCONS_00055794 LG08 11211656-11216521	94.12	85
TCONS_00138350 scaffold_1376 27196-30600	85.71	63
TCONS_00121317 LG21 1890974-1891871	82.69	104
TCONS_00076036 LG12 5303639-5319101	79.57	93
TCONS_00066443 LG10 12085271-12097321	84.38	96
TCONS_00068142 LG10 1885824-2145230	94.74	38
TCONS_00048970 LG07 12091491-12138100	89.77	88
TCONS_00066944 LG10 3896876-3899037	80.38	209
TCONS_00116961 LG20 10631888-10633575	88.3	94
TCONS_00044017 LG06 12352068-12354286	88.31	77
TCONS_00021789 LG03 419415-420675	84.87	119
TCONS_00144935 scaffold_2850 4854-5591	93.33	75
TCONS_00049503 LG07 4015535-4020897	85.47	179
TCONS_00116138 LG20 4250613-4269434	81.67	180
TCONS_00126513 LG22 8706711-8709994	83.85	130
TCONS_00075764 LG12 3213063-3215991	76.46	773
TCONS_00006227 LG01 13895941-13897792	86.57	216
TCONS_00012436 LG02 1779820-1781581	87.67	73
TCONS_00047806 LG07 10432170-10436922	87.1	124
TCONS_00049474 LG07 3003885-3005503	97.73	44
TCONS_00079200 LG12 10501935-10504763	87.84	74
TCONS_00088049 LG14 7142454-7157559	90.91	66
TCONS_00073616 LG11 6621810-6648217	84.21	76
TCONS_00051426 LG07 3004106-3005460	97.73	44
TCONS_00066022 LG10 7453655-7455532	84.62	130
TCONS_00140941 scaffold_1769 682-10758	92.25	129
TCONS_00092648 LG15 1809007-1816241	88.16	76
TCONS_00013096 LG02 9740265-9749325	82.89	76
TCONS_00057613 LG08 13157925-13168189	92.41	79
TCONS_00117815 LG21 4563846-4566006	94.44	36
TCONS_00083932 LG13 4303838-4312489	75.67	526
TCONS_00053869 LG08 6556500-6558837	95.79	95
TCONS_00148603 scaffold_707 47436-49391	97.37	38
TCONS_00037270 LG05 1089286-1095145	82.33	215
TCONS_00107174 LG18 9014930-9019319	77.88	208
TCONS_00151332 scaffold_955 28898-30207	90.32	62
TCONS_00008767 LG01 22682927-22683659	94.44	36
TCONS_00093729 LG15 2892905-2895763	80.67	238
TCONS_00043737 LG06 11901807-11903201	80	170
TCONS_00057499 LG08 8744977-8748015	88	75
TCONS_00073288 LG11 12211069-12213245	78.43	255
TCONS_00107080 LG18 6394017-6398796	79.81	312
TCONS_00044601 LG06 100917-102024	89.71	175
TCONS_00086592 LG14 7142484-7157559	90.91	66
TCONS_00148640 scaffold_708 11181-14455	93.51	77
TCONS_00087958 LG14 2088420-2089774	97.06	34
TCONS_00075770 LG12 3252770-3258824	88.3	94
TCONS_00057617 LG08 13522006-13523497	87.42	159
TCONS_00073189 LG11 6621836-6648210	84.21	76
TCONS_00114984 LG20 7056792-7060662	89.33	178
TCONS_00083132 LG13 4308120-4313221	75.67	526
TCONS_00036609 LG05 1089305-1095562	82.33	215
TCONS_00022469 LG03 419126-422896	85.34	116
TCONS_00065686 LG10 3893132-3899052	80.38	209
TCONS_00081483 LG13 1876588-1878928	87.79	172
TCONS_00048968 LG07 12091491-12095382	89.77	88
TCONS_00079666 LG12 3252884-3258620	88.3	94
TCONS_00071890 LG11 10287048-10287829	83.17	101
TCONS_00080222 LG13 2316268-2321569	89.36	94
TCONS_00077342 LG12 3252831-3258620	88.3	94
TCONS_00115410 LG20 10630831-10633851	88.3	94
TCONS_00079625 LG12 2107968-2111753	92.16	51
TCONS_00030556 LG04 13796181-13801671	87.1	155
TCONS_00047974 LG07 12091515-12138087	89.77	88
TCONS_00065960 LG10 7142309-7143873	89.36	94
TCONS_00126030 LG22 8948801-8952328	88.12	160
TCONS_00068477 LG10 12085277-12098596	84.38	96
TCONS_00098527 LG16 8225652-8232349	88.66	97
TCONS_00146381 scaffold_502 29054-32844	87.1	155
TCONS_00053868 LG08 6556713-6558843	95.79	95
TCONS_00141153 scaffold_1814 18412-21688	89.52	105
TCONS_00053375 LG08 1158812-1163462	92.86	70
TCONS_00051360 LG07 1159620-1161668	96.77	62
TCONS_00087483 LG14 2830032-2834206	77.91	344
TCONS_00017736 LG02 16506558-16508226	88.55	131
TCONS_00083558 LG13 4301295-4312489	75.67	526
TCONS_00024751 LG03 16464070-16469684	87.13	171
TCONS_00084373 LG13 4310284-4312489	75.67	526
TCONS_00085714 LG14 11005000-11006853	86.32	95
TCONS_00140938 scaffold_1769 4288-10758	92.19	128
TCONS_00013097 LG02 9747011-9749376	82.89	76
TCONS_00051653 LG07 13175548-13178393	94.44	54
TCONS_00085130 LG14 4359128-4360312	91.23	57
TCONS_00013551 LG02 13539033-13544228	90.36	83
TCONS_00077935 LG12 3252870-3258620	88.3	94
TCONS_00123726 LG22 6440177-6441857	91.49	94
TCONS_00132255 LG24 1334130-1335158	81.2	133
TCONS_00056404 LG08 8335473-8338317	86.84	76
TCONS_00021163 LG03 15618255-15632754	92.25	129
TCONS_00108084 LG18 6393982-6398789	79.81	312
TCONS_00128770 LG23 2551071-2560018	78.59	355
TCONS_00019249 LG03 14048456-14050789	93.42	152
TCONS_00072898 LG11 11869688-11871468	82.67	150
TCONS_00065743 LG10 4482109-4488032	85.19	189
TCONS_00053374 LG08 1158812-1163459	90.79	76
TCONS_00101621 LG17 7836940-7841150	83.64	165
TCONS_00051569 LG07 10432053-10441731	86.99	123
TCONS_00079012 LG12 1039125-1044942	93	100
TCONS_00107173 LG18 9014820-9019284	77.88	208
TCONS_00055087 LG08 2235374-2238000	91.11	90
TCONS_00051425 LG07 3004106-3005460	97.73	44
TCONS_00051652 LG07 13174685-13180438	94.44	54
TCONS_00124703 LG22 8705482-8711008	83.85	130
TCONS_00066963 LG10 4482011-4487884	85.19	189
TCONS_00067516 LG10 12084814-12097327	84.38	96
TCONS_00050182 LG07 3001965-3005498	97.73	44
TCONS_00091696 LG15 5804416-5805664	90.53	95
TCONS_00070763 LG11 6643513-6648210	84.21	76
TCONS_00014643 LG02 1779195-1781576	87.67	73
TCONS_00129911 LG23 2457445-2459708	78.79	231
TCONS_00004123 LG01 13925301-13928017	90.43	94
TCONS_00027237 LG04 6230949-6235542	76.04	480
TCONS_00075772 LG12 3252831-3258620	88.3	94
TCONS_00016856 LG02 11991630-11993823	85.98	107
TCONS_00055269 LG08 12469267-12473132	86.04	351
TCONS_00086023 LG14 1716780-1722404	87.2	125
TCONS_00022088 LG03 15617906-15632754	92.25	129
TCONS_00107625 LG18 9015073-9016322	77.88	208
TCONS_00087988 LG14 2830032-2834206	77.91	344
TCONS_00086139 LG14 2407485-2416227	84.14	145
TCONS_00082899 LG13 2316608-2318638	89.36	94
TCONS_00141104 scaffold_1802 11157-15377	84.9	192
TCONS_00079130 LG12 5303672-5319101	79.57	93
TCONS_00015854 LG02 11821246-11847843	88.9	694
TCONS_00049486 LG07 3289561-3292668	88.5	200
TCONS_00055879 LG08 13744691-13746012	75.76	689
TCONS_00059788 LG09 5625023-5625936	98.32	596
TCONS_00013184 LG02 10628613-10630791	82.61	115
TCONS_00106291 LG18 8363394-8364953	90.27	113
TCONS_00140933 scaffold_1769 682-10758	92.25	129
TCONS_00078594 LG12 5838785-5846639	97.22	36
TCONS_00072311 LG11 6620840-6648219	84.21	76
TCONS_00048727 LG07 874303-880102	89.74	78
TCONS_00088048 LG14 7141974-7157559	90.91	66
TCONS_00118938 LG21 4160444-4161998	87.67	73
TCONS_00106394 LG18 9015026-9019231	77.88	208
TCONS_00028182 LG04 15105909-15107617	82.28	158
TCONS_00103829 LG17 7680673-7682108	78.21	826
TCONS_00057332 LG08 309037-310059	80.71	140
TCONS_00106067 LG18 6395797-6398786	79.81	312
TCONS_00083326 LG13 5108664-5121623	92.47	93
TCONS_00057331 LG08 307641-310059	80.71	140
TCONS_00090290 LG15 4970741-4976941	93.09	188
TCONS_00084145 LG13 5106284-5116294	92.47	93
TCONS_00035295 LG05 13745512-13750410	85.56	187
TCONS_00120894 LG21 1891078-1893945	82.69	104
TCONS_00084144 LG13 5106284-5115936	92.47	93
TCONS_00024010 LG03 15618207-15632754	92.25	129
TCONS_00109032 LG18 8970429-8972578	82.33	215
TCONS_00148647 scaffold_708 12719-14604	85.09	228
TCONS_00106395 LG18 9015026-9019231	77.88	208
TCONS_00140935 scaffold_1769 682-10758	92.25	129
TCONS_00115799 LG20 7057075-7060633	88.32	137
TCONS_00067061 LG10 11915217-11920684	84.23	279
TCONS_00016350 LG02 14527675-14528408	83.21	137
TCONS_00067308 LG10 78342-80919	95.83	72
TCONS_00072780 LG11 6621808-6648212	84.21	76
TCONS_00111728 LG19 9803004-9804142	84.05	163
TCONS_00117300 LG20 9128273-9135988	85.44	158
TCONS_00006345 LG01 21656409-21662909	85.98	164
TCONS_00024745 LG03 16044197-16049365	90.24	82
TCONS_00042168 LG06 12352061-12355112	88.31	77
TCONS_00067307 LG10 78342-80919	95.83	72
TCONS_00007260 LG01 22321743-22328759	88.41	69
TCONS_00036608 LG05 1089305-1095562	82.33	215
TCONS_00104187 LG17 2381455-2383565	95.35	43
TCONS_00056945 LG08 11211455-11216981	94.12	85
TCONS_00008346 LG01 21656721-21661186	85.98	164
TCONS_00036563 LG05 14925143-14926394	93.33	75
TCONS_00068733 LG10 78557-80919	95.83	72
TCONS_00139153 scaffold_1481 17668-19547	93.86	114
TCONS_00147847 scaffold_641 51634-60644	90.91	44
TCONS_00071836 LG11 6621584-6648205	84.21	76
TCONS_00063749 LG09 9807908-9810315	81.82	99
TCONS_00099325 LG16 8225513-8229301	88.66	97
TCONS_00141101 scaffold_1802 14081-16770	85	200
TCONS_00054241 LG08 10978191-10980811	82.28	79
TCONS_00022709 LG03 15617970-15632754	92.25	129
TCONS_00081484 LG13 1875918-1880929	87.79	172

## Sheet: Triticum_aestivum.lncRNA.blast.
#ID	Identity	Align_length
TCONS_00036671 LG05 3815382-3817406	87.27	110
TCONS_00083727 LG13 2315655-2320948	86.21	87
TCONS_00098958 LG16 11137845-11138926	76.67	300
TCONS_00020897 LG03 13540407-13543389	97.56	41
TCONS_00016346 LG02 14452957-14470869	84.29	70
TCONS_00082663 LG13 1877969-1880899	84.62	156
TCONS_00069278 LG11 3571230-3572572	91.3	46
TCONS_00023459 LG03 15618153-15632754	86.5	237
TCONS_00014089 LG02 17053343-17056779	92.43	185
TCONS_00015576 LG02 14457919-14470384	84.29	70
TCONS_00096698 LG16 7580813-7582880	88.76	89
TCONS_00041088 LG06 6748294-6749534	94.64	56
TCONS_00044848 LG06 12659263-12661368	85.33	75
TCONS_00118423 LG21 9804498-9807493	88.89	81
TCONS_00097561 LG16 6268156-6274431	93.33	45
TCONS_00086612 LG14 7362845-7364014	98.08	52
TCONS_00088050 LG14 7150196-7157559	78.82	373
TCONS_00035605 LG05 3832790-3947620	89.31	131
TCONS_00103807 LG17 5557402-5560683	91.53	118
TCONS_00109006 LG18 8125265-8125826	86.08	79
TCONS_00042624 LG06 13854283-13858751	86.67	150
TCONS_00097184 LG16 11056270-11060111	86.6	97
TCONS_00035128 LG05 11463779-11467678	100	34
TCONS_00026859 LG04 2808215-2810058	80.39	102
TCONS_00101416 LG17 5557218-5561183	91.3	115
TCONS_00124058 LG22 8948600-8950348	84.14	145
TCONS_00084101 LG13 2316361-2318686	86.21	87
TCONS_00036081 LG05 5813010-5816462	82.26	124
TCONS_00014090 LG02 17053343-17056779	92.43	185
TCONS_00016348 LG02 14455473-14470869	84.29	70
TCONS_00068978 LG10 11914660-11921120	85.14	249
TCONS_00090867 LG15 10815375-10818260	81.25	128
TCONS_00101415 LG17 5557349-5560669	91.53	118
TCONS_00038793 LG05 13914303-13919384	100	34
TCONS_00016909 LG02 14457865-14470384	84.29	70
TCONS_00137296 scaffold_1248 29192-29896	92.93	99
TCONS_00099425 LG16 11056337-11059909	86.6	97
TCONS_00013702 LG02 14457781-14470983	84.29	70
TCONS_00043107 LG06 12009586-12011373	77.37	243
TCONS_00143730 scaffold_2387 2-2313	90.6	734
TCONS_00055794 LG08 11211656-11216521	93.18	44
TCONS_00034589 LG05 5813004-5815623	82.26	124
TCONS_00005992 LG01 1737199-1740287	84.56	149
TCONS_00016910 LG02 14457865-14470384	84.29	70
TCONS_00006227 LG01 13895941-13897792	79.17	216
TCONS_00088049 LG14 7142454-7157559	78.82	373
TCONS_00117815 LG21 4563846-4566006	100	38
TCONS_00086592 LG14 7142484-7157559	78.82	373
TCONS_00075770 LG12 3252770-3258824	86.36	66
TCONS_00065686 LG10 3893132-3899052	92.75	69
TCONS_00081483 LG13 1876588-1878928	84.62	156
TCONS_00079666 LG12 3252884-3258620	86.36	66
TCONS_00080222 LG13 2316268-2321569	86.21	87
TCONS_00077342 LG12 3252831-3258620	86.36	66
TCONS_00126030 LG22 8948801-8952328	84.14	145
TCONS_00013701 LG02 14457781-14467819	84.29	70
TCONS_00014891 LG02 14457321-14470378	84.29	70
TCONS_00062062 LG09 978686-980519	91.67	48
TCONS_00077935 LG12 3252870-3258620	86.36	66
TCONS_00096840 LG16 8592521-8600436	86.84	76
TCONS_00079048 LG12 1918599-1921335	82.52	103
TCONS_00021163 LG03 15618255-15632754	86.5	237
TCONS_00128770 LG23 2551071-2560018	81.62	185
TCONS_00019249 LG03 14048456-14050789	89.93	149
TCONS_00016908 LG02 14457865-14470384	84.29	70
TCONS_00079012 LG12 1039125-1044942	97.8	91
TCONS_00014889 LG02 14457321-14470362	84.29	70
TCONS_00094598 LG15 710028-712303	92.86	70
TCONS_00017670 LG02 14452732-14470346	84.29	70
TCONS_00098473 LG16 6268136-6273622	93.33	45
TCONS_00075772 LG12 3252831-3258620	86.36	66
TCONS_00022088 LG03 15617906-15632754	86.5	237
TCONS_00097560 LG16 6268136-6273622	93.33	45
TCONS_00082899 LG13 2316608-2318638	86.21	87
TCONS_00015854 LG02 11821246-11847843	86.52	690
TCONS_00049486 LG07 3289561-3292668	84.09	176
TCONS_00014890 LG02 14457321-14470362	84.29	70
TCONS_00059788 LG09 5625023-5625936	95.96	594
TCONS_00106291 LG18 8363394-8364953	97.56	82
TCONS_00015575 LG02 14456728-14467783	84.29	70
TCONS_00088048 LG14 7141974-7157559	78.82	373
TCONS_00102231 LG17 881612-892325	92	50
TCONS_00065411 LG10 1393537-1396347	91.55	71
TCONS_00090290 LG15 4970741-4976941	89.89	188
TCONS_00073742 LG11 12558686-12560741	86.52	141
TCONS_00024010 LG03 15618207-15632754	86.5	237
TCONS_00067061 LG10 11915217-11920684	83.57	280
TCONS_00117300 LG20 9128273-9135988	83.06	183
TCONS_00128102 LG23 4251024-4253437	75.54	184
TCONS_00015559 LG02 14184289-14184983	87.88	99
TCONS_00041935 LG06 14728819-14733839	81.45	124
TCONS_00056874 LG08 3840553-3844048	77.69	251
TCONS_00103378 LG17 5557345-5562362	91.3	115
TCONS_00056945 LG08 11211455-11216981	93.18	44
TCONS_00034256 LG05 3474231-3475871	94.29	70
TCONS_00036563 LG05 14925143-14926394	91.18	68
TCONS_00016347 LG02 14455473-14467061	84.29	70
TCONS_00022709 LG03 15617970-15632754	86.5	237
TCONS_00081484 LG13 1875918-1880929	84.62	156
