# Supplementary material for: Screening and characterization of long noncoding RNAs involved in the albinism of Ananas comosus var. bracteatus leaves
Source: PLoS One. 2019 Nov 22;14(11):e0225602. doi: 10.1371/journal.pone.0225602 (PMC6874346; doi:10.1371/journal.pone.0225602)
Supplement: S4 Table — (XLSX) [file pone.0225602.s005.xlsx]

## Sheet: Sheet1
The numbers of new alternative splicing events in A. comosus var. bracteatus
Stage Type	AE_number	IR_number	MIR_number	MSKIP_number	SKIP_ number	TSS_number	TTS_number	XAE_number	XIR_number	XMIR_numer	XMSKIP_number	XSKIP_number
GS1	6597	6508	1466	960	3010	28029	26938	1719	2124	670	372	1752
GS2	7470	5002	694	1088	3616	27476	26336	1513	1506	208	382	1838
GS3	7414	4674	1032	1058	3618	27351	26343	1564	1422	246	364	1862
WS1	6980	5776	1114	1054	3230	27658	26646	1706	1982	436	396	1824
WS2	7424	5076	780	1044	3594	27352	26421	1535	1648	266	342	1854
WS3	7267	5070	664	1076	3700	27353	26506	1516	1488	224	344	1754
