# Supplementary material for: Screening and characterization of long noncoding RNAs involved in the albinism of Ananas comosus var. bracteatus leaves
Source: PLoS One. 2019 Nov 22;14(11):e0225602. doi: 10.1371/journal.pone.0225602 (PMC6874346; doi:10.1371/journal.pone.0225602)
Supplement: S5 Table — (XLSX) [file pone.0225602.s006.xlsx]

## Sheet: Sheet1
The significantly differentially expressed lncRNAs related to chlorophyll biosynthesis between the CGr and CWh leaves
Stage	LncRNA-ID	log2FC(WS/GS)	Target gene name	Target gene functions
GS1vsWS1	TCONS_00014089	-3.39	EARS	Glutamyl-tRNA synthetase
	TCONS_00078583	4.67	hemL	Glutamate-1-semialdehyde 2
				1-aminomutase Requires pyridoxal phosphate.
	TCONS_00085986	-4.39	hemF	Coproporphyrinogen III oxidase
	TCONS_00103332	2.87	hemN	Split AdoMet into methionine and the radical 5'-deoxyadenosin-5'-yl.
	TCONS_00088969	-3.25	COX10	The enzyme forms a complex with heme a synthase.
	TCONS_00022088	3.28
	TCONS_00022709	-6.77
	TCONS_00021176	-5.6
	TCONS_00105956	-2.81	chlH	First committed step of chlorophyll biosynthesis.
	TCONS_00057361	2.19	por	Catalyses a light-dependent trans-reduction .
	TCONS_00135012	-2.34	HCAR	Carries out the second step in the conversion of chlorophyll b to chlorophyll a.
GS2vsWS2	TCONS_00017006	1.74	gltX	Glutamyl-tRNA synthetase.
	TCONS_00031757	5.95
	TCONS_00079127	5.2	hemL	glutamate-1-semialdehyde 2
				1-aminomutase Requires pyridoxal phosphate.
	TCONS_00076950	-2.23	hemD	Forms uroporphyrinogen III from porphobilinogen.
	TCONS_00024010	4.27	COX10	The enzyme forms a complex with heme a synthase.
	TCONS_00022709	5.06
	TCONS_00093338	-1.58	CLH	De-greening processes
				turnover and homeostasis of chlorophyll.
	TCONS_00042167	-4.75	chlP	Transforming bacteriochlorophyllide a
	TCONS_00053593	-1.97	PAO
GS3vsWS3	TCONS_00031757	6.054	gltX	Glutamyl-tRNA synthetase.
	TCONS_00076023	2.67	hemL	Glutamate-1-semialdehyde 2
				1-aminomutase Requires pyridoxal phosphate.
	TCONS_00008346	-4.85	hemE	Acts on a number of porphyrinogens.
	TCONS_00089389	2.45	hemF	Coproporphyrinogen III oxidase.
	TCONS_00088969	3.15	hemY	Last common enzyme in the biosynthesis of chlorophylls and heme.
	TCONS_00130405	-3.34	hemH	The enzyme catalyses the terminal step in the heme biosynthesis pathways of eukaryotes and Gram-negative bacteria.
	TCONS_00088969	3.15	COX10	The enzyme forms a complex with heme a synthase.
	TCONS_00021163	-7.66
	TCONS_00022088	5.64
	TCONS_00022709	-6
	TCONS_00093338	2.01	CLH	De-greening processes
				turnover and homeostasis of chlorophyll.
	TCONS_00029558	-6.08	HY2	Catalyses the two-electron reduction of biliverdin IXalpha.
