# Supplementary material for: Screening and characterization of long noncoding RNAs involved in the albinism of Ananas comosus var. bracteatus leaves
Source: PLoS One. 2019 Nov 22;14(11):e0225602. doi: 10.1371/journal.pone.0225602 (PMC6874346; doi:10.1371/journal.pone.0225602)
Supplement: S6 Table — (XLSX) [file pone.0225602.s007.xlsx]

## Sheet: 1vs4
The significantly differentially expressed lncRNAs related to photosynthesis between the CGr and CWh leaves
Location	Gene	Description	log2 (fold change)			p value			LncRNA ID	FPKM						log2 (fold change)			p value
			L01_vs_L04	L02_vs_L05	L03_vs_L06	L01_vs_L04	L02_vs_L05	L03_vs_L06		L01	L02	L03	L04	L05	L06	L01_vs_L04	L02_vs_L05	L03_vs_L06	L01_vs_L04	L02_vs_L05	L03_vs_L06
Photosystem1	PsaA	photosystem I P700 chlorophyll a apoprotein A1	-0.9335		1.8914	0.5015		0.0923	TCONS_00141527	2.96058	3.31954	3.82663	30.0604	1.49325	4.35333	3.4669			1.51407e-09
									TCONS_00103495	0.576207	0.366132	0.178743	2.17423	0	0.156219	1.9954			0.016
	PsaE	photosystem I subunit IV	0.9911	-3.119	-1.2258	0.000611736	0.986897	0.152102	TCONS_00061956	0	0.353331	0	0.0472217	0	0		-5.1658			1.45728e-07
									TCONS_00061958	0	0.686509	0	0	0	0		-5.7482			2.62989e-10
									TCONS_00061957	0.752073	0	0.242271	0	0.653613	0.488835	-4.6826	5.5725		5.32725e-06	1.40071e-09
									TCONS_00062648	0	0.219639	0.497141	0.399706	0.481824	0	3.8752		-4.9091	0.00677698		0.000204221
	PasF	photosystem I subunit III		0.1692	-2.6639		0.995412	1.07672e-09	TCONS_00059337	0.455437	2.14874	1.18322	0.80036	0.206741	0.282967		-3.3847			5.3414e-08
	PasH	photosystem I subunit VI			-1.9129			8.23516e-05	TCONS_00099295	0	0	0	0.169121	0.9174	12.9332			7.5477			4.44089e-15
	PasN	photosystem I subunit PsaN	0.5071			0.822008			TCONS_00103730	1.03006	0.359984	0.196634	0	0.895205	0.630137	-3.7377			0.00443368
Photosystem2	PsbB	photosystem II CP47 chlorophyll apoprotein		-0.3923	-3.1832		0.95186	9.47037e-05	TCONS_00008261	0.129121	0	0.160216	0.734755	0.807558	1.34776		4.7436	2.8092		5.74202e-06	0.00262511
	PasbH	photosystem II PsbH protein		-1.0599	-2.1653		7.31057e-05	2.45591e-06	TCONS_00008261	0.129121	0	0.160216	0.734755	0.807558	1.34776		4.7436	2.8092		5.74202e-06	0.00262511
	PsbP	photosystem II oxygen-evolving enhancer protein 2		-0.0624			0.998282		TCONS_00059387	2.93491	1.01254	1.80918	2.04039	0.3492	0.561072		-1.6569			0.0222318
	Psb28	photosystem II 13kDa protein	-0.0933	0.9341	-0.2479	0.972801	0.087799	0.882169	TCONS_00061956	0	0.353331	0	0.0472217	0	0		-5.1658			1.45728e-07
									TCONS_00061958	0	0.686509	0	0	0	0		-5.7482			2.62989e-10
									TCONS_00061957	0.752073	0	0.242271	0	0.653613	0.488835	-4.6826	5.5725		5.32725e-06	1.40071e-09
									TCONS_00062648	0	0.219639	0.497141	0.399706	0.481824	0	3.8752		-4.9091	0.00677698		0.000204221
Photosynthethic electron transport	PetF	ferredoxin	0.6591			0.327095			TCONS_00008212	0.55014	0	0	0	0	0	-3.2545			0.0483428
	PetH	ferredoxin--NADP+ reductase		-0.4918			0.793956		TCONS_00046892	4.25257	0.165132	3.76209	3.90138	3.11409	3.60116		3.604			4.32736e-06
F-type ATPase	ATPF1D, atpH	F-type H+-transporting ATPase subunit delta	0.3827	-0.2176		0.918351	0.966612		TCONS_00108409	1.49168	0.142175	0.399628	0	0.766048	0.876238	-4.4518	2.0493		3.58995e-05	0.0401796
									TCONS_00105574	1.21434	0	0.924615	1.4781	1.2027	1.17973		5.5212		2.50784e-09
	ATPF1G, atpG	F-type H+-transporting ATPase subunit gamma			-1.9107			5.32722e-05	TCONS_00063489	0	0	0.395699	0	0.617649	3.04335			2.5595			0.0177594
									TCONS_00061698	0	0.503794	2.29978	0.0919115	0.19389	0.13648			-3.7601			0.000244965
	ATPF0C, atpE	F-type H+-transporting ATPase subunit c			-1.0694			0.202496	TCONS_00061869	0.413094	0	2.53085	0	0.500054	0.0513318			-4.5948			6.70839e-05
	ATPF0A, atpB	F-type H+-transporting ATPase subunit a			-1.4733			0.00908794	TCONS_00061869	0.413094	0	2.53085	0	0.500054	0.0513318			-4.5948			6.70839e-05
Light-harvesting chlorophyll protein complex(LHC)	LHCA2	light-harvesting complex I chlorophyll a/b binding protein 2	1.1757			0.00105058			TCONS_00041187	0.559542	0	0	0	0	0	-3.5162			0.0144435
	LHCA4	light-harvesting complex I chlorophyll a/b binding protein 4	0.6438	-0.3049	-2.2143	0.497627	0.996203	1.49644e-06	TCONS_00015573	0	3.49164	1.2234	0	0	0		-5.9699			1.78777e-11
									TCONS_00013686	1.29193	10.0685	1.82347	6.74621	0.729813	0.642147	2.5028	-3.9011		7.38836e-05	3.78586e-14
									TCONS_00015572	0.166781	13.7556	5.48407	4.1312	0.269186	0	3.8252	-5.4753	-5.9395	0.000179533	0	1.38408e-06
									TCONS_00016339	0.968944	4.78591	0	4.92992	0.573425	1.79801	2.4461	-3.1644	5.6891	0.000266022	5.23988e-09	2.06085e-08
									TCONS_00013688	13.9818	135.236	8.73692	21.7511	8.32051	6.89963		-4.1863			0
									TCONS_00013687	1.89018	5.26521	0.275928	4.01954	0.20189	0.967142		-4.7022			5.55112e-16
									TCONS_00017669	0	12.9044	3.09398	0	1.45567	0.527394		-3.2313			8.19175e-09
	LHCA5	light-harvesting complex I chlorophyll a/b binding protein 5	1.1846			0.00730431			TCONS_00041366	2.52994	0	0.138495	0.199259	0	0	-3.1007			0.000156654
	LHCB2	light-harvesting complex II chlorophyll a/b binding protein 2		0.0819			0.992764		TCONS_00050429	0	0	0	0	1.2435	0.255296		4.38999			9.91127e-05
	LHCB6	light-harvesting complex II chlorophyll a/b binding protein 6	0.3636		-2.1676	0.911676		1.56461e-06	TCONS_00017265	0	0.109523	0	0	0.177035	1.02808			4.9455			3.81034e-06
									TCONS_00016306	0.698806	0.949738	0.529892	2.18319	1.03389	2.77871			2.2873			0.0120144
									TCONS_00014396	0	0.292234	0.141488	1.01783	0.245388	0.604552	3.9443			0.00471805

## Sheet: Sheet2
Aco008908.v3	TCONS_00061956		Aco008910.v3	TCONS_00061956
	TCONS_00061958			TCONS_00061958
	TCONS_00061959			TCONS_00061959
	TCONS_00063803			TCONS_00063803
	TCONS_00061957			TCONS_00061957
	TCONS_00063804			TCONS_00061957
	TCONS_00060482
	TCONS_00062648
